# Supplementary material for: Genome organization and DNA accessibility control antigenic variation in trypanosomes
Source: Nature. 2018 Oct 17;563(7729):121–5. doi: 10.1038/s41586-018-0619-8 (PMC6784898; doi:10.1038/s41586-018-0619-8)
Supplement: Supplementary file 3 — RNA-seq analysis. [file 41586_2018_619_MOESM3_ESM.xlsx]

## Sheet: Table Summary
Supplementary Table S1
RNA-seq analysis
Sheet name	Content
RNA-seq analysis	This table shows the raw read counts per gene (obtained with bedtools) for each independent biological replicate (n=3) for each cell line (wild type, ∆H3.V, ∆H4.V, ∆H3.V∆H4.V (first time point), ∆H3.V∆H4.V (second time point)). This table also shows the "log2 fold-change" (log2FoldChange) and "p-value adjusted" (padj) of the comparison between each deletion cell line versus the wild type cell lin…

## Sheet: RNA-seq analysis
Chromosome	Start	End	Attributes	Raw counts															∆H3.V vs WT		∆H4.V vs WT		∆H3.V∆H4.V (first) vs WT		∆H3.V∆H4.V (second) vs WT
				WT_Rep1	WT_Rep2	WT_Rep3	∆H3.V_Rep1	∆H3.V_Rep2	∆H3.V_Rep3	∆H4.V_Rep1	∆H4.V_Rep2	∆H4.V_Rep3	∆H3.V∆H4.V_first_Rep1	∆H3.V∆H4.V_first_Rep2	∆H3.V∆H4.V_first_Rep3	∆H3.V∆H4.V_second_Rep1	∆H3.V∆H4.V_second_Rep2	∆H3.V∆H4.V_second_Rep3	log2FoldChange	padj	log2FoldChange	padj	log2FoldChange	padj	log2FoldChange	padj
Alternative_allele1_Tb427v9	2190	2684	ID=Tb427v9_000005000:pseudogene;has_internal_stop=false;has_frameshift=true;has_start=true;has_stop=true;Target=Tb927.10.1010:mRNA 1 165;original_prot_length=165	0	0	0	0	0	0	0	0	0	0	0	0	0	0	0
Alternative_allele1_Tb427v9	2698	3171	ID=Tb427v9_000005100;has_internal_stop=false;has_frameshift=false;has_start=true;has_stop=true;Target=Tb927.10.1020:mRNA 1 158;original_prot_length=158	0	0	0	0	0	0	0	0	0	0	0	0	0	0	0
Alternative_allele1_Tb427v9	5650	7044	Name=CBP1;ID=Tb427v9_000005200	183	211	226	34	33	11	66	76	58	225	237	199	21	35	28	-0.636014	0.0309463	0.0764387	0.814459	0.139668	0.60362	0.30991	0.333463
Alternative_allele1_Tb427v9	7366	8760	Name=CBP1;ID=Tb427v9_000005300	658	848	847	71	73	55	159	187	122	599	470	384	58	62	65	-1.18277	1.11385e-11	-0.623656	8.35247e-05	-0.664131	3.71614e-06	-0.471419	0.02238
Alternative_allele1_Tb427v9	9375	10775	Name=CBP1;ID=Tb427v9_000005400	22	17	27	2	6	6	6	6	0	39	42	31	2	2	0	0.180718	0.893546	-0.793683	0.40682	0.809416	0.277839	-0.841427	0.517921
Alternative_allele1_Tb427v9	13079	13504	ID=Tb427v9_000005500	247	280	228	55	64	40	38	45	59	243	206	229	18	15	35	0.120897	0.784003	-0.678413	0.0154296	-0.117248	0.739526	-0.285921	0.462869
Alternative_allele1_Tb427v9	13525	13908	ID=Tb427v9_000005600	25	37	40	7	5	2	9	4	10	32	22	24	1	7	3	-0.509301	0.622088	-0.359451	0.672072	-0.351946	0.642224	-0.0213933	0.985133
Alternative_allele1_Tb427v9	14847	15752	Name=CRK1;ID=Tb427v9_000005700;synonym=kin1	42	96	55	22	10	10	8	10	14	78	74	48	14	6	4	0.174546	0.851595	-0.854653	0.167841	0.0889688	0.911256	0.210478	0.792888
Alternative_allele1_Tb427v9	16509	16940	Name=RPS23;ID=Tb427v9_000005800	0	0	0	0	0	0	0	0	0	0	0	0	0	0	0
Alternative_allele1_Tb427v9	17322	17753	Name=RPS23;ID=Tb427v9_000005900	0	0	0	0	0	0	0	0	0	0	0	0	0	0	0
Alternative_allele1_Tb427v9	18214	18783	ID=Tb427v9_000006000	0	0	0	0	0	0	0	0	0	0	0	0	0	0	0
Alternative_allele1_Tb427v9	20309	25705	ID=Tb427v9_000006100;has_internal_stop=false;has_frameshift=false;has_start=true;has_stop=true;Target=Tb927.10.1110:mRNA 1 1799;original_prot_length=1799	0	0	0	0	0	0	0	0	0	0	0	0	0	0	0
Alternative_allele1_Tb427v9	27905	29746	ID=Tb427v9_000006200	0	0	0	0	0	0	0	0	0	0	0	0	0	0	0
Alternative_allele1_Tb427v9	30374	31198	ID=Tb427v9_000006300;has_internal_stop=false;has_frameshift=false;has_start=true;has_stop=true;Target=Tb927.10.1130:mRNA 1 275;original_prot_length=275	0	0	0	0	0	0	0	0	0	0	0	0	0	0	0
Alternative_allele1_Tb427v9	31655	33118	Name=TUBE1;ID=Tb427v9_000006400	0	0	0	0	0	0	0	0	0	0	0	0	0	0	0
Alternative_allele1_Tb427v9	33455	36457	ID=Tb427v9_000006500	0	0	0	0	0	0	0	0	0	0	0	0	0	0	0
Alternative_allele1_Tb427v9	37056	37502	ID=Tb427v9_000006600;has_internal_stop=false;has_frameshift=false;has_start=true;has_stop=true;Target=Tb11.0550:mRNA 1 149;original_prot_length=149	0	0	0	0	0	0	0	0	0	0	0	0	0	0	0
Alternative_allele1_Tb427v9	38694	43938	ID=Tb427v9_000006700:pseudogene;has_internal_stop=true;has_frameshift=true;Target=Tb927.10.1170:mRNA 1 1748;original_prot_length=1748	0	0	0	0	0	0	0	0	0	0	2	0	0	0	0	2.39563		1.72039		1.99873		3.19495
Alternative_allele1_Tb427v9	44460	45905	ID=Tb427v9_000006800	0	0	0	0	0	0	0	0	0	0	0	0	0	0	0
Alternative_allele1_Tb427v9	46936	49089	ID=Tb427v9_000006900;ratt_ortholog=Tb11.v5.0488	195	186	185	56	62	42	45	76	44	237	170	190	32	24	32	0.548454	0.00531248	-0.104921	0.681648	0.107584	0.594525	0.508288	0.0377899
Alternative_allele1_Tb427v9	49411	50448	ID=Tb427v9_000007000;ratt_ortholog=Tb11.v5.0487	295	287	345	53	73	36	70	129	22	315	237	217	27	41	46	-0.158011	0.765537	-0.463143	0.202127	-0.240415	0.551297	0.164342	0.716194
Alternative_allele1_Tb427v9	51016	53058	ID=Tb427v9_000007100:pseudogene;has_internal_stop=false;has_frameshift=false;has_start=true;has_stop=true;Target=Tb927.10.1210:mRNA 1 681;original_prot_length=681	599	625	700	112	114	76	136	260	116	640	477	568	60	86	70	-0.29876	0.0654973	-0.250951	0.0690481	-0.154968	0.240835	0.0392102	0.861726
Alternative_allele1_Tb427v9	55311	55751	ID=Tb427v9_000007200;has_internal_stop=false;has_frameshift=false;has_start=true;has_stop=true;Target=Tb927.10.1220:mRNA 1 147;original_prot_length=147	10	23	24	4	3	5	10	25	10	78	51	41	3	6	3	0.157865	0.894656	1.30199	0.0153385	1.60249	0.000590755	0.954076	0.232907
Alternative_allele1_Tb427v9	59790	60818	ID=Tb427v9_000007300;has_internal_stop=false;has_frameshift=false;has_start=true;has_stop=true;Target=Tb927.10.1230:mRNA 1 343;original_prot_length=343	697	604	735	130	129	84	132	212	147	591	426	428	80	77	70	-0.199991	0.25336	-0.368028	0.00479984	-0.466064	2.02994e-05	0.0303424	0.895135
Alternative_allele1_Tb427v9	61379	62137	ID=Tb427v9_000007400	60	80	93	31	21	12	11	26	31	117	105	85	10	21	7	0.494684	0.357011	-0.063913	0.92034	0.439962	0.31195	0.583241	0.27718
Alternative_allele1_Tb427v9	62625	63410	ID=Tb427v9_000007500	212	233	258	56	46	27	32	171	57	212	190	205	38	15	23	-0.0895487	0.895948	0.114135	0.83402	-0.165847	0.748585	0.00409883	0.995607
Alternative_allele1_Tb427v9	63873	65498	ID=Tb427v9_000007600	110	113	121	19	26	25	46	55	26	222	158	152	8	21	21	0.0948492	0.854348	0.247847	0.459309	0.656012	0.00538625	0.405644	0.3063
Alternative_allele1_Tb427v9	65986	66870	ID=Tb427v9_000007700	127	140	158	25	40	28	48	71	90	222	174	160	13	12	21	0.195278	0.69267	0.713803	0.0158534	0.42092	0.178354	-0.0136573	0.981636
Alternative_allele2_Tb427v9	2	550	ID=Tb427v9_000007800:pseudogene;has_internal_stop=false;has_frameshift=false;has_stop=true;Target=Tb927.9.11700:mRNA 22 204;original_prot_length=204	0	0	1	0	0	0	0	0	0	0	0	0	0	0	0	1.43384		0.758608		-0.920296		2.23317
Alternative_allele2_Tb427v9	1310	1851	ID=Tb427v9_000007900:pseudogene;has_internal_stop=false;has_frameshift=true;has_start=true;has_stop=true;Target=Tb927.9.11720:mRNA 1 181;original_prot_length=181	4	5	3	1	1	0	0	1	0	11	2	3	2	1	1	-0.266748		-1.76646		0.369414		1.61944
Alternative_allele2_Tb427v9	3905	4456	Name=PPIase;ID=Tb427v9_000008000	55	41	49	9	14	6	8	43	16	62	31	42	9	5	4	0.0325265	0.973846	0.468047	0.408248	-0.0905202	0.896266	0.189751	0.809645
Alternative_allele2_Tb427v9	4857	5807	ID=Tb427v9_000008100	65	56	92	23	17	11	27	27	25	100	66	60	7	9	9	0.30682	0.564253	0.292129	0.497314	0.11189	0.806291	0.106467	0.869288
Alternative_allele2_Tb427v9	6174	8414	ID=Tb427v9_000008200	292	309	342	82	67	48	107	155	92	476	339	364	36	25	34	0.112758	0.653445	0.269204	0.0823977	0.35386	0.00427094	-0.114843	0.669678
Alternative_allele2_Tb427v9	8764	11775	ID=Tb427v9_000008300	463	555	550	169	160	73	156	312	90	756	617	592	48	86	54	0.376169	0.223395	0.124211	0.71627	0.361841	0.180304	0.131944	0.707012
Alternative_allele2_Tb427v9	12586	12939	ID=Tb427v9_000008400:pseudogene;has_internal_stop=false;has_frameshift=true;has_start=true;has_stop=true;Target=Tb927.9.11780:mRNA 1 119;original_prot_length=119	134	133	134	33	52	20	71	44	40	114	104	128	12	18	12	0.410581	0.395124	0.395435	0.339185	-0.166805	0.724792	-0.0634165	0.918967
Alternative_allele2_Tb427v9	13711	15222	ID=Tb427v9_000008500	63	107	72	18	19	0	13	32	32	101	76	84	10	14	24	-0.420829	0.592323	0.0456838	0.95529	0.143882	0.836597	0.849995	0.156158
Alternative_allele2_Tb427v9	15526	17037	ID=Tb427v9_000008600	173	182	248	45	38	30	36	86	36	207	187	164	7	22	27	-0.0346521	0.944848	-0.2871	0.345786	-0.0688962	0.840535	-0.238233	0.546529
Alternative_allele2_Tb427v9	17776	19080	ID=Tb427v9_000008700:pseudogene;has_internal_stop=false;has_frameshift=false;Target=Tb927.9.11800:mRNA 34 475;original_prot_length=504	0	1	2	0	2	0	0	0	0	3	2	1	0	0	0	1.69357		-0.681305		1.04297		0.793256
Alternative_allele2_Tb427v9	20071	21039	ID=Tb427v9_000008800	34	55	54	14	5	7	34	63	22	83	82	76	4	4	4	-0.0774579	0.924472	1.38217	4.63435e-05	0.802195	0.0202174	-0.375025	0.613901
Alternative_allele2_Tb427v9	22028	23989	ID=Tb427v9_000008900;has_internal_stop=false;has_frameshift=false;has_start=true;has_stop=true;Target=Tb927.9.11830:mRNA 1 654;original_prot_length=654	402	422	513	84	108	64	118	273	123	468	332	404	44	44	45	-0.0116806	0.971981	0.265135	0.126581	-0.115275	0.554095	-0.131721	0.611169
Alternative_allele2_Tb427v9	25014	25667	ID=Tb427v9_000009000	292	274	333	45	52	42	97	75	64	304	274	293	40	26	33	-0.304383	0.40322	-0.182505	0.585822	-0.00142004	0.997402	0.0183741	0.96808
Alternative_allele2_Tb427v9	26688	30515	ID=Tb427v9_000009100:pseudogene;has_internal_stop=false;has_frameshift=true;has_start=true;has_stop=true;Target=Tb927.9.11850:mRNA 1 1276;original_prot_length=1276	807	759	839	141	175	139	173	283	223	865	725	777	65	84	85	-0.0159398	0.953815	-0.131867	0.4245	0.0150492	0.942501	-0.170066	0.390777
Alternative_allele2_Tb427v9	30855	31229	ID=Tb427v9_000009200:pseudogene;has_internal_stop=false;has_frameshift=false;has_stop=true;Target=Tb927.9.11860:mRNA 1 129;original_prot_length=129	41	79	61	15	11	6	27	30	17	97	77	59	5	10	22	-0.137125	0.869312	0.41482	0.419118	0.396602	0.409272	0.894821	0.0873772
Alternative_allele3_Tb427v9	587	2470	Name=SLY1;ID=Tb427v9_000009300	0	0	0	0	0	0	0	0	0	0	0	0	0	0	0
Alternative_allele3_Tb427v9	2804	3532	ID=Tb427v9_000009400;has_internal_stop=false;has_frameshift=false;has_start=true;has_stop=true;Target=Tb927.9.1790:mRNA 1 243;original_prot_length=243	4	5	4	0	0	2	0	1	0	12	4	3	1	0	1	-0.115928		-1.87854		0.51481		0.503014
Alternative_allele3_Tb427v9	3773	4156	ID=Tb427v9_000009500	2371	2246	2435	522	459	359	587	816	546	2241	1765	1838	194	156	199	-0.017734	0.922514	-0.159878	0.145936	-0.237803	0.014028	-0.487916	1.90642e-05
Alternative_allele3_Tb427v9	4451	4834	ID=Tb427v9_000009600	1515	1458	1443	338	366	181	191	415	260	1229	898	949	86	80	117	0.029828	0.900796	-0.689137	5.17719e-08	-0.494096	4.36318e-05	-0.773711	2.9104e-07
Alternative_allele3_Tb427v9	5264	6970	ID=Tb427v9_000009700	1124	1230	1340	320	262	202	263	463	208	1354	1065	1146	127	156	119	0.140659	0.383465	-0.324234	0.00694903	-0.0141103	0.939639	-0.00315338	0.988337
Alternative_allele3_Tb427v9	7816	8463	ID=Tb427v9_000009800	1	1	0	1	0	0	0	0	0	5	0	1	0	1	1	1.47278		-0.164262		1.46188		3.12588
Alternative_allele3_Tb427v9	9437	9766	ID=Tb427v9_000009900;has_internal_stop=false;has_frameshift=false;has_start=true;has_stop=true;Target=Tb927.9.1920:mRNA 1 110;original_prot_length=110	60	87	87	20	24	6	20	17	13	84	73	65	10	8	5	0.118237	0.858795	-0.509433	0.238668	-0.0351733	0.949334	-0.14317	0.821841
Alternative_allele3_Tb427v9	10359	13733	ID=Tb427v9_000010000	899	994	1011	168	225	140	266	400	178	1002	888	840	82	64	122	-0.0699374	0.812798	-0.115424	0.614396	-0.049205	0.844337	-0.244963	0.293316
Alternative_allele3_Tb427v9	13888	15111	ID=Tb427v9_000010100;has_internal_stop=false;has_frameshift=false;has_start=true;has_stop=true;Target=Tb927.9.1950:mRNA 1 408;original_prot_length=408	244	271	361	78	65	28	62	86	32	285	208	222	32	29	38	-0.00782857	0.988644	-0.609501	0.0163283	-0.25632	0.344912	0.0548528	0.892964
Alternative_allele3_Tb427v9	15810	16631	ID=Tb427v9_000010200;has_internal_stop=false;has_frameshift=false;has_start=true;has_stop=true;Target=Tb927.9.1960:mRNA 1 274;original_prot_length=274	332	345	383	77	80	60	105	185	72	433	286	357	46	49	54	0.0899148	0.755716	0.105827	0.633847	0.0525815	0.813581	0.364148	0.103718
Alternative_allele3_Tb427v9	17578	18177	ID=Tb427v9_000010300	68	39	64	6	2	6	18	24	17	64	32	43	4	4	6	-1.21672	0.0640665	0.158696	0.80152	-0.285364	0.597879	-0.421188	0.572647
Alternative_allele3_Tb427v9	18312	19220	ID=Tb427v9_000010400	0	9	2	4	0	4	10	23	4	18	16	9	0	2	0	2.02844	0.240404	3.32688	0.011059	2.00374	0.167432	0.734309	0.753894
Alternative_allele3_Tb427v9	20139	21644	ID=Tb427v9_000010500	2	9	0	0	0	0	10	2	16	22	12	8	4	12	2	-1.92777	0.448632	3.24426	0.0142829	1.92333	0.19259	3.89257	0.00510559
Alternative_allele3_Tb427v9	22719	24161	Name=Similar to Tb427VSG-761;ID=Tb427v9_000010600:pseudogene;has_internal_stop=false;has_frameshift=false;Target=Tb11.1040:mRNA 26 471;original_prot_length=476;Note=100.00 percent identity to VSG Tb427VSG-761. The alignment length is 1443 nt, while the query VSG gene sequence is 1443 nt long. This is the most similar gene to Tb427VSG-761 (Tb427VSG-761 : GB Accession KC612499 : 1443nt : Complete a…	4	20	12	4	0	0	34	42	24	76	74	72	11	14	16	-0.800774	0.553525	3.17434	4.88203e-14	2.67507	5.47524e-11	3.38457	3.06667e-13
Alternative_allele3_Tb427v9	25407	26897	Name=Tb427VSG-502;ID=Tb427v9_000010700;Note=100.00 percent identity to VSG Tb427VSG-502. The alignment length is 1491 nt, while the query VSG gene sequence is 1491 nt long. This is the most similar gene to Tb427VSG-502 (Tb427VSG-502 : GB Accession KC613631 : 1491nt : Complete : contig3030.) in the genome	20	26	8	8	0	6	2	16	26	62	55	46	9	15	9	0.480816	0.735427	1.41845	0.108426	1.61696	0.0529897	2.46826	0.00440033
Alternative_allele3_Tb427v9	30853	33330	ID=Tb427v9_000010800:pseudogene;has_internal_stop=true;has_frameshift=true;Target=Tb927.10.16200:mRNA 69 890;original_prot_length=1023	16	18	12	4	0	6	10	4	6	57	31	46	5	24	16	0.245265	0.863508	0.575109	0.538035	1.56005	0.0191145	3.13648	1.65947e-06
Alternative_allele3_Tb427v9	33793	35078	Name=Similar to Tb427VSG-3577;ID=Tb427v9_000010900:pseudogene;has_internal_stop=true;has_frameshift=true;Target=Tb927.6.5260:mRNA 1 431;original_prot_length=462;Note=100.00 percent identity to VSG Tb427VSG-3577. The alignment length is 951 nt, while the query VSG gene sequence is 951 nt long. This is the most similar gene to Tb427VSG-3577 (Tb427VSG-3577 : GB Accession KC612171 : 951nt : Internal …	12	11	12	6	2	2	6	2	8	66	24	53	6	20	8	0.55558	0.661005	0.666786	0.484528	2.04161	0.00157642	3.1405	3.79888e-06
Alternative_allele3_Tb427v9	35708	36182	ID=Tb427v9_000011000:pseudogene;has_internal_stop=true;has_frameshift=true;Target=Tb927.11.19120.1 5 162;original_prot_length=163	2	6	3	0	2	2	17	11	8	25	27	14	4	7	4	0.938294	0.562201	3.46532	6.33417e-06	2.62452	0.000654237	3.64205	2.19681e-05
Alternative_allele3_Tb427v9	37435	38439	Name=Tb427VSG-3629;ID=Tb427v9_000011100;Note=100.00 percent identity to VSG Tb427VSG-3629. The alignment length is 1005 nt, while the query VSG gene sequence is 1005 nt long. This is the most similar gene to Tb427VSG-3629 (Tb427VSG-3629 : GB Accession KC612223 : 1005nt : Internal partial : contig3030.) in the genome	6	4	3	4	0	2	4	7	0	28	15	10	5	7	3	1.27037	0.389482	1.35579	0.246307	2.01712	0.0330264	3.39519	0.000583587
Alternative_allele3_Tb427v9	43779	45005	Name=Tb427VSG-1612;ID=Tb427v9_000011200;Note=100.00 percent identity to VSG Tb427VSG-1612. The alignment length is 1044 nt, while the query VSG gene sequence is 1044 nt long. This is the most similar gene to Tb427VSG-1612 (Tb427VSG-1612 : GB Accession KC613101 : 1044nt : N-terminus partial : contig7143.) in the genome	35	35	27	1	2	0	22	42	42	148	109	89	27	36	18	-2.65402	0.0154818	1.82622	1.15601e-07	1.85488	4.79035e-09	2.93352	1.96034e-17
Alternative_allele3_Tb427v9	46962	48392	Name=Similar to Tb427VSG-3227;ID=Tb427v9_000011300:pseudogene;has_internal_stop=true;has_frameshift=true;Target=Tb927.11.20570:mRNA 42 504;original_prot_length=507;Note=100.00 percent identity to VSG Tb427VSG-3227. The alignment length is 1113 nt, while the query VSG gene sequence is 1113 nt long. This is the most similar gene to Tb427VSG-3227 (Tb427VSG-3227 : GB Accession KC611837 : 1113nt : Int…	13	20	12	2	0	0	7	10	10	21	23	7	10	12	4	-2.13316	0.187615	0.97518	0.208461	0.209573	0.830369	2.4102	0.00053675
Alternative_allele3_Tb427v9	50184	51763	Name=Similar to Tb427VSG-437;ID=Tb427v9_000011400:pseudogene;has_internal_stop=true;has_frameshift=true;has_start=true;Target=Tb927.7.6540:mRNA 8 539;original_prot_length=548;Note=100.00 percent identity to VSG Tb427VSG-437. The alignment length is 1533 nt, while the query VSG gene sequence is 1533 nt long. This is the most similar gene to Tb427VSG-437 (Tb427VSG-437 : GB Accession KC612422 : 1533…	8	12	2	2	0	0	0	0	10	2	22	8	6	20	4	-1.14946	0.695254	0.764124	0.719969	0.647093	0.762811	3.61662	0.0254719
Alternative_allele3_Tb427v9	52107	57080	ID=Tb427v9_000011500	0	9	2	0	4	0	0	4	0	16	6	4	2	0	0	0.777927		-0.11324		1.22294		0.81866
Alternative_allele3_Tb427v9	57382	58197	ID=Tb427v9_000011600	0	5	0	0	0	0	0	0	0	1	0	2	0	2	0	-0.779171		-1.45448		-0.690613		1.84452
Alternative_allele3_Tb427v9	58332	59714	ID=Tb427v9_000011700	0	4	0	0	2	0	0	0	0	0	3	0	2	2	0	1.24694		-1.13272		-0.269097		3.2313
Alternative_allele3_Tb427v9	61222	62129	ID=Tb427v9_000011800:pseudogene;has_internal_stop=false;has_frameshift=true;has_stop=true;Target=Tb927.10.16210:mRNA 1 304;original_prot_length=304	0	0	0	0	0	0	0	0	0	1	1	0	0	0	0	2.39563		1.72039		1.86451		3.19495
Alternative_allele3_Tb427v9	67580	69163	Name=Tb427VSG-350;ID=Tb427v9_000011900;Note=100.00 percent identity to VSG Tb427VSG-350. The alignment length is 1584 nt, while the query VSG gene sequence is 1584 nt long. This is the most similar gene to Tb427VSG-350 (Tb427VSG-350 : GB Accession KC613496 : 1584nt : Complete : contig4649.) in the genome	2	18	2	0	0	0	2	16	4	30	21	23	1	12	0	-2.91857	0.217537	1.49793	0.377674	1.78025	0.268532	2.41846	0.146495
Alternative_allele3_Tb427v9	72084	72991	ID=Tb427v9_000012000:pseudogene;has_internal_stop=true;has_frameshift=true;Target=Tb927.10.16210:mRNA 1 304;original_prot_length=304	0	0	0	0	0	0	0	0	0	1	0	0	0	1	0	2.39563		1.72039		1.00327		4.15674
Alternative_allele3_Tb427v9	74289	74919	ID=Tb427v9_000012100:pseudogene;has_internal_stop=false;has_frameshift=true;has_stop=true;Target=Tb927.11.19860.1 1 210;original_prot_length=210	0	2	2	0	0	0	0	0	0	2	10	2	2	2	0	-0.433566		-1.10885		1.93978		3.25188
Alternative_allele3_Tb427v9	75465	75950	ID=Tb427v9_000012200:pseudogene;has_internal_stop=true;has_frameshift=false;has_stop=true;Target=Tb927.11.19850.1 1 162;original_prot_length=162	0	0	0	0	0	0	0	0	0	1	2	2	0	0	0	2.39565		1.72039		3.26404		3.19495
Alternative_allele3_Tb427v9	77153	77920	ID=Tb427v9_000012300	0	2	2	0	0	0	0	0	0	0	2	0	0	0	0	-0.429716		-1.10499		-0.826656		0.369572
Alternative_allele3_Tb427v9	77947	78534	ID=Tb427v9_000012400	4	0	2	0	0	0	0	0	0	2	5	0	0	0	0	-1.07192		-1.74722		0.265095		-0.272658
BES10_Tb427v9	14279	16042	ID=Tb427v9_000012500:pseudogene;has_internal_stop=false;has_frameshift=false;Target=Tb927.1.2820:mRNA 21 623;original_prot_length=653	233	197	218	75	48	50	34	118	56	460	334	305	62	59	79	0.478349	0.0965007	-0.0174756	0.967903	0.784804	0.00022319	1.49424	4.92623e-11
BES10_Tb427v9	21090	21659	ID=Tb427v9_000012600	4	2	2	0	2	2	1	0	0	43	35	8	10	9	10	1.39695	0.395765	-1.18165	0.579772	3.42545	0.000128717	5.04785	2.94312e-08
BES10_Tb427v9	22208	22933	ID=Tb427v9_000012700:pseudogene;has_internal_stop=true;has_frameshift=false;has_start=true;Target=Tb10.v4.0259:mRNA 1 242;original_prot_length=244	0	8	0	0	1	0	0	0	6	11	4	9	0	2	0	-0.495683		1.53272		1.59986		1.172
BES10_Tb427v9	23154	23685	ID=Tb427v9_000012800:pseudogene;has_internal_stop=true;has_frameshift=true;Target=Tb10.v4.0049:mRNA 1 179;original_prot_length=179	0	2	0	0	1	0	0	0	0	5	4	1	6	2	2	1.50216		-0.134901	0.976787	2.3321	0.355401	5.55409	0.0114091
BES10_Tb427v9	24832	25145	ID=Tb427v9_000012900:pseudogene;has_internal_stop=false;has_frameshift=true;has_stop=true;Target=Tb927.1.40:mRNA 5 109;original_prot_length=109	0	0	0	0	0	0	0	0	0	0	1	1	0	0	0	2.39563		1.72039		1.99068		3.19495
BES10_Tb427v9	27217	28375	ID=Tb427v9_000013000:pseudogene;has_internal_stop=false;has_frameshift=true;has_start=true;has_stop=true;Target=Tb927.7.3250:mRNA 1 398;original_prot_length=398	2	24	19	58	38	20	6	18	6	324	185	185	85	56	65	3.71773	4.84784e-17	1.056	0.0750531	3.97177	1.5053e-21	5.41512	1.08134e-37
BES10_Tb427v9	29567	30766	ID=Tb427v9_000013100;has_internal_stop=false;has_frameshift=false;has_start=true;has_stop=true;Target=Tb927.7.3250:mRNA 1 398;original_prot_length=398	6	0	6	6	4	0	1	2	2	79	68	77	37	25	27	2.08863	0.0119672	0.415702	0.753162	4.26342	4.39117e-16	6.09375	3.32232e-30
BES10_Tb427v9	34248	35300	ID=Tb427v9_000013200	0	0	1	0	0	0	0	2	0	24	13	15	5	6	4	1.43389	0.652903	2.48921	0.287098	5.60997	0.000325801	6.99954	1.39467e-05
BES10_Tb427v9	36299	37017	ID=Tb427v9_000013300:pseudogene;has_internal_stop=true;has_frameshift=true;has_stop=true;Target=Tb11.v5.0752.1 1 240;original_prot_length=240	366	452	514	108	64	66	96	258	68	339	339	272	25	30	19	-0.0917798	0.860106	-0.0747744	0.862425	-0.43989	0.169342	-0.967436	0.00680559
BES10_Tb427v9	37190	38803	Name=Similar to Tb427VSG-15;ID=Tb427v9_000013400;Note=99.38 percent identity to VSG Tb427VSG-15. The alignment length is 1614 nt, while the query VSG gene sequence is 1614 nt long. This is the most similar gene to Tb427VSG-15 (Tb427VSG-15 : GB Accession FM162576 : 1614nt : Complete : contig1369.) in the genome;VSG_type=Bloodstream Expression Site Telomeric	50	56	66	165	130	116	152	388	272	2181	1646	1568	340	309	447	3.64562	8.07936e-69	3.90331	4.50058e-84	5.00216	6.63762e-147	5.86657	1.72962e-194
BES11_Tb427v9	13880	15041	ID=Tb427v9_000013500:pseudogene;has_internal_stop=false;has_frameshift=true;has_start=true;has_stop=true;Target=Tb927.7.3250:mRNA 1 398;original_prot_length=398	46	34	46	104	58	45	49	42	20	447	357	411	75	106	122	3.07596	1.29604e-27	1.52557	1.05343e-06	3.3066	2.01813e-36	4.45061	1.32259e-60
BES11_Tb427v9	16230	17435	ID=Tb427v9_000013600;has_internal_stop=false;has_frameshift=false;has_start=true;has_stop=true;Target=Tb927.7.3250:mRNA 1 398;original_prot_length=398	13	16	14	43	29	25	20	20	14	226	173	191	23	55	49	3.54872	1.17577e-25	2.0261	8.7451e-08	3.81295	5.29615e-36	4.74663	3.10416e-48
BES11_Tb427v9	20703	22143	ID=Tb427v9_000013700:pseudogene;has_internal_stop=true;has_frameshift=true;has_start=true;has_stop=true;Target=Tb927.7.6860:mRNA 1 481;original_prot_length=481	2	5	2	0	2	2	2	6	1	37	25	22	2	13	5	1.23312	0.456082	1.60855	0.166683	3.24266	0.00016948	4.32952	2.51797e-06
BES11_Tb427v9	23141	23860	ID=Tb427v9_000013800:pseudogene;has_internal_stop=false;has_frameshift=false;has_stop=true;Target=Tb11.v5.0752.1 1 240;original_prot_length=240	0	2	0	2	2	0	4	0	8	20	27	9	0	4	4	3.28763	0.17127	4.51178	0.0170768	4.85334	0.00791686	5.16055	0.0104176
BES11_Tb427v9	25867	29673	ID=Tb427v9_000013900	0	0	6	0	0	0	4	0	0	10	12	20	4	11	2	-1.00015	0.782386	1.35817	0.593258	2.9262	0.142714	4.7387	0.0150511
BES11_Tb427v9	30562	32454	ID=Tb427v9_000014000	2	2	2	4	6	2	2	0	0	4	4	4	2	1	2	3.33723		0.168081	0.948522	1.04328	0.501088	2.93462	0.0460983
BES11_Tb427v9	33516	34517	ID=Tb427v9_000014100	10	2	9	4	0	2	0	0	0	814	802	654	114	160	142	0.564856	0.63491	-3.52915	0.014481	6.79754	3.05295e-85	7.49872	4.74498e-100
BES11_Tb427v9	36524	40330	ID=Tb427v9_000014200	6	2	4	0	0	0	0	0	0	8	4	6	2	20	0	-2.05784	0.468875	-2.73312	0.24651	0.591298	0.803011	4.03752	0.0179083
BES11_Tb427v9	41603	42646	Name=Similar to Tb427VSG-3327;ID=Tb427v9_000014300:pseudogene;has_internal_stop=false;has_frameshift=false;Target=Tb11.v5.0213.1 1 327;original_prot_length=340;Note=100.00 percent identity to VSG Tb427VSG-3327. The alignment length is 1044 nt, while the query VSG gene sequence is 1044 nt long. This is the most similar gene to Tb427VSG-3327 (Tb427VSG-3327 : GB Accession KC611933 : 1044nt : Interna…	2	4	0	0	0	0	0	0	0	4	2	2	2	4	0	-1.06424		-1.73952		0.40075		3.18695
BES11_Tb427v9	43625	44573	ID=Tb427v9_000014400:pseudogene;has_internal_stop=false;has_frameshift=true;has_stop=true;Target=Tb927.11.18660.1 1 316;original_prot_length=316	0	6	0	0	0	0	0	0	0	2	0	2	0	6	0	-1.04217		-1.71749		-0.583617		3.16431
BES12_Tb427v9	8479	10377	ID=Tb427v9_000014500	6	6	18	11	10	7	18	6	34	136	106	94	26	22	30	2.28661	0.00114333	2.8267	3.97853e-06	3.52873	6.31897e-10	4.5886	6.1907e-15
BES12_Tb427v9	16514	17244	ID=Tb427v9_000014600:pseudogene;has_internal_stop=true;has_frameshift=true;has_start=true;Target=Tb10.v4.0259:mRNA 1 243;original_prot_length=244	3	2	4	4	1	1	2	8	4	45	34	33	11	14	2	1.77948	0.151577	2.27687	0.0133972	3.66918	9.51034e-07	4.7932	1.39185e-09
BES12_Tb427v9	17523	18015	ID=Tb427v9_000014700:pseudogene;has_internal_stop=true;has_frameshift=true;Target=Tb10.v4.0049:mRNA 1 166;original_prot_length=179	0	2	3	0	3	0	1	2	6	30	31	40	8	5	2	1.60428	0.424192	2.6283	0.0428805	4.4079	4.25177e-05	4.81745	4.1501e-05
BES12_Tb427v9	21546	22748	ID=Tb427v9_000014800;has_internal_stop=false;has_frameshift=false;has_start=true;has_stop=true;Target=Tb927.7.3250:mRNA 1 398;original_prot_length=398	101	132	134	109	141	66	64	139	69	695	485	560	120	114	141	2.14574	6.94418e-43	1.22884	6.77838e-14	2.27791	4.07679e-64	3.22756	9.22933e-103
BES12_Tb427v9	23940	25099	ID=Tb427v9_000014900:pseudogene;has_internal_stop=false;has_frameshift=true;has_start=true;has_stop=true;Target=Tb927.7.3250:mRNA 1 398;original_prot_length=398	44	60	70	112	124	53	28	138	58	532	460	460	127	139	157	3.07727	3.98014e-33	1.96196	2.14155e-13	3.10538	8.16722e-38	4.47917	2.43667e-73
BES12_Tb427v9	28187	29629	ID=Tb427v9_000015000	5	10	12	20	25	4	6	9	10	124	93	127	29	38	37	3.19794	4.65016e-13	1.58616	0.00258689	3.71474	1.2279e-22	5.14097	1.39366e-38
BES12_Tb427v9	30652	31345	ID=Tb427v9_000015100:pseudogene;has_internal_stop=true;has_frameshift=true;has_stop=true;Target=Tb11.v5.0752.1 10 240;original_prot_length=240	10	26	14	8	12	3	10	28	14	157	144	149	45	26	32	1.23529	0.0258632	1.70789	4.33871e-05	3.21532	1.36101e-21	4.24981	2.59426e-32
BES12_Tb427v9	33600	34955	ID=Tb427v9_000015200:pseudogene;has_internal_stop=false;has_frameshift=false;has_start=true;Target=Tb927.6.540:mRNA 1 452;original_prot_length=455	22	58	64	62	70	68	28	28	16	353	288	284	97	80	124	2.89594	3.55656e-23	0.712924	0.0620379	2.73026	2.72182e-23	4.26939	1.68569e-52
BES12_Tb427v9	35999	36991	ID=Tb427v9_000015300	14	16	20	27	20	23	12	38	6	141	105	149	47	39	35	2.88446	1.24402e-13	1.76555	2.54226e-05	3.02493	1.66095e-18	4.47976	9.90015e-36
BES12_Tb427v9	45230	46630	Name=Tb427VSG-8;ID=Tb427v9_000015400;Note=100.00 percent identity to VSG Tb427VSG-8. The alignment length is 1401 nt, while the query VSG gene sequence is 1401 nt long. This is the most similar gene to Tb427VSG-8 (Tb427VSG-8 : GB Accession AY935574 : 1401nt : Complete : contig90003.) in the genome;VSG_type=Bloodstream Expression Site Telomeric	821	1130	1063	4034	2900	2824	479	708	601	14911	12154	13797	2494	2215	2867	4.09716	2.73685e-158	0.964927	5.46371e-09	3.80417	1.24294e-137	4.5292	1.52329e-193
BES13_Tb427v9	13981	15744	ID=Tb427v9_000015500:pseudogene;has_internal_stop=false;has_frameshift=false;Target=Tb927.1.2820:mRNA 21 623;original_prot_length=653	10	24	27	20	5	19	10	7	11	108	79	115	23	23	19	1.9831	0.000338539	0.641908	0.359963	2.3599	5.44534e-07	3.30271	3.1658e-11
BES13_Tb427v9	21968	22702	ID=Tb427v9_000015600:pseudogene;has_internal_stop=true;has_frameshift=true;has_start=true;Target=Tb10.v4.0259:mRNA 1 243;original_prot_length=244	2	3	2	0	3	0	10	4	4	25	19	25	0	2	4	1.10194	0.605788	3.15885	0.00494065	3.34017	0.00163442	2.94859	0.0327067
BES13_Tb427v9	22981	23472	ID=Tb427v9_000015700:pseudogene;has_internal_stop=true;has_frameshift=true;Target=Tb10.v4.0049:mRNA 1 166;original_prot_length=179	2	6	0	0	0	0	1	0	0	13	14	3	2	7	0	-1.47348		-1.18345	0.719565	1.9186	0.4413	3.34923	0.157109
BES13_Tb427v9	27007	28206	ID=Tb427v9_000015800;has_internal_stop=false;has_frameshift=false;has_start=true;has_stop=true;Target=Tb927.7.3250:mRNA 1 398;original_prot_length=398	90	69	96	103	111	62	40	58	40	480	395	421	104	114	154	2.47929	4.80283e-52	0.796718	7.60784e-05	2.38281	1.07042e-63	3.73585	2.30599e-129
BES13_Tb427v9	29398	30560	ID=Tb427v9_000015900:pseudogene;has_internal_stop=false;has_frameshift=true;has_start=true;has_stop=true;Target=Tb927.7.3250:mRNA 1 398;original_prot_length=398	50	76	61	77	79	78	22	44	38	413	371	375	119	85	100	2.7253	1.84154e-35	0.840375	0.00195981	2.67478	6.73446e-41	3.90416	2.38665e-76
BES13_Tb427v9	33652	35094	ID=Tb427v9_000016000	9	17	13	6	17	9	4	5	4	162	103	92	15	32	35	2.09157	2.3682e-05	0.103782	0.914999	3.2138	2.1694e-17	4.25684	7.72807e-26
BES13_Tb427v9	36117	36809	ID=Tb427v9_000016100:pseudogene;has_internal_stop=false;has_frameshift=false;has_stop=true;Target=Tb11.v5.0752.1 10 240;original_prot_length=240	590	521	498	158	173	110	219	301	127	499	411	422	42	50	42	0.498353	0.00914928	0.352831	0.056065	-0.240749	0.212915	-0.396299	0.110951
BES13_Tb427v9	38951	42482	ID=Tb427v9_000016200:pseudogene;has_internal_stop=false;has_frameshift=true;Target=Tb927.4.4460:mRNA 22 1204;original_prot_length=1289	2262	2205	2279	626	585	355	382	660	272	2425	1923	1981	195	241	247	0.252394	0.0527638	-0.709814	5.83691e-11	-0.0590615	0.702218	-0.113888	0.468632
BES13_Tb427v9	43502	45394	ID=Tb427v9_000016300	2	4	2	2	0	0	2	0	0	6	2	0	2	4	0	0.308644		-0.126862		-0.0564821		2.78889
BES13_Tb427v9	46128	48020	ID=Tb427v9_000016400	145	118	148	102	50	62	50	90	38	264	186	218	10	8	2	1.44958	1.10566e-07	0.443264	0.17463	0.730485	0.00769269	-1.16239	0.0181548
BES13_Tb427v9	49365	50084	ID=Tb427v9_000016500;has_internal_stop=false;has_frameshift=false;has_start=true;has_stop=true;Target=Tb11.v5.0752.1 1 240;original_prot_length=240	0	10	8	12	2	0	2	0	2	70	72	76	23	20	14	1.95244	0.0678328	-0.378194	0.824583	3.66837	2.65712e-06	4.88878	8.21135e-10
BES13_Tb427v9	52359	53771	ID=Tb427v9_000016600	0	0	0	0	0	0	0	0	0	0	0	0	0	0	0
BES13_Tb427v9	54803	55789	ID=Tb427v9_000016700	0	0	8	0	0	2	0	0	0	2	10	4	0	0	0	0.818005		-2.07542		1.17151		-0.600855
BES13_Tb427v9	61689	63203	Name=Tb427VSG-17;ID=Tb427v9_000016800;Note=99.66 percent identity to VSG Tb427VSG-17. The alignment length is 1489 nt, while the query VSG gene sequence is 1491 nt long. This is the most similar gene to Tb427VSG-17 (Tb427VSG-17 : GB Accession DQ826504 : 1491nt : Complete almost : contig6128.) in the genome;VSG_type=Bloodstream Expression Site Telomeric	296	374	416	430	386	424	116	214	196	976	798	1002	242	202	294	2.62322	3.7566e-25	0.665462	0.0241328	1.40213	6.68665e-08	2.64292	4.6833e-25
BES14_Tb427v9	10074	11236	ID=Tb427v9_000016900:pseudogene;has_internal_stop=true;has_frameshift=true;has_start=true;has_stop=true;Target=Tb927.7.3250:mRNA 1 398;original_prot_length=398	56	120	112	39	52	37	36	102	30	230	213	196	46	17	62	1.22863	0.00495611	0.817742	0.062461	1.20143	0.00224799	2.00333	6.15667e-07
BES14_Tb427v9	12431	13633	ID=Tb427v9_000017000;has_internal_stop=false;has_frameshift=false;has_start=true;has_stop=true;Target=Tb927.7.3250:mRNA 1 398;original_prot_length=398	34	38	52	22	10	14	12	34	15	96	73	70	16	16	30	0.958747	0.0230174	0.624312	0.122625	0.982069	0.00181856	2.19387	1.5303e-10
BES14_Tb427v9	16731	18169	ID=Tb427v9_000017100:pseudogene;has_internal_stop=false;has_frameshift=true;has_start=true;has_stop=true;Target=Tb927.7.6860:mRNA 1 481;original_prot_length=481	2	18	5	2	0	6	0	0	0	29	34	24	7	6	6	0.900758	0.585256	-3.77291	0.0295351	1.85568	0.0844621	2.81221	0.0120658
BES14_Tb427v9	19168	19887	ID=Tb427v9_000017200:pseudogene;has_internal_stop=false;has_frameshift=false;has_stop=true;Target=Tb11.v5.0752.1 1 240;original_prot_length=240	0	5	2	0	0	0	4	0	0	9	4	14	0	2	2	-1.251		1.13866		2.01029		2.36689
BES14_Tb427v9	21795	25601	ID=Tb427v9_000017300	20	34	26	8	6	4	8	18	0	30	33	24	2	12	5	0.215174	0.869312	-0.0521915	0.967235	0.169393	0.867465	1.1089	0.206013
BES14_Tb427v9	26496	28526	ID=Tb427v9_000017400	10	6	12	0	0	0	10	10	0	22	13	13	2	2	3	-3.26701	0.0860791	1.1715	0.332625	0.794534	0.531867	1.19273	0.394285
BES14_Tb427v9	29263	31293	ID=Tb427v9_000017500	4	5	10	2	0	0	0	0	8	4	0	6	5	0	0	-0.93212		0.711384	0.845639	-0.883317	0.812124	1.37308	0.678394
BES14_Tb427v9	32636	33355	ID=Tb427v9_000017600;has_internal_stop=false;has_frameshift=false;has_start=true;has_stop=true;Target=Tb11.v5.0752.1 1 240;original_prot_length=240	4	2	0	0	2	0	0	1	0	0	0	3	2	0	0	0.616992		-0.806633		-0.917851		1.65585
BES14_Tb427v9	35511	36929	ID=Tb427v9_000017700	6	12	16	0	0	0	6	0	0	2	12	0	2	8	2	-3.53164	0.198572	-0.558322	0.841478	-1.16008	0.645016	1.69517	0.464177
BES14_Tb427v9	37106	38215	ID=Tb427v9_000017800:pseudogene;has_internal_stop=true;has_frameshift=true;has_start=true;has_stop=true;Target=Tb927.1.5110:mRNA 1 365;original_prot_length=365	47	65	48	16	11	3	14	70	6	47	36	24	4	6	12	-0.101613	0.935345	0.636574	0.41582	-0.559941	0.490025	0.317182	0.738355
BES14_Tb427v9	38343	39325	ID=Tb427v9_000017900:pseudogene;has_internal_stop=false;has_frameshift=true;has_start=true;Target=Tb927.3.2520:mRNA 1 320;original_prot_length=325	10	10	9	0	0	0	2	0	0	4	2	0	0	2	0	-3.32307		-1.94944		-2.31416		-0.692044
BES14_Tb427v9	42820	44307	Name=Similar to Tb427VSG-1123;ID=Tb427v9_000018000:pseudogene;has_internal_stop=true;has_frameshift=false;Target=Tb09.v4.0185:mRNA 3 500;original_prot_length=507;Note=99.72 percent identity to VSG Tb427VSG-1123. The alignment length is 1434 nt, while the query VSG gene sequence is 1434 nt long. This is the most similar gene to Tb427VSG-1123 (Tb427VSG-1123 : GB Accession KC612632 : 1434nt : N-term…	6	6	6	0	0	0	12	4	0	16	14	8	4	16	2	-2.63251	0.225869	1.62152	0.227673	1.10282	0.445063	3.47323	0.00430765
BES14_Tb427v9	45478	46542	ID=Tb427v9_000018100	4	4	0	0	0	0	0	0	0	0	0	0	2	4	0	-1.49324		-2.16853		-3.84744		2.75906
BES15_Tb427v9	18026	19924	ID=Tb427v9_000018200	27	57	56	17	16	0	4	8	12	128	108	105	12	23	21	0.21874	0.809159	-0.816932	0.203752	1.33158	0.0043633	1.87317	0.000247485
BES15_Tb427v9	26064	26799	ID=Tb427v9_000018300:pseudogene;has_internal_stop=true;has_frameshift=true;has_start=true;Target=Tb10.v4.0259:mRNA 1 243;original_prot_length=244	1	10	6	2	0	0	6	6	14	31	20	7	5	6	0	-0.731039	0.7816	2.43454	0.0432691	1.78121	0.161032	2.60124	0.0541913
BES15_Tb427v9	27037	27566	ID=Tb427v9_000018400:pseudogene;has_internal_stop=true;has_frameshift=true;Target=Tb10.v4.0049:mRNA 1 179;original_prot_length=179	6	6	6	5	2	2	5	22	8	32	28	9	2	7	3	1.36741	0.228936	2.54347	0.000931817	1.95494	0.01064	2.60052	0.00436098
BES15_Tb427v9	31111	32276	ID=Tb427v9_000018500:pseudogene;has_internal_stop=false;has_frameshift=true;has_start=true;has_stop=true;Target=Tb927.7.3250:mRNA 1 398;original_prot_length=398	631	785	886	695	644	408	289	659	319	1890	1574	1627	378	263	428	1.96992	2.24795e-39	0.779541	1.16567e-06	1.18805	1.79489e-15	2.09635	2.35011e-43
BES15_Tb427v9	33470	34672	ID=Tb427v9_000018600;has_internal_stop=false;has_frameshift=false;has_start=true;has_stop=true;Target=Tb927.7.3250:mRNA 1 398;original_prot_length=398	248	384	348	249	214	176	159	302	144	918	807	767	148	128	187	1.77075	2.83827e-31	0.96238	1.17483e-09	1.38951	3.42589e-22	2.1164	1.93796e-42
BES15_Tb427v9	37768	39210	ID=Tb427v9_000018700	58	67	75	27	23	22	37	60	39	263	192	173	32	27	36	0.906023	0.00104255	1.12529	4.00632e-07	1.68005	6.16411e-21	2.12248	2.99538e-20
BES15_Tb427v9	40235	40927	ID=Tb427v9_000018800:pseudogene;has_internal_stop=false;has_frameshift=false;has_stop=true;Target=Tb11.v5.0752.1 10 240;original_prot_length=240	47	99	75	23	17	25	48	47	39	177	196	163	48	29	43	0.654376	0.15464	1.01418	0.00422756	1.33323	2.64694e-05	2.3271	2.27197e-12
BES15_Tb427v9	42929	46735	ID=Tb427v9_000018900	137	125	146	36	30	38	74	42	68	321	221	240	360	439	454	0.447991	0.387386	0.656132	0.104227	0.964962	0.00771994	4.80871	2.29203e-52
BES15_Tb427v9	47626	49518	ID=Tb427v9_000019000	2	4	5	1	0	0	7	2	10	26	23	28	116	95	119	-0.957347	0.671008	2.50274	8.90161e-05	2.84888	1.25954e-07	8.10633	7.48971e-62
BES15_Tb427v9	50255	52285	ID=Tb427v9_000019100	259	192	176	81	60	42	86	116	40	255	232	250	227	262	266	0.580349	0.0336585	0.283685	0.320081	0.268077	0.317944	3.4519	4.61394e-69
BES15_Tb427v9	53242	54348	ID=Tb427v9_000019200	21	16	22	2	6	0	16	34	18	76	66	44	937	850	870	-0.51423	0.581103	1.87621	1.42946e-10	1.68963	1.40382e-11	8.69257	0
BES15_Tb427v9	56613	57977	ID=Tb427v9_000019300	52	86	70	14	10	12	68	82	38	372	308	286	2054	2134	2223	-0.157585	0.749268	1.53277	2.12478e-21	2.25099	1.12494e-72	8.14181	0
BES15_Tb427v9	58155	59271	ID=Tb427v9_000019400:pseudogene;has_internal_stop=true;has_frameshift=true;has_start=true;has_stop=true;Target=Tb927.1.5110:mRNA 1 365;original_prot_length=365	90	109	164	14	28	22	32	48	72	207	163	178	457	519	509	-0.092472	0.900449	0.506944	0.253534	0.640264	0.115391	5.23638	1.7606e-59
BES15_Tb427v9	59414	60394	ID=Tb427v9_000019500:pseudogene;has_internal_stop=false;has_frameshift=false;has_stop=true;Target=Tb927.11.18650.1 4 329;original_prot_length=329	12	33	10	4	0	2	20	48	8	132	115	134	822	798	1015	-0.812757	0.511531	2.04027	0.000365034	2.83519	5.33719e-08	8.77404	4.32484e-72
BES15_Tb427v9	65518	67024	Name=Similar to Tb427VSG-1401;ID=Tb427v9_000019600:pseudogene;has_internal_stop=false;has_frameshift=true;Target=Tb927.3.150:mRNA 3 525;original_prot_length=535;Note=99.84 percent identity to VSG Tb427VSG-1401. The alignment length is 1239 nt, while the query VSG gene sequence is 1239 nt long. This is the most similar gene to Tb427VSG-1401 (Tb427VSG-1401 : GB Accession KC612902 : 1239nt : N-termi…	8	18	4	2	0	0	2	0	0	34	30	17	174	248	195	-1.5389	0.338855	-2.22703	0.0927061	1.46288	0.000229612	7.55224	5.64176e-119
BES15_Tb427v9	86351	86938	ID=Tb427v9_000019700:pseudogene;has_internal_stop=true;has_frameshift=true;has_stop=true;Target=Tb11.v5.0752.1 47 240;original_prot_length=240	3	1	3	0	0	0	0	0	2	45	24	24	391	325	341	-1.26847	0.558517	-0.128262	0.954144	3.75815	1.34562e-09	10.44	5.90418e-74
BES15_Tb427v9	88124	89680	Name=Similar to Tb427VSG-11;ID=Tb427v9_000019800;Note=100.00 percent identity to VSG Tb427VSG-11. The alignment length is 1557 nt, while the query VSG gene sequence is 1557 nt long. This is the most similar gene to Tb427VSG-11 (Tb427VSG-11 : GB Accession AY935571 : 1557nt : Complete : contig3228.) in the genome;VSG_type=Bloodstream Expression Site Telomeric	2722	2981	2747	229	153	141	227	264	339	26914	21552	22989	136648	125609	164293	-1.63118	1.84904e-13	-1.58738	1.79505e-13	3.11489	2.00159e-53	8.8506	0
BES17_Tb427v9	14827	16590	ID=Tb427v9_000019900:pseudogene;has_internal_stop=false;has_frameshift=false;Target=Tb927.1.2820:mRNA 21 623;original_prot_length=653	2	3	5	2	2	0	0	24	4	34	20	34	2	1	2	1.003	0.632899	2.91682	0.0126014	3.18102	0.00415657	2.21009	0.153154
BES17_Tb427v9	19660	19977	ID=Tb427v9_000020000	0	2	3	0	0	0	2	0	0	13	16	15	2	6	0	-0.755782		0.554729	0.860994	3.22399	0.107958	3.90031	0.0678165
BES17_Tb427v9	22809	23539	ID=Tb427v9_000020100:pseudogene;has_internal_stop=true;has_frameshift=true;has_start=true;Target=Tb10.v4.0259:mRNA 1 243;original_prot_length=244	1	0	2	0	0	0	1	0	0	15	17	11	6	0	4	-0.0368998		0.252045	0.943568	3.89586	0.0312398	4.97078	0.00893787
BES17_Tb427v9	23776	24309	ID=Tb427v9_000020200:pseudogene;has_internal_stop=true;has_frameshift=true;Target=Tb10.v4.0049:mRNA 1 179;original_prot_length=179	0	0	0	0	0	2	4	0	12	14	12	19	2	5	4	4.39929	0.0821964	6.78983	0.00031077	6.40163	0.000628402	7.49595	0.000130484
BES17_Tb427v9	26846	27640	ID=Tb427v9_000020300	2	10	0	292	263	218	356	705	312	1568	1151	1480	209	192	194	8.39562	3.41646e-79	8.47932	1.27823e-81	8.48728	1.85512e-82	8.82987	1.28928e-87
BES17_Tb427v9	28984	30143	ID=Tb427v9_000020400:pseudogene;has_internal_stop=false;has_frameshift=true;has_start=true;has_stop=true;Target=Tb927.7.3250:mRNA 1 398;original_prot_length=398	61	108	110	108	122	91	61	148	102	749	557	539	159	114	168	2.59366	1.97478e-34	1.82886	2.22076e-17	2.76058	3.97398e-45	3.86583	4.24745e-80
BES17_Tb427v9	31338	32537	ID=Tb427v9_000020500;has_internal_stop=false;has_frameshift=false;has_start=true;has_stop=true;Target=Tb927.7.3250:mRNA 1 398;original_prot_length=398	22	30	32	36	34	18	22	30	48	322	272	170	50	54	74	2.4267	1.82612e-11	2.00033	1.92135e-08	3.21417	1.1968e-24	4.27662	3.67166e-39
BES17_Tb427v9	36073	37515	ID=Tb427v9_000020600	11	6	8	5	6	2	6	19	4	120	72	84	15	28	24	1.41551	0.0493882	1.83985	0.000558145	3.48392	2.64521e-17	4.60718	1.39861e-25
BES17_Tb427v9	38514	39233	ID=Tb427v9_000020700:pseudogene;has_internal_stop=false;has_frameshift=false;has_stop=true;Target=Tb11.v5.0752.1 1 240;original_prot_length=240	6	4	2	13	0	4	2	3	7	98	87	54	12	13	17	2.869	0.000876921	1.73019	0.0657012	4.33469	4.2256e-10	4.98805	9.72527e-12
BES17_Tb427v9	41395	44915	ID=Tb427v9_000020800:pseudogene;has_internal_stop=false;has_frameshift=true;Target=Tb927.6.780:mRNA 49 1221;original_prot_length=1244	9	16	16	6	6	8	8	2	17	73	49	60	8	30	8	1.39726	0.135084	1.26422	0.129251	2.18703	0.00179047	3.35642	2.78633e-06
BES17_Tb427v9	45958	47850	ID=Tb427v9_000020900	15	14	12	4	6	4	1	0	4	38	20	24	6	12	2	0.824114	0.421827	-1.28664	0.238601	1.01037	0.162127	2.15676	0.00404768
BES17_Tb427v9	49194	49914	ID=Tb427v9_000021000:pseudogene;has_internal_stop=false;has_frameshift=true;has_start=true;has_stop=true;Target=Tb11.v5.0752.1 1 240;original_prot_length=240	2	1	0	2	0	0	6	0	0	1	5	1	0	0	3	1.67107		2.91841		1.28778		3.10803
BES17_Tb427v9	52185	53573	ID=Tb427v9_000021100	48	47	52	8	18	10	50	40	28	101	96	68	2	22	10	0.346652	0.663052	1.42695	0.0019	0.886187	0.0670376	1.0645	0.0721398
BES17_Tb427v9	53849	54535	ID=Tb427v9_000021200	4	0	2	6	0	0	6	0	1	16	4	14	0	8	6	2.25171	0.381693	2.12986	0.34778	2.4903	0.242207	4.35585	0.0326365
BES17_Tb427v9	54995	55972	ID=Tb427v9_000021300	4	0	7	0	0	2	0	0	0	16	11	12	0	0	8	0.208187		-2.58377	0.432427	1.86481	0.538642	2.69183	0.355354
BES17_Tb427v9	77347	78846	Name=Tb427VSG-13;ID=Tb427v9_000021400;Note=99.93 percent identity to VSG Tb427VSG-13. The alignment length is 1500 nt, while the query VSG gene sequence is 1500 nt long. This is the most similar gene to Tb427VSG-13 (Tb427VSG-13 : GB Accession AY935576 : 1500nt : Complete : contig90005.) in the genome;VSG_type=Bloodstream Expression Site Telomeric	80	74	84	30	46	34	22	92	99	74	64	54	26	20	16	1.28203	0.00499721	1.52761	0.000186201	-0.276059	0.632412	1.26379	0.00941073
BES1_Tb427v9	18985	19236	ID=Tb427v9_000021500;ratt_ortholog=Tb927.1.40	0	0	0	0	0	0	0	0	0	0	0	0	0	0	0
BES1_Tb427v9	20318	20917	ID=Tb427v9_000021600	0	5	0	246	236	182	243	447	354	1818	1138	1671	114	98	132	9.43678	3.47687e-43	9.39891	2.77616e-43	9.88503	3.53651e-48	9.29986	6.20407e-42
BES1_Tb427v9	22265	23427	ID=Tb427v9_000021700:pseudogene;has_internal_stop=true;has_frameshift=true;has_start=true;has_stop=true;Target=Tb927.7.3250:mRNA 1 398;original_prot_length=398	4860	5892	6653	1396	1482	771	1122	1816	973	4444	4014	4067	661	621	775	0.0999876	0.555411	-0.47778	2.15446e-05	-0.427182	0.000126852	0.118672	0.429073
BES1_Tb427v9	24618	25820	ID=Tb427v9_000021800;has_internal_stop=false;has_frameshift=false;has_start=true;has_stop=true;Target=Tb927.7.3250:mRNA 1 398;original_prot_length=398	1332	1438	1641	425	397	243	348	596	224	1571	1478	1419	183	188	196	0.313652	0.0610743	-0.269345	0.0894219	0.0645024	0.751403	0.238078	0.197342
BES1_Tb427v9	29413	30847	ID=Tb427v9_000021900:pseudogene;has_internal_stop=false;has_frameshift=true;has_start=true;has_stop=true;Target=Tb927.7.6860:mRNA 1 481;original_prot_length=481	3495	3820	4380	950	810	518	916	1888	908	5050	3856	3990	462	502	536	0.00427419	0.984302	-0.00969285	0.954669	0.176207	0.109753	0.233708	0.0519293
BES1_Tb427v9	32651	33140	ID=Tb427v9_000022000:pseudogene;has_internal_stop=true;has_frameshift=true;has_stop=true;Target=Tb927.11.19120.1 1 163;original_prot_length=163	2455	2559	3045	719	792	547	799	1899	687	3343	3074	2550	458	452	478	0.413181	0.0147998	0.355647	0.0278114	0.194936	0.288037	0.661656	2.52928e-05
BES1_Tb427v9	35541	39347	ID=Tb427v9_000022100	3518	4095	4750	739	895	570	666	941	536	4595	3424	3607	351	357	389	-0.108859	0.452624	-0.837349	2.26305e-18	-0.0529822	0.708749	-0.295079	0.0134531
BES1_Tb427v9	40405	41142	ID=Tb427v9_000022200;has_internal_stop=false;has_frameshift=false;has_start=true;has_stop=true;Target=Tb927.7.7510:mRNA 1 246;original_prot_length=246	5395	6739	6965	1413	1370	1004	1490	2434	1049	6857	5278	5616	671	770	714	0.0497637	0.807278	-0.283053	0.0254612	-0.0683159	0.687206	0.0504986	0.768231
BES1_Tb427v9	44332	46224	ID=Tb427v9_000022300	2663	2329	2615	1091	869	514	855	1524	741	3361	2982	3123	319	382	434	0.726667	2.15917e-08	0.367032	0.00756385	0.355464	0.00880414	0.443044	0.00262483
BES1_Tb427v9	47568	48287	ID=Tb427v9_000022400;has_internal_stop=false;has_frameshift=false;has_start=true;has_stop=true;Target=Tb11.v5.0752.1 1 240;original_prot_length=240	6694	7224	7233	1859	2033	1377	2189	3566	1365	4159	3800	3344	979	945	938	0.372565	0.0219466	0.0751099	0.71722	-0.864751	2.5982e-10	0.312928	0.0647135
BES1_Tb427v9	50288	54094	ID=Tb427v9_000022500	36	65	65	14	12	12	4	10	2	117	63	83	4	13	10	0.269076	0.700726	-1.72243	0.00161609	0.690602	0.0859264	0.573741	0.329162
BES1_Tb427v9	54982	56874	ID=Tb427v9_000022600	504	564	651	221	163	102	127	333	120	802	729	731	10	8	24	0.534837	0.0307402	0.0406688	0.906456	0.4421	0.0522945	-2.1615	2.49862e-12
BES1_Tb427v9	57608	59638	ID=Tb427v9_000022700	783	740	915	345	235	211	270	353	162	925	818	884	42	34	32	0.760155	9.01114e-05	0.0475729	0.870774	0.152078	0.541549	-1.29631	2.64424e-08
BES1_Tb427v9	60595	61701	ID=Tb427v9_000022800	9530	10301	11362	2379	2353	1692	2807	5052	1565	6998	6301	5383	422	426	451	0.102421	0.776945	-0.10506	0.736858	-0.69998	0.00143631	-1.38781	5.46607e-11
BES1_Tb427v9	63968	65380	ID=Tb427v9_000022900	0	0	0	0	0	0	0	0	0	0	0	0	0	0	0
BES1_Tb427v9	66412	67401	ID=Tb427v9_000023000	10285	10996	13708	2492	2155	1689	2236	4117	1693	8585	7551	7843	274	242	286	-0.0780521	0.729514	-0.47832	0.000531396	-0.498944	0.000253561	-2.24564	1.02436e-62
BES1_Tb427v9	69612	70403	Name=Tb427VSG-3719;ID=Tb427v9_000023100;Note=100.00 percent identity to VSG Tb427VSG-3719. The alignment length is 792 nt, while the query VSG gene sequence is 792 nt long. This is the most similar gene to Tb427VSG-3719 (Tb427VSG-3719 : GB Accession KC612310 : 792nt : Internal partial : contig1390.) in the genome	2201	1692	1547	710	545	294	473	702	363	1546	1026	1191	60	34	55	0.5146	0.108263	-0.155696	0.678199	-0.515255	0.0803754	-1.9979	1.09781e-12
BES1_Tb427v9	75590	77020	Name=Tb427VSG-2;ID=Tb427v9_000023200;Note=100.00 percent identity to VSG Tb427VSG-2. The alignment length is 1431 nt, while the query VSG gene sequence is 1431 nt long. This is the most similar gene to Tb427VSG-2 (Tb427VSG-2 : GB Accession X56762 : 1431nt : Complete : contig6875.) in the genome;VSG_type=Bloodstream Expression Site Non-Telomeric	1671305	1750841	1724868	449469	452561	303680	247644	442010	234782	1207477	971000	1074186	33471	31799	41920	0.27778	0.0188074	-0.817624	1.60725e-16	-0.625404	5.38263e-10	-2.39346	8.995e-138
BES2_Tb427v9	5423	5736	ID=Tb427v9_000023300:pseudogene;has_internal_stop=false;has_frameshift=true;has_stop=true;Target=Tb927.1.40:mRNA 5 109;original_prot_length=109	0	0	0	0	0	0	0	0	0	0	0	0	2	0	0	2.39563		1.72039		0.0414895		5.14549
BES2_Tb427v9	7804	8966	ID=Tb427v9_000023400:pseudogene;has_internal_stop=false;has_frameshift=true;has_start=true;has_stop=true;Target=Tb927.7.3250:mRNA 1 398;original_prot_length=398	0	0	0	0	0	0	0	4	0	2	1	4	0	0	0	2.39568		4.10867		3.72238		3.19495
BES2_Tb427v9	10156	11318	ID=Tb427v9_000023500:pseudogene;has_internal_stop=false;has_frameshift=true;has_start=true;has_stop=true;Target=Tb927.7.3250:mRNA 1 398;original_prot_length=398	4	4	4	4	0	2	10	18	22	62	60	47	10	6	6	1.38022	0.228457	3.77591	1.03104e-09	3.85487	4.80279e-11	4.07669	1.51987e-09
BES2_Tb427v9	12508	13710	ID=Tb427v9_000023600;has_internal_stop=false;has_frameshift=false;has_start=true;has_stop=true;Target=Tb927.7.3250:mRNA 1 398;original_prot_length=398	0	4	2	0	0	0	0	10	2	20	6	12	0	8	3	-1.02973	0.76646	2.44916	0.216731	2.67279	0.159938	4.05055	0.0340863
BES2_Tb427v9	17315	18748	ID=Tb427v9_000023700	0	0	0	0	0	0	0	0	0	0	2	0	0	0	0	2.39563		1.72039		1.99873		3.19495
BES2_Tb427v9	20552	21041	ID=Tb427v9_000023800:pseudogene;has_internal_stop=true;has_frameshift=true;has_stop=true;Target=Tb927.11.19120.1 1 163;original_prot_length=163	0	0	0	0	0	0	0	0	0	0	0	0	0	0	0
BES2_Tb427v9	23442	27248	ID=Tb427v9_000023900	10	34	44	14	24	6	0	14	8	83	55	71	7	14	4	1.33521	0.0970189	-0.386557	0.707111	1.29899	0.0637828	1.39997	0.0899485
BES2_Tb427v9	28306	29043	ID=Tb427v9_000024000;has_internal_stop=false;has_frameshift=false;has_start=true;has_stop=true;Target=Tb927.7.7510:mRNA 1 246;original_prot_length=246	36	38	40	2	2	6	14	0	10	30	30	30	4	4	4	-1.03292	0.411063	-0.33886	0.778741	-0.292741	0.806291	-0.0514464	0.972194
BES2_Tb427v9	32233	34125	ID=Tb427v9_000024100	2	6	6	0	0	0	0	0	0	0	0	0	1	2	2	-2.25142		-2.9267		-4.60562		1.71082
BES2_Tb427v9	35082	36188	ID=Tb427v9_000024200	4	6	4	0	0	0	0	0	0	2	8	6	0	0	0	-2.26949		-2.94479		0.299443		-1.47022
BES2_Tb427v9	38464	39888	ID=Tb427v9_000024300	26	20	24	0	0	0	0	0	0	12	8	6	6	4	4	-4.59389	0.00335104	-5.26917	0.000322023	-1.41199	0.0730665	0.877632	0.367235
BES2_Tb427v9	40923	41909	ID=Tb427v9_000024400	19	23	23	0	0	0	0	0	0	7	6	8	0	3	2	-4.48132		-5.1566	0.00267426	-1.58195	0.228249	-0.52635	0.768231
BES2_Tb427v9	52430	53302	ID=Tb427v9_000024500:pseudogene;has_internal_stop=false;has_frameshift=false;has_stop=true;Target=Tb927.9.7960:mRNA 1 291;original_prot_length=291	0	0	0	0	0	0	0	0	0	0	0	0	0	0	0
BES2_Tb427v9	53561	54490	ID=Tb427v9_000024600;ratt_ortholog=Tb927.9.7950	0	0	0	0	0	0	0	0	0	0	0	0	0	0	0
BES2_Tb427v9	55337	55657	ID=Tb427v9_000024700:pseudogene;has_internal_stop=false;has_frameshift=false;has_start=true;Target=Tb927.9.7890:mRNA 1 107;original_prot_length=110	0	0	0	0	0	0	0	0	0	0	0	0	0	0	0
BES2_Tb427v9	59717	60707	ID=Tb427v9_000024800:pseudogene;has_internal_stop=true;has_frameshift=true;has_start=true;has_stop=true;Target=Tb927.9.7950:mRNA 1 312;original_prot_length=312	0	0	0	0	0	0	0	0	0	0	0	0	0	0	0
BES2_Tb427v9	61560	61880	ID=Tb427v9_000024900:pseudogene;has_internal_stop=false;has_frameshift=false;has_start=true;Target=Tb927.9.7890:mRNA 1 107;original_prot_length=110	0	0	0	0	0	0	0	0	0	0	0	0	0	0	0
BES2_Tb427v9	71844	72731	ID=Tb427v9_000025000:pseudogene;has_internal_stop=false;has_frameshift=false;Target=Tb927.10.16210:mRNA 1 296;original_prot_length=304	4	5	1	0	0	0	0	0	0	1	7	0	0	2	0	-1.80257		-2.47788		-0.228278		0.822829
BES2_Tb427v9	73502	76566	ID=Tb427v9_000025100:pseudogene;has_internal_stop=true;has_frameshift=true;Target=Tb927.10.16200:mRNA 1 1022;original_prot_length=1023	30	12	10	2	0	0	2	0	2	2	2	4	4	10	2	-2.38109	0.208895	-1.91048	0.176418	-2.66932	0.024202	1.4669	0.253839
BES2_Tb427v9	77111	78694	Name=Tb427VSG-9;ID=Tb427v9_000025200;Note=100.00 percent identity to VSG Tb427VSG-9. The alignment length is 1584 nt, while the query VSG gene sequence is 1584 nt long. This is the most similar gene to Tb427VSG-9 (Tb427VSG-9 : GB Accession AY935573 : 1584nt : Complete : contig90004.) in the genome;VSG_type=Bloodstream Expression Site Telomeric	1914	1790	1923	24	31	20	18	38	42	364	294	287	14	18	16	-3.8591	1.44307e-88	-4.16101	3.36969e-126	-2.54117	2.46048e-133	-3.68105	1.23974e-56
BES3_Tb427v9	13626	13953	ID=Tb427v9_000025300:pseudogene;has_internal_stop=false;has_frameshift=true;has_stop=true;Target=Tb927.1.40:mRNA 1 109;original_prot_length=109	0	0	0	0	0	0	0	0	0	0	0	0	0	0	0
BES3_Tb427v9	16410	18173	ID=Tb427v9_000025400:pseudogene;has_internal_stop=false;has_frameshift=false;Target=Tb927.1.2820:mRNA 21 623;original_prot_length=653	8	8	21	10	7	13	24	8	20	169	122	107	15	28	33	2.14396	0.000874921	2.33084	5.37925e-05	3.46329	2.25781e-11	4.23113	6.1907e-15
BES3_Tb427v9	24375	25100	ID=Tb427v9_000025500:pseudogene;has_internal_stop=true;has_frameshift=false;has_start=true;Target=Tb10.v4.0259:mRNA 1 242;original_prot_length=244	4	3	2	0	0	2	9	8	8	45	42	44	8	5	14	0.223192	0.926909	3.19331	1.55065e-05	3.90395	3.72441e-09	4.77216	2.88688e-11
BES3_Tb427v9	25338	25857	ID=Tb427v9_000025600:pseudogene;has_internal_stop=false;has_frameshift=true;Target=Tb10.v4.0049:mRNA 1 173;original_prot_length=179	1	0	0	0	4	1	4	4	2	47	20	22	5	3	4	4.57386	0.0115084	4.91319	0.00203016	6.36751	1.2196e-05	6.68164	1.94414e-05
BES3_Tb427v9	26998	27325	ID=Tb427v9_000025700:pseudogene;has_internal_stop=false;has_frameshift=true;has_stop=true;Target=Tb927.1.40:mRNA 1 109;original_prot_length=109	0	0	0	0	0	0	0	0	0	0	0	0	0	0	0
BES3_Tb427v9	29394	30553	ID=Tb427v9_000025800:pseudogene;has_internal_stop=false;has_frameshift=true;has_start=true;has_stop=true;Target=Tb927.7.3250:mRNA 1 398;original_prot_length=398	74	141	113	118	129	70	76	146	86	646	551	501	193	134	176	2.31495	1.22197e-32	1.58129	1.43552e-15	2.41211	2.4781e-42	3.8227	2.69375e-96
BES3_Tb427v9	31748	32947	ID=Tb427v9_000025900;has_internal_stop=false;has_frameshift=false;has_start=true;has_stop=true;Target=Tb927.7.3250:mRNA 1 398;original_prot_length=398	24	28	26	51	22	12	24	34	24	197	152	114	38	32	64	2.46123	9.96346e-11	1.76667	5.22631e-06	2.59388	1.80353e-14	3.96967	1.37873e-29
BES3_Tb427v9	35738	36253	ID=Tb427v9_000026000	16	12	7	9	4	8	1	6	6	108	58	45	14	15	19	1.65614	0.0109023	0.235843	0.811744	2.5848	3.94361e-08	3.63797	6.66626e-13
BES3_Tb427v9	36480	37916	ID=Tb427v9_000026100	7	12	10	18	22	15	18	20	10	186	125	130	38	41	60	3.29834	1.85875e-17	2.41132	2.04278e-09	3.95398	3.09046e-33	5.4525	7.07552e-57
BES3_Tb427v9	38912	39631	ID=Tb427v9_000026200:pseudogene;has_internal_stop=true;has_frameshift=false;has_stop=true;Target=Tb11.v5.0752.1 1 240;original_prot_length=240	12	9	10	8	6	11	3	16	14	103	89	53	26	16	26	2.10077	0.000280332	1.75276	0.00143819	3.00629	1.4473e-11	4.33028	1.96641e-20
BES3_Tb427v9	41677	45212	ID=Tb427v9_000026300:pseudogene;has_internal_stop=false;has_frameshift=true;Target=Tb927.4.4470:mRNA 1 1187;original_prot_length=1272	24	38	28	22	14	6	9	14	0	184	123	142	32	38	42	1.25676	0.00153789	-0.312039	0.603041	2.3477	2.8288e-18	3.50828	6.17908e-33
BES3_Tb427v9	46242	48134	ID=Tb427v9_000026400	2	0	0	2	0	0	0	6	0	5	7	4	2	4	6	2.29941		2.95448	0.174184	3.02545	0.14203	5.7312	0.00307867
BES3_Tb427v9	49478	50197	ID=Tb427v9_000026500;has_internal_stop=false;has_frameshift=false;has_start=true;has_stop=true;Target=Tb11.v5.0752.1 1 240;original_prot_length=240	4	7	11	0	2	4	2	0	0	20	23	23	6	4	11	0.583188	0.713194	-1.72121	0.286496	1.65147	0.0438121	3.13386	0.000167575
BES3_Tb427v9	52353	53735	ID=Tb427v9_000026600	151	110	121	32	30	22	34	94	60	226	159	192	37	36	24	0.183601	0.680418	0.627595	0.0168787	0.621756	0.00908995	1.21645	9.19486e-06
BES3_Tb427v9	54014	54700	ID=Tb427v9_000026700	2	8	5	0	4	0	0	0	2	17	12	19	6	6	2	0.41054	0.859001	-1.14073	0.566981	1.72807	0.133447	3.11851	0.00736106
BES3_Tb427v9	55160	56137	ID=Tb427v9_000026800	2	4	10	6	0	0	2	6	10	22	13	4	1	4	2	0.908513	0.667774	1.93793	0.163539	1.29789	0.391309	2.0122	0.2101
BES3_Tb427v9	62908	64497	Name=Similar to Tb427VSG-6;ID=Tb427v9_000026900;Note=99.94 percent identity to VSG Tb427VSG-6. The alignment length is 1590 nt 99.43 percent identity to VSG Tb427VSG-1952. The alignment length is 1415 nt, while the query VSG gene sequence is 1590 nt long. This is the most similar gene to Tb427VSG-6 (Tb427VSG-6 : GB Accession X56764 : 1590nt : Complete : contig90007.) in the genome;VSG_type=Bloods…	34	40	44	38	22	28	16	38	10	172	100	156	48	44	68	1.9729	1.08609e-09	0.751458	0.0510378	1.89023	1.84293e-11	3.63324	3.71531e-36
BES4_Tb427v9	14483	14810	ID=Tb427v9_000027000:pseudogene;has_internal_stop=true;has_frameshift=true;has_start=true;has_stop=true;Target=Tb927.1.40:mRNA 1 109;original_prot_length=109	0	0	0	0	0	0	0	0	0	0	0	0	0	0	0
BES4_Tb427v9	16877	18042	ID=Tb427v9_000027100:pseudogene;has_internal_stop=false;has_frameshift=true;has_start=true;has_stop=true;Target=Tb927.7.3250:mRNA 1 398;original_prot_length=398	0	1	0	0	1	0	0	0	0	0	0	0	0	0	0	2.39556		0.758608		-0.920296		2.23317
BES4_Tb427v9	19234	20399	ID=Tb427v9_000027200:pseudogene;has_internal_stop=false;has_frameshift=true;has_start=true;has_stop=true;Target=Tb927.7.3250:mRNA 1 398;original_prot_length=398	0	0	0	0	0	0	0	0	0	0	0	0	0	0	0
BES4_Tb427v9	21591	22796	ID=Tb427v9_000027300;has_internal_stop=false;has_frameshift=false;has_start=true;has_stop=true;Target=Tb927.7.3250:mRNA 1 398;original_prot_length=398	4	10	2	8	4	9	2	0	0	61	54	49	8	4	3	2.82146	0.00042047	-1.28835	0.447782	3.3917	5.38494e-07	3.11365	0.000169815
BES4_Tb427v9	26400	27833	ID=Tb427v9_000027400	12	11	9	10	14	4	0	12	10	182	134	81	12	10	14	2.14565	0.00027269	1.10422	0.0943106	3.64478	1.07193e-15	3.36127	2.28103e-10
BES4_Tb427v9	29637	30126	ID=Tb427v9_000027500:pseudogene;has_internal_stop=true;has_frameshift=true;has_stop=true;Target=Tb927.11.19120.1 1 163;original_prot_length=163	4	6	0	0	0	0	0	0	2	15	6	6	0	0	1	-1.8072		-0.437946		1.39367		-0.0461383
BES4_Tb427v9	32554	36360	ID=Tb427v9_000027600	8	14	24	4	2	0	2	0	0	50	21	28	4	2	2	-0.599189	0.714457	-2.7715	0.0601376	1.12442	0.214142	0.700065	0.571686
BES4_Tb427v9	37421	38158	ID=Tb427v9_000027700;has_internal_stop=false;has_frameshift=false;has_start=true;has_stop=true;Target=Tb927.7.7510:mRNA 1 246;original_prot_length=246	278	427	540	90	93	50	91	237	47	389	377	407	39	22	27	-0.0530328	0.934911	-0.158398	0.747442	-0.0253917	0.970423	-0.604184	0.179046
BES4_Tb427v9	41353	43245	ID=Tb427v9_000027800	8	12	1	2	3	0	1	0	0	6	8	10	0	6	0	0.171922		-2.58377	0.295538	0.242309	0.929625	1.34238	0.547331
BES4_Tb427v9	44307	45308	ID=Tb427v9_000027900	2	1	1	2	0	0	0	2	0	8	2	2	2	2	1	1.31306		0.497368		1.53888		3.51544
BES4_Tb427v9	47557	49026	ID=Tb427v9_000028000	12	24	8	0	0	0	4	6	0	16	14	8	2	6	4	-3.92568	0.0249797	-0.52374	0.708359	-0.189767	0.893522	1.30297	0.272395
BES4_Tb427v9	49297	49995	ID=Tb427v9_000028100	5	14	2	2	0	0	5	13	0	9	8	2	0	0	0	-1.08585		1.26439		-0.139023		-2.06191	0.463495
BES4_Tb427v9	50457	51443	ID=Tb427v9_000028200	1	7	0	0	0	0	0	0	0	2	2	3	2	6	0	-1.46601		-2.14129		-0.138976		3.1901
BES4_Tb427v9	63676	65106	Name=Tb427VSG-21;ID=Tb427v9_000028300;Note=99.16 percent identity to VSG Tb427VSG-21. The alignment length is 1431 nt, while the query VSG gene sequence is 1431 nt long. This is the most similar gene to Tb427VSG-21 (Tb427VSG-21 : GB Accession AY935572 : 1431nt : Complete : contig1587.) in the genome;VSG_type=Bloodstream Expression Site Telomeric	28	38	36	41	39	15	42	46	20	214	120	148	50	26	26	2.2372	8.90538e-10	1.7766	9.29556e-07	2.2611	4.25175e-12	3.21391	3.85806e-20
BES5_Tb427v9	65	973	ID=Tb427v9_000028400:pseudogene;has_internal_stop=false;has_frameshift=true;has_stop=true;Target=Tb927.10.16210:mRNA 1 304;original_prot_length=304	0	2	1	0	0	0	0	0	0	0	0	0	0	0	0	-0.0243372		-0.699582		-2.37849		0.774979
BES5_Tb427v9	1616	2986	ID=Tb427v9_000028500	0	0	0	0	0	0	0	0	0	0	0	0	0	0	0
BES5_Tb427v9	4711	5372	ID=Tb427v9_000028600:pseudogene;has_internal_stop=true;has_frameshift=true;has_start=true;has_stop=true;Target=Tb11.v5.0349.1 1 221;original_prot_length=221	0	0	0	0	0	0	0	0	0	0	0	0	0	0	0
BES5_Tb427v9	6685	6935	ID=Tb427v9_000028700:pseudogene;has_internal_stop=false;has_frameshift=true;has_start=true;Target=Tb927.1.50:mRNA 1 84;original_prot_length=86	1	2	2	0	0	0	1	2	0	0	1	1	0	0	0	-0.771565		0.805822		-1.17726		0.0276965
BES5_Tb427v9	13109	13422	ID=Tb427v9_000028800:pseudogene;has_internal_stop=false;has_frameshift=true;has_stop=true;Target=Tb927.1.40:mRNA 5 109;original_prot_length=109	0	0	0	0	0	0	0	0	0	0	0	0	0	0	0
BES5_Tb427v9	15492	16654	ID=Tb427v9_000028900:pseudogene;has_internal_stop=true;has_frameshift=true;has_start=true;has_stop=true;Target=Tb927.7.3250:mRNA 1 398;original_prot_length=398	10	0	1	4	3	14	26	32	6	106	67	49	15	17	21	3.44401	0.000392207	4.1606	2.05399e-06	4.31297	4.20944e-07	5.42733	4.77526e-10
BES5_Tb427v9	17847	19049	ID=Tb427v9_000029000;has_internal_stop=false;has_frameshift=false;has_start=true;has_stop=true;Target=Tb927.7.3250:mRNA 1 398;original_prot_length=398	6	27	18	30	14	8	53	72	59	257	218	180	36	28	16	2.38013	4.49894e-07	3.57383	1.72988e-18	3.72401	3.18381e-21	3.86743	1.66885e-19
BES5_Tb427v9	22644	24080	ID=Tb427v9_000029100	12	30	22	22	24	15	84	140	89	779	639	449	48	33	64	2.30428	1.77335e-11	3.97425	9.21758e-46	4.8961	2.20486e-75	4.37748	2.02369e-50
BES5_Tb427v9	25884	26373	ID=Tb427v9_000029200:pseudogene;has_internal_stop=true;has_frameshift=true;has_stop=true;Target=Tb927.11.19120.1 1 163;original_prot_length=163	2	1	0	1	4	2	10	8	29	59	71	20	3	2	8	3.58659	0.0177318	5.79986	1.29813e-06	5.66704	1.68365e-06	5.28664	6.10819e-05
BES5_Tb427v9	28771	32577	ID=Tb427v9_000029300	20	12	12	0	8	2	14	26	5	109	72	70	2	2	7	0.207285	0.884113	1.63651	0.0123344	2.52305	9.04629e-06	1.17482	0.202698
BES5_Tb427v9	33647	34384	ID=Tb427v9_000029400;has_internal_stop=false;has_frameshift=false;has_start=true;has_stop=true;Target=Tb927.7.7510:mRNA 1 246;original_prot_length=246	0	0	0	0	0	0	0	0	0	0	0	0	0	0	0
BES5_Tb427v9	37579	39471	ID=Tb427v9_000029500	0	0	0	0	0	0	0	0	0	4	2	2	0	0	2	2.39568		1.72039		3.85788		4.99391
BES5_Tb427v9	40815	41534	ID=Tb427v9_000029600:pseudogene;has_internal_stop=true;has_frameshift=false;has_start=true;has_stop=true;Target=Tb11.v5.0752.1 1 240;original_prot_length=240	0	0	0	0	0	0	6	0	0	4	6	5	0	2	0	2.39571		5.40954		4.83189		5.0214
BES5_Tb427v9	43815	45218	ID=Tb427v9_000029700	16	28	11	6	4	2	0	12	14	28	34	16	2	0	0	0.140166	0.94233	0.582895	0.660472	0.541592	0.677682	-1.56984	0.392506
BES5_Tb427v9	46250	47236	ID=Tb427v9_000029800	0	0	0	0	0	0	0	0	0	2	2	2	1	0	0	2.39566		1.72039		3.49049		4.15674
BES5_Tb427v9	62049	63629	Name=Tb427VSG-18;ID=Tb427v9_000029900;Note=100.00 percent identity to VSG Tb427VSG-18. The alignment length is 1581 nt, while the query VSG gene sequence is 1581 nt long. This is the most similar gene to Tb427VSG-18 (Tb427VSG-18 : GB Accession DQ826505 : 1581nt : Complete : contig6440.) in the genome;VSG_type=Bloodstream Expression Site Telomeric	104	116	119	144	156	87	78	249	170	438	363	351	55	69	73	2.55179	1.93491e-36	2.20254	2.96888e-28	1.80118	1.31691e-20	2.409	7.64697e-29
BES7_Tb427v9	17227	17540	ID=Tb427v9_000030000:pseudogene;has_internal_stop=false;has_frameshift=true;has_stop=true;Target=Tb927.1.40:mRNA 5 109;original_prot_length=109	0	0	0	0	0	0	0	0	0	0	0	0	0	0	0
BES7_Tb427v9	19998	21761	ID=Tb427v9_000030100:pseudogene;has_internal_stop=false;has_frameshift=false;Target=Tb927.1.2820:mRNA 21 623;original_prot_length=653	12	19	10	11	12	11	4	12	10	121	91	89	40	19	54	2.11562	1.57376e-05	1.01536	0.0712367	2.90448	4.69141e-14	4.65666	4.10742e-32
BES7_Tb427v9	27950	28685	ID=Tb427v9_000030200:pseudogene;has_internal_stop=true;has_frameshift=true;has_start=true;Target=Tb10.v4.0259:mRNA 1 243;original_prot_length=244	0	4	0	0	2	0	0	5	0	9	16	8	4	0	2	1.28457		1.66694	0.588294	3.11463	0.221748	3.82254	0.15229
BES7_Tb427v9	28964	29456	ID=Tb427v9_000030300:pseudogene;has_internal_stop=true;has_frameshift=true;Target=Tb10.v4.0049:mRNA 1 166;original_prot_length=179	0	1	0	0	0	2	1	2	0	4	5	13	0	4	0	3.54523		3.0445		4.44093		5.06273
BES7_Tb427v9	30602	30915	ID=Tb427v9_000030400:pseudogene;has_internal_stop=false;has_frameshift=true;has_stop=true;Target=Tb927.1.40:mRNA 5 109;original_prot_length=109	0	0	0	0	0	0	0	0	0	0	0	0	0	0	0
BES7_Tb427v9	32988	34184	ID=Tb427v9_000030500;has_internal_stop=false;has_frameshift=false;has_start=true;has_stop=true;Target=Tb927.7.3250:mRNA 1 398;original_prot_length=398	30	42	43	42	30	24	18	78	41	187	156	135	36	49	79	2.11618	3.23943e-10	1.87615	7.5508e-09	2.09206	2.15762e-12	3.69837	1.4659e-33
BES7_Tb427v9	35372	36577	ID=Tb427v9_000030600;has_internal_stop=false;has_frameshift=false;has_start=true;has_stop=true;Target=Tb927.7.3250:mRNA 1 398;original_prot_length=398	0	0	0	0	0	0	0	0	0	0	0	0	0	0	0
BES7_Tb427v9	37765	38970	ID=Tb427v9_000030700;has_internal_stop=false;has_frameshift=false;has_start=true;has_stop=true;Target=Tb927.7.3250:mRNA 1 398;original_prot_length=398	8	2	16	8	2	2	2	10	0	40	66	44	16	12	24	1.24942	0.254056	0.437175	0.722062	2.60625	0.000254736	4.20217	3.93094e-09
BES7_Tb427v9	42057	43496	ID=Tb427v9_000030800	2	6	4	10	0	0	4	8	4	57	43	40	2	2	13	2.04116	0.132499	2.07527	0.076204	3.57916	0.000296408	3.67589	0.000928142
BES7_Tb427v9	44520	45217	ID=Tb427v9_000030900:pseudogene;has_internal_stop=true;has_frameshift=true;has_stop=true;Target=Tb11.v5.0752.1 10 240;original_prot_length=240	2	7	0	7	4	4	4	10	11	32	30	27	1	7	10	3.11077	0.00124657	3.17023	0.000305341	3.34166	4.79218e-05	4.16568	3.73992e-06
BES7_Tb427v9	47355	50875	ID=Tb427v9_000031000:pseudogene;has_internal_stop=false;has_frameshift=true;Target=Tb927.6.430:mRNA 38 1211;original_prot_length=1246	8	6	11	3	0	0	2	0	0	30	13	15	14	8	4	-0.706579	0.716567	-1.91199	0.225585	1.21939	0.170006	3.27955	5.18747e-05
BES7_Tb427v9	52118	52855	ID=Tb427v9_000031100;has_internal_stop=false;has_frameshift=false;has_start=true;has_stop=true;Target=Tb927.7.7510:mRNA 1 246;original_prot_length=246	0	0	0	0	0	0	0	0	0	0	0	0	0	0	0
BES7_Tb427v9	56049	57941	ID=Tb427v9_000031200	0	0	2	0	0	0	0	0	0	0	2	0	0	0	0	0.595543		-0.0797182		0.198614		1.39484
BES7_Tb427v9	58898	60004	ID=Tb427v9_000031300	0	4	0	0	0	2	2	0	0	6	1	4	0	4	2	1.6684		0.903095		1.45062		3.74453
BES7_Tb427v9	62285	63697	ID=Tb427v9_000031400	0	0	1	0	0	0	0	0	0	0	0	0	0	0	0	1.43384		0.758608		-0.920296		2.23317
BES7_Tb427v9	64727	65713	ID=Tb427v9_000031500	0	1	0	0	0	0	0	0	0	1	0	0	1	0	0	1.43386		0.758608		0.0414895		3.19495
BES7_Tb427v9	81527	82169	ID=Tb427v9_000031600:pseudogene;has_internal_stop=true;has_frameshift=true;has_stop=true;Target=Tb11.v5.0752.1 25 240;original_prot_length=240	0	0	0	2	2	0	0	0	0	4	4	14	2	4	0	5.11234		1.72041		5.40152		6.64624
BES7_Tb427v9	82357	83886	Name=Tb427VSG-3;ID=Tb427v9_000031700;Note=100.00 percent identity to VSG Tb427VSG-3. The alignment length is 1530 nt, while the query VSG gene sequence is 1530 nt long. This is the most similar gene to Tb427VSG-3 (Tb427VSG-3 : GB Accession AY935575 : 1530nt : Complete : contig3077.) in the genome;VSG_type=Bloodstream Expression Site Telomeric	62	58	64	42	38	18	61	122	86	890	752	767	16	46	11	1.44203	3.80629e-06	2.22414	5.22407e-17	3.74832	2.40982e-53	1.8564	4.53918e-09
Chr10_3A_Tb427v9	134	1957	ID=Tb427v9_000031800	0	6	2	0	0	0	4	0	0	10	0	4	6	14	0	-1.44517	0.729514	0.943411	0.781666	0.763659	0.826218	4.53951	0.0780207
Chr10_3A_Tb427v9	2243	2962	ID=Tb427v9_000031900	0	2	0	0	0	2	0	0	4	4	2	4	2	4	0	2.65775		2.92009		2.35274		4.79201
Chr10_3A_Tb427v9	3097	3771	ID=Tb427v9_000032000	2	0	2	0	0	0	2	0	0	4	1	0	0	0	2	-0.465606		0.947719		0.234454		2.1348
Chr10_3A_Tb427v9	7311	8192	Name=Tb427VSG-3786;ID=Tb427v9_000032100;Note=100.00 percent identity to VSG Tb427VSG-3786. The alignment length is 882 nt, while the query VSG gene sequence is 882 nt long. This is the most similar gene to Tb427VSG-3786 (Tb427VSG-3786 : GB Accession KC612373 : 882nt : Internal partial : contig5176.) in the genome	0	9	0	0	0	0	0	0	0	8	4	0	3	6	0	-1.62724		-2.30255		0.375047		3.20991	0.46173
Chr10_3A_Tb427v9	8193	8489	ID=Tb427v9_000032200	0	2	0	0	0	0	0	0	0	0	0	0	2	2	0	0.542409		-0.132863		-1.81177		4.23183
Chr10_3A_Tb427v9	32996	34295	ID=Tb427v9_000032300:pseudogene;has_internal_stop=true;has_frameshift=true;Target=Tb11.v5.0136.1 16 452;original_prot_length=483	2	4	0	0	2	0	0	2	0	0	4	0	0	5	0	0.647152		-0.201397		-0.463716		2.87986
Chr10_3A_Tb427v9	42403	43857	Name=Similar to Tb427VSG-2311;ID=Tb427v9_000032400:pseudogene;has_internal_stop=true;has_frameshift=false;Target=Tb927.11.19130:mRNA 30 519;original_prot_length=521;Note=100.00 percent identity to VSG Tb427VSG-2311. The alignment length is 513 nt, while the query VSG gene sequence is 513 nt long. This is the most similar gene to Tb427VSG-2311 (Tb427VSG-2311 : GB Accession KC611583 : 513nt : C-ter…	0	2	0	0	0	0	2	0	0	0	0	2	4	10	0	0.541526		1.92178	0.662611	0.113393	0.988588	6.00978	0.0847236
Chr10_3A_Tb427v9	44324	44908	ID=Tb427v9_000032500:pseudogene;has_internal_stop=true;has_frameshift=true;Target=Tb11.v5.0752.1 46 239;original_prot_length=240	0	1	0	0	0	0	0	0	0	0	0	0	0	2	0	1.43386		0.758608		-0.920296		4.0576
Chr10_3A_Tb427v9	47101	47997	Name=Tb427VSG-1774;ID=Tb427v9_000032600;Note=100.00 percent identity to VSG Tb427VSG-1774. The alignment length is 897 nt, while the query VSG gene sequence is 897 nt long. This is the most similar gene to Tb427VSG-1774 (Tb427VSG-1774 : GB Accession KC613253 : 897nt : N-terminus partial : contig7090.) in the genome	0	0	0	0	0	0	1	0	0	0	0	0	0	6	0	2.39566		2.68987		0.0414895		6.60207
Chr10_3A_Tb427v9	50307	51764	Name=Tb427VSG-1080;ID=Tb427v9_000032700;Note=100.00 percent identity to VSG Tb427VSG-1080. The alignment length is 1458 nt, while the query VSG gene sequence is 1458 nt long. This is the most similar gene to Tb427VSG-1080 (Tb427VSG-1080 : GB Accession KC612589 : 1458nt : N-terminus partial : contig5313.) in the genome	0	0	0	0	0	0	0	0	0	2	0	0	4	4	0	2.39568		1.72039		1.71986		7.08587
Chr10_3A_Tb427v9	53962	54549	ID=Tb427v9_000032800	1	1	0	0	0	0	0	0	0	2	0	2	0	2	0	0.508643		-0.16665		0.967046		3.13234
Chr10_3A_Tb427v9	56512	57799	ID=Tb427v9_000032900:pseudogene;has_internal_stop=true;has_frameshift=true;Target=Tb11.v5.0125.1 24 450;original_prot_length=451	2	8	0	0	0	0	2	0	0	0	0	0	0	0	0	-1.79376		-0.373078		-4.14796		-0.994494
Chr10_3A_Tb427v9	58034	58613	ID=Tb427v9_000033000:pseudogene;has_internal_stop=true;has_frameshift=true;Target=Tb11.v5.0752.1 46 239;original_prot_length=240	0	2	0	0	0	0	0	0	0	0	0	0	0	0	0	0.542375		-0.132863		-1.81177		1.3417
Chr10_3A_Tb427v9	61375	62841	Name=Tb427VSG-593;ID=Tb427v9_000033100;Note=100.00 percent identity to VSG Tb427VSG-593. The alignment length is 1458 nt, while the query VSG gene sequence is 1458 nt long. This is the most similar gene to Tb427VSG-593 (Tb427VSG-593 : GB Accession KC613720 : 1458nt : Complete : contig7460.) in the genome	0	11	2	0	0	0	0	8	0	2	2	2	2	10	0	-2.14986		0.61194	0.856369	-1.05685	0.748005	3.08049	0.251302
Chr10_3A_Tb427v9	66056	67734	Name=Similar to Tb427VSG-1718;ID=Tb427v9_000033200:pseudogene;has_internal_stop=true;has_frameshift=true;Target=Tb11.v5.1047.1 7 509;original_prot_length=527;Note=99.68 percent identity to VSG Tb427VSG-1718. The alignment length is 944 nt, while the query VSG gene sequence is 944 nt long. This is the most similar gene to Tb427VSG-1718 (Tb427VSG-1718 : GB Accession KC613200 : 945nt : N-terminus pa…	0	4	0	0	0	0	0	0	0	4	0	0	0	10	0	-0.457287		-1.13262		-0.142635		4.48556
Chr10_3A_Tb427v9	69345	69602	ID=Tb427v9_000033300	0	3	0	0	0	0	0	0	0	0	0	0	0	2	0	-0.0423906		-0.717657		-2.39656		2.58133
Chr10_3A_Tb427v9	69825	70925	ID=Tb427v9_000033400	0	0	0	0	0	0	0	0	0	2	2	0	0	4	0	2.39568		1.72039		2.86327		6.01771
Chr10_3A_Tb427v9	71710	72621	ID=Tb427v9_000033500:pseudogene;has_internal_stop=true;has_frameshift=false;has_stop=true;Target=Tb927.10.16210:mRNA 1 304;original_prot_length=304	0	4	0	0	0	0	0	0	0	0	0	0	2	8	2	-0.457697		-1.13298	0.83402	-2.81189	0.564035	4.76762	0.252317
Chr10_3A_Tb427v9	74343	75754	Name=Similar to Tb427VSG-3772;ID=Tb427v9_000033600:pseudogene;has_internal_stop=true;has_frameshift=true;Target=Tb927.11.20100:mRNA 4 458;original_prot_length=490;Note=99.72 percent identity to VSG Tb427VSG-3772. The alignment length is 723 nt, while the query VSG gene sequence is 723 nt long. This is the most similar gene to Tb427VSG-3772 (Tb427VSG-3772 : GB Accession KC612360 : 723nt : Internal…	0	6	0	0	0	0	0	0	8	0	0	2	0	11	0	-1.04226		2.37437	0.676771	-1.45992	0.821849	4.03846	0.436927
Chr10_3A_Tb427v9	81144	82577	Name=Tb427VSG-1122;ID=Tb427v9_000033700;Note=99.37 percent identity to VSG Tb427VSG-1122. The alignment length is 1434 nt, while the query VSG gene sequence is 1434 nt long. This is the most similar gene to Tb427VSG-1122 (Tb427VSG-1122 : GB Accession KC612631 : 1434nt : N-terminus partial : contig2284.) in the genome	0	12	0	0	0	0	0	0	0	0	0	0	0	4	2	-2.04206		-2.71737		-4.39627		2.15531
Chr10_3A_Tb427v9	82764	83350	ID=Tb427v9_000033800:pseudogene;has_internal_stop=true;has_frameshift=true;Target=Tb11.v5.0752.1 46 240;original_prot_length=240	0	0	0	0	0	0	0	0	0	0	0	0	0	2	0	2.39563		1.72039		0.0414895		5.01938
Chr10_3A_Tb427v9	87627	88311	ID=Tb427v9_000033900:pseudogene;has_internal_stop=true;has_frameshift=true;has_start=true;has_stop=true;Target=Tb927.5.297b:mRNA 1 228;original_prot_length=228	42	35	26	10	3	11	14	8	23	42	28	38	4	6	4	0.333294	0.753409	0.612206	0.420487	0.0907759	0.926671	0.304005	0.756882
Chr10_3A_Tb427v9	88511	89127	ID=Tb427v9_000034000:pseudogene;has_internal_stop=true;has_frameshift=true;has_start=true;Target=Tb09.v4.0153:mRNA 1 206;original_prot_length=216	0	0	0	0	0	0	0	0	0	0	0	0	0	0	0
Chr10_3A_Tb427v9	89484	90995	Name=Tb427VSG-1031;ID=Tb427v9_000034100;Note=100.00 percent identity to VSG Tb427VSG-1031. The alignment length is 1512 nt, while the query VSG gene sequence is 1512 nt long. This is the most similar gene to Tb427VSG-1031 (Tb427VSG-1031 : GB Accession KC612543 : 1512nt : N-terminus partial : contig2284.) in the genome	0	4	0	0	0	0	0	0	0	0	0	0	4	4	0	-0.457308		-1.1326		-2.81151		4.2329
Chr10_3A_Tb427v9	92700	93189	ID=Tb427v9_000034200:pseudogene;has_internal_stop=false;has_frameshift=true;has_start=true;Target=Tb927.9.15820:mRNA 1 163;original_prot_length=165	0	0	0	0	0	0	0	0	0	0	0	0	0	4	0	2.39564		1.72039		0.0414895		6.01771
Chr10_3A_Tb427v9	94341	94762	ID=Tb427v9_000034300:pseudogene;has_internal_stop=false;has_frameshift=true;Target=Tb927.9.780:mRNA 1 141;original_prot_length=142	0	2	2	0	0	0	0	0	0	0	0	0	0	0	0	-0.429739		-1.10499		-2.78389		0.369572
Chr10_3A_Tb427v9	95286	96881	Name=Tb427VSG-335;ID=Tb427v9_000034400;Note=100.00 percent identity to VSG Tb427VSG-335. The alignment length is 1596 nt, while the query VSG gene sequence is 1596 nt long. This is the most similar gene to Tb427VSG-335 (Tb427VSG-335 : GB Accession KC613482 : 1596nt : Complete : contig1879.) in the genome	2	8	0	0	0	0	0	0	0	0	0	2	0	12	0	-1.7936		-2.4689	0.658209	-2.21261	0.69571	3.41273	0.485495
Chr10_3A_Tb427v9	100430	101134	ID=Tb427v9_000034500:pseudogene;has_internal_stop=true;has_frameshift=true;Target=Tb11.v5.0752.1 4 238;original_prot_length=240	0	0	0	0	0	0	0	0	4	0	0	0	0	3	0	2.39567		4.8109		0.0414895		5.60325
Chr10_3A_Tb427v9	102846	104180	ID=Tb427v9_000034600:pseudogene;has_internal_stop=true;has_frameshift=false;Target=Tb11.v5.1019.1 28 466;original_prot_length=495	0	8	0	0	0	0	4	0	0	3	2	0	3	12	4	-1.45783	0.717778	0.926793	0.777836	-0.688306	0.842696	4.42854	0.0730202
Chr10_3A_Tb427v9	106869	107582	ID=Tb427v9_000034700	0	0	0	0	0	0	0	0	0	0	0	0	0	4	0	2.39564		1.72039		0.0414895		6.01771
Chr10_3A_Tb427v9	112938	114407	Name=Tb427VSG-3096;ID=Tb427v9_000034800;Note=100.00 percent identity to VSG Tb427VSG-3096. The alignment length is 1282 nt, while the query VSG gene sequence is 1299 nt long. This is the most similar gene to Tb427VSG-3096 (Tb427VSG-3096 : GB Accession KC611709 : 1299nt : Internal partial : contig3825.) in the genome	2	4	2	0	0	0	2	0	0	4	2	0	4	0	2	-1.46153		-0.112487		-0.448506		2.8203
Chr10_3A_Tb427v9	114572	115187	ID=Tb427v9_000034900:pseudogene;has_internal_stop=true;has_frameshift=true;Target=Tb11.v5.0752.1 27 234;original_prot_length=240	0	0	0	0	0	0	0	0	0	0	0	2	0	2	0	2.39565		1.72039		1.9826		5.01938
Chr10_3A_Tb427v9	116326	117780	Name=Tb427VSG-621;ID=Tb427v9_000035000;Note=98.95 percent identity to VSG Tb427VSG-621. The alignment length is 1434 nt 95.17 percent identity to VSG Tb427VSG-775. The alignment length is 1347 nt, while the query VSG gene sequence is 1440 nt long. This is the most similar gene to Tb427VSG-621 (Tb427VSG-621 : GB Accession KC613747 : 1440nt : Complete : contig7565.) in the genome	0	2	0	0	0	0	2	0	0	2	0	0	2	2	0	0.542247		1.95524		-0.12701		4.23097
Chr10_3A_Tb427v9	121646	122315	ID=Tb427v9_000035100:pseudogene;has_internal_stop=true;has_frameshift=true;Target=Tb10.v4.0258:mRNA 2 225;original_prot_length=226	0	0	0	0	0	0	0	0	0	0	0	0	0	0	0
Chr10_3A_Tb427v9	122777	125295	ID=Tb427v9_000035200:pseudogene;has_internal_stop=true;has_frameshift=true;Target=Tb927.10.16200:mRNA 73 904;original_prot_length=1023	0	10	0	0	0	0	0	0	0	0	0	0	2	14	0	-1.77903		-2.45435	0.749308	-4.13326	0.56892	3.85938	0.570703
Chr10_3A_Tb427v9	125605	127252	Name=Similar to Tb427VSG-756;ID=Tb427v9_000035300:pseudogene;has_internal_stop=true;has_frameshift=false;has_stop=true;Target=Tb927.11.18260.1 39 413;original_prot_length=413;Note=99.94 percent identity to VSG Tb427VSG-756. The alignment length is 1582 nt, while the query VSG gene sequence is 1581 nt long. This is the most similar gene to Tb427VSG-756 (Tb427VSG-756 : GB Accession KC611305 : 1581n…	0	4	0	0	4	0	0	0	0	0	0	0	0	6	0	2.19249		-1.1326		-2.81151		3.74907
Chr10_3A_Tb427v9	133541	134943	Name=Similar to Tb427VSG-3125;ID=Tb427v9_000035400:pseudogene;has_internal_stop=true;has_frameshift=true;Target=Tb927.10.16370:mRNA 27 465;original_prot_length=479;Note=100.00 percent identity to VSG Tb427VSG-3125. The alignment length is 1248 nt, while the query VSG gene sequence is 1248 nt long. This is the most similar gene to Tb427VSG-3125 (Tb427VSG-3125 : GB Accession KC611738 : 1248nt : Int…	0	2	0	0	0	0	0	0	0	0	0	2	0	12	2	0.54185		-0.133438	0.984154	0.119543	0.989605	5.96688	0.15618
Chr10_3A_Tb427v9	135168	135710	ID=Tb427v9_000035500;has_internal_stop=false;has_frameshift=false;has_start=true;has_stop=true;Target=Tb927.11.20410:mRNA 1 181;original_prot_length=181	0	2	0	0	0	0	0	0	0	0	0	0	0	2	0	0.542397		-0.132863		-1.81177		3.16613
Chr10_3A_Tb427v9	137620	138597	Name=Tb427VSG-3396;ID=Tb427v9_000035600;Note=98.47 percent identity to VSG Tb427VSG-3396. The alignment length is 978 nt, while the query VSG gene sequence is 978 nt long. This is the most similar gene to Tb427VSG-3396 (Tb427VSG-3396 : GB Accession KC611998 : 978nt : Internal partial : contig1448.) in the genome	4	2	0	0	0	0	0	0	0	2	0	0	0	9	0	-1.08921		-1.76451		-1.75605		3.70222
Chr10_3A_Tb427v9	138610	138978	ID=Tb427v9_000035700	0	0	0	0	0	0	0	0	0	0	0	0	0	3	0	2.39564		1.72039		0.0414895		5.60325
Chr10_3A_Tb427v9	141678	144752	ID=Tb427v9_000035800:pseudogene;has_internal_stop=true;has_frameshift=false;Target=Tb927.10.16200:mRNA 1 1022;original_prot_length=1023	0	10	2	0	0	2	0	2	0	2	4	0	0	18	0	0.100632	0.98579	-1.13673	0.777379	-0.934631	0.810129	3.75854	0.214429
Chr10_3A_Tb427v9	144783	145391	ID=Tb427v9_000035900	0	5	0	0	0	0	0	0	0	0	0	0	0	3	0	-0.779193		-1.45448		-3.13338		2.42838
Chr10_3A_Tb427v9	145531	146265	ID=Tb427v9_000036000:pseudogene;has_internal_stop=false;has_frameshift=false;Target=Tb927.10.16210:mRNA 1 245;original_prot_length=304	2	3	0	0	0	0	4	2	0	0	2	4	0	4	2	-0.804284		1.99696		0.366894		3.39907
Chr10_3A_Tb427v9	153135	154617	ID=Tb427v9_000036100:pseudogene;has_internal_stop=false;has_frameshift=true;Target=Tb927.11.18900.1 1 496;original_prot_length=551	2	2	0	0	0	0	0	0	0	0	0	2	2	10	0	-0.489773		-1.16506	0.81051	-0.916477	0.852616	4.74007	0.193502
Chr10_3A_Tb427v9	155999	156483	ID=Tb427v9_000036200:pseudogene;has_internal_stop=true;has_frameshift=true;has_stop=true;Target=Tb927.11.19120.1 3 163;original_prot_length=163	0	2	0	0	0	0	2	0	0	0	0	0	0	0	0	0.5424		1.96311		-1.81177		1.3417
Chr10_3A_Tb427v9	159955	163022	ID=Tb427v9_000036300:pseudogene;has_internal_stop=true;has_frameshift=true;Target=Tb927.10.16200:mRNA 1 1022;original_prot_length=1023	0	4	0	2	0	0	0	2	2	2	0	0	2	8	0	1.30192		1.64991	0.643724	-1.08574	0.791816	4.51344	0.126025
Chr10_3A_Tb427v9	163801	164709	ID=Tb427v9_000036400:pseudogene;has_internal_stop=false;has_frameshift=false;Target=Tb927.10.16210:mRNA 1 303;original_prot_length=304	0	2	2	0	0	0	0	0	0	2	0	0	0	4	0	-0.429686		-1.10499		-1.10616		3.19233
Chr10_3A_Tb427v9	168616	170175	Name=Similar to Tb427VSG-1586;ID=Tb427v9_000036500:pseudogene;has_internal_stop=false;has_frameshift=false;Target=Tb09.v4.0026:mRNA 32 509;original_prot_length=512;Note=100.00 percent identity to VSG Tb427VSG-1586. The alignment length is 1063 nt, while the query VSG gene sequence is 1071 nt long. This is the most similar gene to Tb427VSG-1586 (Tb427VSG-1586 : GB Accession KC613077 : 1071nt : N-t…	0	2	0	0	0	0	0	0	0	0	2	0	2	2	0	0.542432		-0.132863		0.145464		4.23183
Chr10_3A_Tb427v9	170776	171389	ID=Tb427v9_000036600:pseudogene;has_internal_stop=true;has_frameshift=true;Target=Tb11.v5.0752.1 30 234;original_prot_length=240	0	4	0	0	0	0	2	0	0	0	0	0	0	2	0	-0.457308		0.963372		-2.81151		2.16639
Chr10_3A_Tb427v9	173707	175055	Name=Similar to Tb427VSG-3122;ID=Tb427v9_000036700:pseudogene;has_internal_stop=false;has_frameshift=true;has_start=true;Target=Tb927.11.20090:mRNA 1 442;original_prot_length=498;Note=100.00 percent identity to VSG Tb427VSG-3122. The alignment length is 1215 nt, while the query VSG gene sequence is 1215 nt long. This is the most similar gene to Tb427VSG-3122 (Tb427VSG-3122 : GB Accession KC611735…	0	8	0	0	0	0	0	0	0	0	0	0	0	10	0	-1.45715		-2.13246		-3.81136		3.48569	0.611931
Chr10_3A_Tb427v9	178287	180842	ID=Tb427v9_000036800:pseudogene;has_internal_stop=true;has_frameshift=true;Target=Tb927.10.16200:mRNA 60 904;original_prot_length=1023	0	6	0	0	0	0	0	2	0	2	2	0	0	8	0	-1.04234		-0.18332		-0.573553		3.57967
Chr10_3A_Tb427v9	181304	181973	ID=Tb427v9_000036900:pseudogene;has_internal_stop=true;has_frameshift=true;Target=Tb10.v4.0258:mRNA 2 225;original_prot_length=226	0	0	0	0	0	0	0	0	0	0	0	0	0	0	0
Chr10_3A_Tb427v9	185568	187033	ID=Tb427v9_000037000:pseudogene;has_internal_stop=true;has_frameshift=true;Target=Tb927.9.1110:mRNA 3 485;original_prot_length=487	2	4	0	0	0	0	0	0	0	0	4	0	0	1	0	-1.06626		-1.74157		-0.458866		0.694779
Chr10_3A_Tb427v9	188399	188855	ID=Tb427v9_000037100:pseudogene;has_internal_stop=true;has_frameshift=true;Target=Tb927.11.19120.1 5 155;original_prot_length=163	0	0	0	0	0	0	0	0	0	0	0	0	4	2	0	2.39565		1.72039		0.0414895		6.69277
Chr10_3A_Tb427v9	192210	193094	ID=Tb427v9_000037200:pseudogene;has_internal_stop=false;has_frameshift=false;Target=Tb927.10.16210:mRNA 1 295;original_prot_length=304	2	1	0	0	0	0	0	0	0	0	0	0	0	8	0	-0.0886866		-0.763978		-2.44288		4.53243
Chr10_3A_Tb427v9	193874	196940	ID=Tb427v9_000037300:pseudogene;has_internal_stop=true;has_frameshift=true;Target=Tb927.10.16200:mRNA 1 1022;original_prot_length=1023	0	8	4	0	4	0	0	4	0	14	12	8	4	10	0	0.690439	0.830597	-0.161686	0.960944	1.55006	0.483138	3.44141	0.0835161
Chr10_3A_Tb427v9	199703	201091	Name=Tb427VSG-1194;ID=Tb427v9_000037400;Note=100.00 percent identity to VSG Tb427VSG-1194. The alignment length is 1329 nt, while the query VSG gene sequence is 1329 nt long. This is the most similar gene to Tb427VSG-1194 (Tb427VSG-1194 : GB Accession KC612701 : 1329nt : N-terminus partial mutated ATG : contig6433.) in the genome	0	4	0	0	0	2	2	0	0	0	0	0	0	12	2	1.70833		0.929102	0.848951	-2.81201	0.527197	4.96757	0.182811
Chr10_3A_Tb427v9	203203	204624	Name=Tb427VSG-1137;ID=Tb427v9_000037500;Note=100.00 percent identity to VSG Tb427VSG-1137. The alignment length is 1422 nt, while the query VSG gene sequence is 1422 nt long. This is the most similar gene to Tb427VSG-1137 (Tb427VSG-1137 : GB Accession KC612645 : 1422nt : N-terminus partial : contig8762.) in the genome	0	2	0	0	0	0	0	0	0	0	2	0	0	10	0	0.542405		-0.132902		0.14472		5.48531
Chr10_3A_Tb427v9	206208	207573	Name=Similar to Tb427VSG-3547;ID=Tb427v9_000037600:pseudogene;has_internal_stop=true;has_frameshift=true;Target=Tb09.v4.0073:mRNA 24 481;original_prot_length=484;Note=100.00 percent identity to VSG Tb427VSG-3547. The alignment length is 942 nt, while the query VSG gene sequence is 942 nt long. This is the most similar gene to Tb427VSG-3547 (Tb427VSG-3547 : GB Accession KC612145 : 942nt : Internal…	0	4	2	0	0	0	2	0	0	0	0	0	2	4	0	-1.02432		0.378426		-3.37853		3.22772
Chr10_3A_Tb427v9	209371	210447	Name=Similar to Tb427VSG-1584;ID=Tb427v9_000037700:pseudogene;has_internal_stop=false;has_frameshift=true;Target=Tb11.0110:mRNA 9 344;original_prot_length=346;Note=100.00 percent identity to VSG Tb427VSG-1584. The alignment length is 1077 nt, while the query VSG gene sequence is 1077 nt long. This is the most similar gene to Tb427VSG-1584 (Tb427VSG-1584 : GB Accession KC613075 : 1077nt : N-termin…	2	4	0	0	0	0	0	0	0	6	2	2	2	8	0	-1.06354		-1.73883		0.696784		3.9082	0.14292
Chr10_3A_Tb427v9	215581	217041	Name=Similar to Tb427VSG-581;ID=Tb427v9_000037800:pseudogene;has_internal_stop=false;has_frameshift=false;Target=Tb11.0910:mRNA 81 547;original_prot_length=549;Note=100.00 percent identity to VSG Tb427VSG-581. The alignment length is 1461 nt, while the query VSG gene sequence is 1461 nt long. This is the most similar gene to Tb427VSG-581 (Tb427VSG-581 : GB Accession KC613708 : 1461nt : Complete :…	0	2	2	0	0	0	2	0	0	0	0	0	2	0	0	-0.429691		0.990987		-2.78389		2.32011
Chr10_3A_Tb427v9	219812	220711	Name=Tb427VSG-2256;ID=Tb427v9_000037900;Note=99.80 percent identity to VSG Tb427VSG-2256. The alignment length is 507 nt, while the query VSG gene sequence is 507 nt long. This is the most similar gene to Tb427VSG-2256 (Tb427VSG-2256 : GB Accession KC611545 : 507nt : C-terminus partial : contig8209.) in the genome	0	2	0	2	0	0	0	0	0	0	0	0	3	4	0	2.28059		-0.133118		-1.81203		5.0296
Chr10_3A_Tb427v9	226234	227157	ID=Tb427v9_000038000	2	0	0	0	0	0	1	0	0	0	0	0	0	4	0	0.475482		0.769678		-1.87871		4.09752
Chr10_3A_Tb427v9	229456	230037	ID=Tb427v9_000038100:pseudogene;has_internal_stop=true;has_frameshift=true;has_stop=true;Target=Tb11.v5.0752.1 46 240;original_prot_length=240	0	1	0	0	0	0	0	0	0	0	0	0	0	0	0	1.43384		0.758608		-0.920296		2.23317
Chr10_3A_Tb427v9	230422	231948	Name=Similar to Tb427VSG-1146;ID=Tb427v9_000038200:pseudogene;has_internal_stop=true;has_frameshift=false;Target=Tb10.v4.0139:mRNA 39 510;original_prot_length=537;Note=99.44 percent identity to VSG Tb427VSG-1146. The alignment length is 1416 nt, while the query VSG gene sequence is 1416 nt long. This is the most similar gene to Tb427VSG-1146 (Tb427VSG-1146 : GB Accession KC612654 : 1416nt : N-ter…	4	4	0	0	0	0	0	0	0	0	0	0	6	0	0	-1.49346		-2.16876		-3.84766		2.84703
Chr10_3A_Tb427v9	235178	236158	Name=Tb427VSG-3394;ID=Tb427v9_000038300;Note=98.37 percent identity to VSG Tb427VSG-3394. The alignment length is 981 nt, while the query VSG gene sequence is 981 nt long. This is the most similar gene to Tb427VSG-3394 (Tb427VSG-3394 : GB Accession KC611996 : 981nt : Internal partial : contig2782.) in the genome	0	9	0	0	0	0	0	0	0	0	0	0	2	2	2	-1.62711		-2.3024		-3.98131		2.61653
Chr10_3A_Tb427v9	238347	239882	Name=Tb427VSG-427;ID=Tb427v9_000038400;Note=99.93 percent identity to VSG Tb427VSG-427. The alignment length is 1536 nt, while the query VSG gene sequence is 1536 nt long. This is the most similar gene to Tb427VSG-427 (Tb427VSG-427 : GB Accession KC613565 : 1536nt : Complete : contig2782.) in the genome	0	8	0	0	0	0	4	0	0	0	0	0	2	14	0	-1.4571	0.881727	0.972808	0.906551	-3.81136	0.605708	4.18128	0.536161
Chr10_3A_Tb427v9	244375	245261	ID=Tb427v9_000038500:pseudogene;has_internal_stop=false;has_frameshift=true;Target=Tb927.10.16210:mRNA 1 296;original_prot_length=304	0	2	0	0	0	0	0	0	2	0	0	0	2	2	0	0.542434		1.94896		-1.81177		4.23183
Chr10_3A_Tb427v9	246033	249095	ID=Tb427v9_000038600:pseudogene;has_internal_stop=true;has_frameshift=false;Target=Tb927.10.16200:mRNA 2 1022;original_prot_length=1023	0	13	0	0	0	0	2	2	0	4	0	2	4	4	0	-2.15781		-0.0434979		-1.1546		2.53006	0.459198
Chr10_3A_Tb427v9	249370	250770	Name=Tb427VSG-3181;ID=Tb427v9_000038700;Note=100.00 percent identity to VSG Tb427VSG-3181. The alignment length is 1401 nt, while the query VSG gene sequence is 1401 nt long. This is the most similar gene to Tb427VSG-3181 (Tb427VSG-3181 : GB Accession KC611794 : 1401nt : Internal partial : contig8171.) in the genome	2	8	0	0	0	0	2	0	0	0	0	0	0	8	0	-1.79366		-0.381867		-4.14788		2.82791
Chr10_3A_Tb427v9	255546	256972	ID=Tb427v9_000038800:pseudogene;has_internal_stop=true;has_frameshift=true;Target=Tb927.11.20550:mRNA 1 475;original_prot_length=477	0	6	0	0	0	0	0	0	0	1	1	0	0	4	0	-1.04216		-1.71747		-1.57335		2.57985
Chr10_3A_Tb427v9	257439	258151	ID=Tb427v9_000038900:pseudogene;has_internal_stop=true;has_frameshift=true;Target=Tb11.v5.0752.1 2 239;original_prot_length=240	0	0	0	0	0	0	2	0	0	0	0	0	0	8	0	2.39568		3.81637		0.0414895		7.0168
Chr10_3A_Tb427v9	260923	261348	ID=Tb427v9_000039000	0	1	0	0	0	0	0	0	0	0	0	0	2	0	0	1.43386		0.758608		-0.920296		4.18371
Chr10_3A_Tb427v9	263144	264556	ID=Tb427v9_000039100:pseudogene;has_internal_stop=true;has_frameshift=true;Target=Tb10.v4.0122:mRNA 26 497;original_prot_length=525	0	6	0	0	0	0	2	0	0	0	0	0	0	14	0	-1.04223		0.371524	0.963014	-3.39645	0.59316	4.38603	0.439134
Chr10_3A_Tb427v9	266479	267990	Name=Similar to Tb427VSG-3439;ID=Tb427v9_000039200:pseudogene;has_internal_stop=true;has_frameshift=false;Target=Tb927.5.230:mRNA 11 493;original_prot_length=508;Note=100.00 percent identity to VSG Tb427VSG-3439. The alignment length is 959 nt, while the query VSG gene sequence is 959 nt long. This is the most similar gene to Tb427VSG-3439 (Tb427VSG-3439 : GB Accession KC612041 : 960nt : Internal…	2	6	0	0	0	0	4	0	2	0	0	2	2	0	2	-1.47465		1.52277		-1.90311		2.19956
Chr10_3A_Tb427v9	270512	271147	ID=Tb427v9_000039300	0	4	0	0	0	0	0	0	0	2	0	0	0	4	2	-0.457335		-1.13264		-1.13157		3.74024
Chr10_3A_Tb427v9	272988	274154	Name=Tb427VSG-3606;ID=Tb427v9_000039400;Note=99.63 percent identity to VSG Tb427VSG-3606. The alignment length is 1074 nt 99.63 percent identity to VSG Tb427VSG-3606. The alignment length is 1074 nt, while the query VSG gene sequence is 1074 nt long. This is the most similar gene to Tb427VSG-3606 (Tb427VSG-3606 : GB Accession KC612200 : 1074nt : Internal partial : contig4310.) in the genome	2	8	0	0	0	0	0	0	0	0	0	0	4	0	0	-1.79375		-2.46905		-4.14796		1.96028
Chr10_3A_Tb427v9	274582	275302	ID=Tb427v9_000039500:pseudogene;has_internal_stop=true;has_frameshift=true;Target=Tb11.v5.0752.1 1 240;original_prot_length=240	0	0	0	0	0	0	0	0	0	0	0	0	0	2	0	2.39563		1.72039		0.0414895		5.01938
Chr10_3A_Tb427v9	276402	277409	Name=Tb427VSG-2195;ID=Tb427v9_000039600;Note=100.00 percent identity to VSG Tb427VSG-2195. The alignment length is 1008 nt, while the query VSG gene sequence is 1008 nt long. This is the most similar gene to Tb427VSG-2195 (Tb427VSG-2195 : GB Accession KC611493 : 1008nt : C-terminus partial : contig4310.) in the genome	2	4	0	0	0	0	0	0	0	0	0	0	0	7	0	-1.06627		-1.74157		-3.42047		3.36233
Chr10_3A_Tb427v9	277325	277792	ID=Tb427v9_000039700	1	1	0	0	0	0	0	0	0	0	0	0	2	2	2	0.511378		-0.163893		-1.84281		4.75496
Chr10_3A_Tb427v9	279237	282296	ID=Tb427v9_000039800:pseudogene;has_internal_stop=true;has_frameshift=true;has_start=true;Target=Tb927.10.16200:mRNA 1 1022;original_prot_length=1023	0	2	0	0	0	0	0	0	0	0	0	0	0	2	0	0.542397		-0.132863		-1.81177		3.16613
Chr10_3A_Tb427v9	284547	285827	ID=Tb427v9_000039900	0	6	0	0	0	0	2	0	0	0	0	0	0	0	0	-1.04219		0.378504		-3.39637		-0.24291
Chr10_3A_Tb427v9	285909	286934	ID=Tb427v9_000040000	0	2	2	0	0	0	2	0	0	0	0	0	0	1	0	-0.429703		0.990987		-2.78389		1.33136
Chr10_3A_Tb427v9	287545	288459	ID=Tb427v9_000040100	0	4	0	0	0	0	0	0	0	1	0	0	0	0	2	-0.457322		-1.1326		-1.84972		2.14091
Chr10_3A_Tb427v9	288689	289135	ID=Tb427v9_000040200:pseudogene;has_internal_stop=true;has_frameshift=true;Target=Tb927.11.20420:mRNA 3 153;original_prot_length=154	0	0	0	0	0	0	0	0	0	0	0	0	0	0	0
Chr10_3A_Tb427v9	291870	293409	Name=Similar to Tb427VSG-2186;ID=Tb427v9_000040300:pseudogene;has_internal_stop=true;has_frameshift=true;Target=Tb927.9.16460:mRNA 6 509;original_prot_length=510;Note=100.00 percent identity to VSG Tb427VSG-2186. The alignment length is 1534 nt, while the query VSG gene sequence is 1534 nt long. This is the most similar gene to Tb427VSG-2186 (Tb427VSG-2186 : GB Accession KC669598 : 1534nt : Compl…	0	0	0	0	0	0	0	0	0	0	0	0	0	0	0
Chr10_3A_Tb427v9	301343	302266	ID=Tb427v9_000040400	0	1	0	0	0	0	0	0	0	0	0	0	0	0	0	1.43384		0.758608		-0.920296		2.23317
Chr10_3A_Tb427v9	302381	303076	ID=Tb427v9_000040500	0	2	0	0	0	0	0	0	0	0	0	0	0	0	0	0.542375		-0.132863		-1.81177		1.3417
Chr10_3A_Tb427v9	303299	304108	ID=Tb427v9_000040600	0	0	0	0	0	0	0	0	0	0	0	0	0	0	0
Chr10_3A_Tb427v9	305179	306065	ID=Tb427v9_000040700:pseudogene;has_internal_stop=true;has_frameshift=true;Target=Tb927.10.16210:mRNA 1 296;original_prot_length=304	0	2	0	0	0	0	0	0	0	0	0	0	0	2	0	0.542397		-0.132863		-1.81177		3.16613
Chr10_3A_Tb427v9	307722	310784	ID=Tb427v9_000040800:pseudogene;has_internal_stop=true;has_frameshift=true;Target=Tb927.10.16200:mRNA 1 1022;original_prot_length=1023	0	6	0	0	0	0	2	0	0	0	0	2	0	2	0	-1.04214		0.378504		-1.45527		1.58152
Chr10_3A_Tb427v9	314355	314939	ID=Tb427v9_000040900:pseudogene;has_internal_stop=true;has_frameshift=true;has_stop=true;Target=Tb11.v5.0752.1 46 240;original_prot_length=240	0	2	0	0	0	0	0	0	0	2	0	0	0	0	0	0.542395		-0.132863		-0.13403		1.3417
Chr10_3A_Tb427v9	315882	316472	ID=Tb427v9_000041000	0	2	0	0	0	0	0	0	0	0	0	0	0	6	0	0.542415		-0.132863		-1.81177		4.74882
Chr10_3A_Tb427v9	318377	319636	Name=Similar to Tb427VSG-1799;ID=Tb427v9_000041100:pseudogene;has_internal_stop=true;has_frameshift=false;Target=Tb11.v5.0928.1 8 428;original_prot_length=434;Note=100.00 percent identity to VSG Tb427VSG-1799. The alignment length is 873 nt, while the query VSG gene sequence is 873 nt long. This is the most similar gene to Tb427VSG-1799 (Tb427VSG-1799 : GB Accession KC613277 : 873nt : N-terminus …	2	6	0	0	0	0	0	0	0	1	0	0	2	4	0	-1.47513		-2.15042		-2.86754		2.77694
Chr10_3A_Tb427v9	325276	326007	ID=Tb427v9_000041200	4	10	0	0	0	0	0	0	0	0	0	0	0	6	0	-2.28551		-2.96082		-4.63972		1.92086
Chr10_3A_Tb427v9	331003	331687	ID=Tb427v9_000041300:pseudogene;has_internal_stop=true;has_frameshift=true;has_start=true;Target=Tb11.v5.0752.1 1 229;original_prot_length=240	0	0	0	0	0	0	0	0	0	0	0	0	2	4	2	2.39566		1.72039		0.0414895		7.04511
Chr10_3A_Tb427v9	331955	332788	Name=Tb427VSG-1831;ID=Tb427v9_000041400;Note=100.00 percent identity to VSG Tb427VSG-1831. The alignment length is 834 nt, while the query VSG gene sequence is 834 nt long. This is the most similar gene to Tb427VSG-1831 (Tb427VSG-1831 : GB Accession KC613309 : 834nt : N-terminus partial : contig2780.) in the genome	2	4	0	0	0	0	3	0	0	0	2	0	0	14	0	-1.06526		0.926257	0.853242	-1.47511	0.76926	4.36373	0.275435
Chr10_3A_Tb427v9	333311	334198	ID=Tb427v9_000041500:pseudogene;has_internal_stop=false;has_frameshift=false;Target=Tb927.10.16210:mRNA 1 296;original_prot_length=304	0	2	0	0	0	0	0	0	0	0	0	0	2	2	0	0.542409		-0.132863		-1.81177		4.23183
Chr10_3A_Tb427v9	335267	336994	ID=Tb427v9_000041600	10	12	6	2	0	2	0	0	0	2	0	0	2	4	0	-0.337005		-3.95357		-3.87574		0.971551	0.689229
Chr10_3A_Tb427v9	341222	342693	Name=Similar to Tb427VSG-1606;ID=Tb427v9_000041700:pseudogene;has_internal_stop=false;has_frameshift=true;Target=Tb927.11.18530.1 34 443;original_prot_length=444;Note=100.00 percent identity to VSG Tb427VSG-1606. The alignment length is 966 nt 100.00 percent identity to VSG Tb427VSG-2312. The alignment length is 510 nt, while the query VSG gene sequence is 966 nt long. This is the most similar ge…	0	12	0	0	0	0	4	0	0	0	0	0	2	1	0	-2.04203		0.387898		-4.39627		1.25328
Chr10_3A_Tb427v9	344651	345534	ID=Tb427v9_000041800:pseudogene;has_internal_stop=false;has_frameshift=true;Target=Tb927.10.16210:mRNA 1 295;original_prot_length=304	0	4	0	0	0	0	0	0	0	0	0	0	0	2	2	-0.457321		-1.1326		-2.81151		3.15141
Chr10_3A_Tb427v9	346180	346521	ID=Tb427v9_000041900	1	2	0	0	0	0	0	0	0	4	0	0	0	2	0	-0.0656812		-0.74098		0.248607		2.55801
Chr10_3A_Tb427v9	347635	349155	ID=Tb427v9_000042000	0	1	0	0	0	0	0	0	0	0	0	0	0	2	0	1.43386		0.758608		-0.920296		4.0576
Chr10_3A_Tb427v9	349385	349831	ID=Tb427v9_000042100:pseudogene;has_internal_stop=true;has_frameshift=true;Target=Tb927.11.20420:mRNA 3 153;original_prot_length=154	0	0	0	0	0	0	0	0	0	0	0	0	0	0	0
Chr10_3A_Tb427v9	352566	354105	Name=Similar to Tb427VSG-2186;ID=Tb427v9_000042200:pseudogene;has_internal_stop=true;has_frameshift=true;Target=Tb927.9.16460:mRNA 6 509;original_prot_length=510;Note=100.00 percent identity to VSG Tb427VSG-2186. The alignment length is 1534 nt, while the query VSG gene sequence is 1534 nt long. This is the second most similar gene to Tb427VSG-2186 (Tb427VSG-2186 : GB Accession KC669598 : 1534nt …	0	0	0	0	0	0	0	0	0	0	0	0	0	0	0
Chr10_3A_Tb427v9	362259	363005	ID=Tb427v9_000042300	0	0	0	0	0	0	0	0	0	0	0	0	0	2	0	2.39563		1.72039		0.0414895		5.01938
Chr10_3A_Tb427v9	363083	363778	ID=Tb427v9_000042400	0	0	0	0	0	0	0	0	0	0	0	0	0	0	0
Chr10_3A_Tb427v9	364001	364810	ID=Tb427v9_000042500	0	0	0	0	0	0	0	0	0	0	0	0	0	0	0
Chr10_3A_Tb427v9	366766	367653	ID=Tb427v9_000042600:pseudogene;has_internal_stop=false;has_frameshift=false;Target=Tb927.10.16210:mRNA 1 296;original_prot_length=304	0	6	0	0	0	0	0	0	0	0	0	0	0	1	0	-1.0422		-1.71747		-3.39637		0.718875
Chr10_3A_Tb427v9	369754	371121	ID=Tb427v9_000042700	2	6	4	0	0	0	4	0	0	2	4	6	0	4	0	-2.03631		0.357662		0.100445		1.59176
Chr10_3A_Tb427v9	377079	378423	Name=Similar to Tb427VSG-2230;ID=Tb427v9_000042800:pseudogene;has_internal_stop=true;has_frameshift=true;Target=Tb09.v4.0191:mRNA 29 494;original_prot_length=499;Note=99.24 percent identity to VSG Tb427VSG-2230. The alignment length is 654 nt, while the query VSG gene sequence is 654 nt long. This is the most similar gene to Tb427VSG-2230 (Tb427VSG-2230 : GB Accession KC611524 : 654nt : C-terminu…	0	8	0	0	0	0	0	0	0	0	0	2	0	4	0	-1.45714		-2.13246		-1.87025		2.16486
Chr10_3A_Tb427v9	385051	385905	Name=Tb427VSG-1815;ID=Tb427v9_000042900;Note=100.00 percent identity to VSG Tb427VSG-1815. The alignment length is 855 nt, while the query VSG gene sequence is 855 nt long. This is the most similar gene to Tb427VSG-1815 (Tb427VSG-1815 : GB Accession KC613293 : 855nt : N-terminus partial : contig6580.) in the genome	0	6	0	0	0	0	0	0	0	0	0	0	0	4	0	-1.04218		-1.71747		-3.39637		2.57985
Chr10_3A_Tb427v9	386073	386657	ID=Tb427v9_000043000:pseudogene;has_internal_stop=false;has_frameshift=false;has_stop=true;Target=Tb11.v5.0752.1 46 240;original_prot_length=240	0	0	0	0	0	0	0	0	0	0	0	0	0	4	0	2.39564		1.72039		0.0414895		6.01771
Chr10_3A_Tb427v9	388233	389651	ID=Tb427v9_000043100:pseudogene;has_internal_stop=true;has_frameshift=true;Target=Tb927.5.4730:mRNA 1 475;original_prot_length=475	0	8	0	0	0	0	2	0	0	0	0	0	0	3	0	-1.45714		-0.0364832		-3.81136		1.7504
Chr10_3A_Tb427v9	390977	391565	ID=Tb427v9_000043200:pseudogene;has_internal_stop=false;has_frameshift=true;Target=Tb11.v5.1025.1 1 196;original_prot_length=198	4	0	0	0	0	0	1	0	0	0	0	0	0	0	0	-0.527421		-0.233203		-2.88159		0.271878
Chr10_3A_Tb427v9	393968	395568	Name=Similar to Tb427VSG-3483;ID=Tb427v9_000043300:pseudogene;has_internal_stop=true;has_frameshift=true;Target=Tb10.v4.0178:mRNA 1 529;original_prot_length=529;Note=100.00 percent identity to VSG Tb427VSG-3483. The alignment length is 930 nt, while the query VSG gene sequence is 930 nt long. This is the most similar gene to Tb427VSG-3483 (Tb427VSG-3483 : GB Accession KC612085 : 930nt : Internal …	0	2	0	0	0	0	0	2	0	0	0	0	6	4	0	0.541951		1.40375		-1.81225		5.56676	0.223094
Chr10_3A_Tb427v9	401773	402837	Name=Tb427VSG-1592;ID=Tb427v9_000043400;Note=99.71 percent identity to VSG Tb427VSG-1592. The alignment length is 1050 nt, while the query VSG gene sequence is 1050 nt long. This is the most similar gene to Tb427VSG-1592 (Tb427VSG-1592 : GB Accession KC613082 : 1050nt : N-terminus partial mutated ATG : contig1360.) in the genome	0	6	0	0	0	0	2	0	0	0	0	0	0	4	0	-1.04216		0.378504		-3.39637		2.57985
Chr10_3A_Tb427v9	412389	414899	ID=Tb427v9_000043500	0	0	0	2	0	0	2	0	0	0	0	2	2	7	2	4.15693		3.75366	0.260311	1.95977	0.618983	7.49786	0.00933592
Chr10_3A_Tb427v9	414945	415619	ID=Tb427v9_000043600	0	2	0	0	0	0	0	0	0	0	0	0	0	3	0	0.542404		-0.132863		-1.81177		3.74999
Chr10_3A_Tb427v9	416256	416993	ID=Tb427v9_000043700	0	0	0	0	0	0	0	0	0	2	3	2	0	2	0	2.39567		1.72039		3.72755		5.01938
Chr10_3A_Tb427v9	418677	419006	ID=Tb427v9_000043800	0	7	0	0	0	0	0	6	0	0	0	0	2	0	0	-1.26452		1.02401		-3.61874		1.48526
Chr10_3A_Tb427v9	420301	421814	ID=Tb427v9_000043900:pseudogene;has_internal_stop=true;Target=Tb927.4.5460 1 503;ratt_ortholog=Tb927.4.5460	0	8	0	0	0	0	2	0	0	0	0	0	4	4	0	-1.45723		-0.0465974		-3.81145		3.23251
Chr10_3A_Tb427v9	425701	426273	ID=Tb427v9_000044000:pseudogene;has_internal_stop=true;has_frameshift=true;Target=Tb11.v5.0752.1 46 240;original_prot_length=240	0	0	1	0	0	0	0	0	0	0	0	0	0	0	0	1.43384		0.758608		-0.920296		2.23317
Chr10_3A_Tb427v9	436266	437383	Name=Tb427VSG-3218;ID=Tb427v9_000044100;Note=99.64 percent identity to VSG Tb427VSG-3218. The alignment length is 1120 nt, while the query VSG gene sequence is 1119 nt long. This is the most similar gene to Tb427VSG-3218 (Tb427VSG-3218 : GB Accession KC611828 : 1119nt : Internal partial : contig3560.) in the genome	0	4	2	0	0	0	0	0	0	0	0	0	2	12	0	-1.02479		-1.70007	0.732181	-3.37899	0.455164	4.42399	0.27088
Chr10_3A_Tb427v9	437867	438405	ID=Tb427v9_000044200:pseudogene;has_internal_stop=true;has_frameshift=true;Target=Tb927.11.20410:mRNA 1 181;original_prot_length=181	0	3	0	0	0	0	0	0	0	0	2	0	0	1	0	-0.0423777		-0.717657		-0.43933		1.71869
Chr10_3A_Tb427v9	440118	441548	Name=Similar to Tb427VSG-1073;ID=Tb427v9_000044300:pseudogene;has_internal_stop=false;has_frameshift=false;Target=Tb10.v4.0088:mRNA 9 496;original_prot_length=498;Note=99.02 percent identity to VSG Tb427VSG-1073. The alignment length is 1323 nt, while the query VSG gene sequence is 1458 nt long. This is the most similar gene to Tb427VSG-1073 (Tb427VSG-1073 : GB Accession KC612582 : 1461nt : N-ter…	0	4	2	0	0	0	8	0	0	0	1	0	6	8	0	-1.02592	0.836509	2.39276	0.470863	-2.41834	0.527181	4.4611	0.145393
Chr10_3A_Tb427v9	444454	445335	Name=Tb427VSG-3597;ID=Tb427v9_000044400;Note=99.77 percent identity to VSG Tb427VSG-3597. The alignment length is 882 nt, while the query VSG gene sequence is 882 nt long. This is the second most similar gene to Tb427VSG-3597 (Tb427VSG-3597 : GB Accession KC612191 : 882nt : Internal partial : contig2544.) in the genome	2	0	0	0	0	0	0	0	0	0	0	0	0	0	0	0.475436		-0.199804		-1.87871		1.27476
Chr10_3A_Tb427v9	447918	449483	Name=Similar to Tb427VSG-2259;ID=Tb427v9_000044500:pseudogene;has_internal_stop=true;has_frameshift=false;has_start=true;has_stop=true;Target=Tb927.4.5560:mRNA 1 517;original_prot_length=517;Note=98.72 percent identity to VSG Tb427VSG-2259. The alignment length is 1566 nt, while the query VSG gene sequence is 1566 nt long. This is the most similar gene to Tb427VSG-2259 (Tb427VSG-2259 : GB Accessi…	1	6	0	0	0	0	0	0	0	0	0	0	0	4	0	-1.27496		-1.95026		-3.62916		2.34706
Chr10_3A_Tb427v9	451331	452803	Name=Tb427VSG-540;ID=Tb427v9_000044600;Note=99.12 percent identity to VSG Tb427VSG-540. The alignment length is 1473 nt, while the query VSG gene sequence is 1473 nt long. This is the most similar gene to Tb427VSG-540 (Tb427VSG-540 : GB Accession KC613667 : 1473nt : Complete : contig3598.) in the genome	0	8	0	0	0	0	4	0	0	0	0	0	2	0	0	-1.45714		0.972808		-3.81136		1.29264
Chr10_3A_Tb427v9	455014	456545	Name=Similar to Tb427VSG-1564;ID=Tb427v9_000044700:pseudogene;has_internal_stop=true;has_frameshift=true;Target=Tb11.v5.0389.1 1 373;original_prot_length=384;Note=95.07 percent identity to VSG Tb427VSG-1564. The alignment length is 1096 nt, while the query VSG gene sequence is 1092 nt long. This is the second most similar gene to Tb427VSG-1564 (Tb427VSG-1564 : GB Accession KC613057 : 1092nt : N-t…	2	8	0	0	0	0	0	0	0	0	0	2	0	10	0	-1.79363		-2.46894		-2.21127		3.14973	0.549909
Chr10_3A_Tb427v9	458506	459282	Name=Tb427VSG-1891;ID=Tb427v9_000044800;Note=99.49 percent identity to VSG Tb427VSG-1891. The alignment length is 777 nt, while the query VSG gene sequence is 777 nt long. This is the most similar gene to Tb427VSG-1891 (Tb427VSG-1891 : GB Accession KC613366 : 777nt : N-terminus partial : contig3598.) in the genome	0	3	0	0	0	0	0	0	0	0	0	0	2	0	0	-0.0423891		-0.717657		-2.39656		2.70744
Chr10_3A_Tb427v9	462759	463442	ID=Tb427v9_000044900	2	0	0	0	0	0	0	0	0	0	0	0	2	2	2	0.47691		-0.198366		-1.87727		4.72057
Chr10_3A_Tb427v9	471646	473292	Name=Tb427VSG-1415;ID=Tb427v9_000045000;Note=99.92 percent identity to VSG Tb427VSG-1415. The alignment length is 1230 nt, while the query VSG gene sequence is 1230 nt long. This is the most similar gene to Tb427VSG-1415 (Tb427VSG-1415 : GB Accession KC612915 : 1230nt : N-terminus partial : contig6971.) in the genome	0	4	0	0	0	0	2	0	0	0	0	2	2	12	0	-0.457786		0.929815	0.849993	-0.883281	0.86439	4.99105	0.183927
Chr10_3A_Tb427v9	475701	477198	ID=Tb427v9_000045100:pseudogene;has_internal_stop=true;has_frameshift=true;Target=Tb927.3.120:mRNA 8 497;original_prot_length=497	0	4	0	0	0	0	0	0	0	0	0	0	2	7	0	-0.457331		-1.13263		-2.81153		4.3648
Chr10_3A_Tb427v9	477563	478278	ID=Tb427v9_000045200:pseudogene;has_internal_stop=true;has_frameshift=true;Target=Tb11.v5.0752.1 1 240;original_prot_length=240	0	0	0	0	0	0	0	0	0	0	0	0	0	4	2	2.39565		1.72039		0.0414895		6.59307
Chr10_3A_Tb427v9	480744	481655	ID=Tb427v9_000045300	0	4	1	0	1	0	0	0	2	1	1	0	0	6	3	0.190914		0.5655		-1.29338		4.01589	0.130349
Chr10_3A_Tb427v9	482002	482493	ID=Tb427v9_000045400	0	6	0	0	0	0	0	0	0	1	0	0	0	4	0	-1.04217		-1.71747		-2.43459		2.57985
Chr10_3A_Tb427v9	482808	485312	ID=Tb427v9_000045500	0	10	0	0	0	0	1	0	2	0	0	0	4	8	0	-1.77928		0.201429	0.973984	-4.13349	0.314079	3.47298	0.374825
Chr10_3A_Tb427v9	485642	486731	ID=Tb427v9_000045600:pseudogene;has_internal_stop=true;has_frameshift=true;Target=Tb927.11.18890.1 1 336;original_prot_length=336	2	4	4	0	0	0	2	0	0	0	4	2	0	4	0	-1.77182		-0.388308		-0.590004		1.85383
Chr10_3A_Tb427v9	489986	491579	Name=Similar to Tb427VSG-1134;ID=Tb427v9_000045700:pseudogene;has_internal_stop=true;has_frameshift=true;Target=Tb08.27P2.140:mRNA 1 532;original_prot_length=532;Note=100.00 percent identity to VSG Tb427VSG-1134. The alignment length is 1422 nt, while the query VSG gene sequence is 1422 nt long. This is the most similar gene to Tb427VSG-1134 (Tb427VSG-1134 : GB Accession KC612642 : 1422nt : N-ter…	0	2	0	0	0	0	2	0	6	0	0	0	0	7	0	0.54216		3.96265		-1.81206		4.97144
Chr10_3A_Tb427v9	493286	494671	Name=Tb427VSG-1199;ID=Tb427v9_000045800;Note=100.00 percent identity to VSG Tb427VSG-1199. The alignment length is 1386 nt, while the query VSG gene sequence is 1386 nt long. This is the most similar gene to Tb427VSG-1199 (Tb427VSG-1199 : GB Accession KC612706 : 1386nt : N-terminus partial : contig3925.) in the genome	0	6	0	0	0	0	2	0	0	0	0	0	0	4	0	-1.04216		0.378504		-3.39637		2.57985
Chr10_3A_Tb427v9	495120	495700	ID=Tb427v9_000045900:pseudogene;has_internal_stop=true;has_frameshift=true;Target=Tb11.v5.0752.1 46 238;original_prot_length=240	0	2	0	0	0	0	0	0	0	0	0	0	2	0	0	0.542398		-0.132863		-1.81177		3.29223
Chr10_3A_Tb427v9	498485	499807	ID=Tb427v9_000046000:pseudogene;has_internal_stop=true;has_frameshift=true;Target=Tb927.9.17380:mRNA 11 451;original_prot_length=453	0	4	0	0	0	0	0	0	0	0	0	0	2	5	0	-0.457311		-1.1326		-2.81151		4.01101
Chr10_3A_Tb427v9	501652	501951	ID=Tb427v9_000046100	0	0	0	0	0	0	0	0	0	2	0	0	0	6	0	2.39567		1.72039		1.71922		6.60207
Chr10_3A_Tb427v9	503179	503799	ID=Tb427v9_000046200:pseudogene;has_internal_stop=true;has_frameshift=true;Target=Tb927.9.16190:mRNA 2 204;original_prot_length=204	0	0	0	0	0	0	0	0	0	0	0	0	0	2	0	2.39563		1.72039		0.0414895		5.01938
Chr10_3A_Tb427v9	505039	506414	ID=Tb427v9_000046300:pseudogene;has_internal_stop=true;has_frameshift=true;Target=Tb11.v5.0299.1 1 486;original_prot_length=486	3	2	0	0	0	0	0	0	0	0	0	0	2	8	0	-0.82059		-1.49588		-3.17479		4.15061
Chr10_3A_Tb427v9	510072	510431	ID=Tb427v9_000046400	0	0	0	0	0	0	0	0	0	0	0	0	0	1	0	2.39562		1.72039		0.0414895		4.15674
Chr10_3A_Tb427v9	513385	514905	Name=Tb427VSG-1453;ID=Tb427v9_000046500;Note=98.24 percent identity to VSG Tb427VSG-1453. The alignment length is 1195 nt, while the query VSG gene sequence is 1194 nt long. This is the most similar gene to Tb427VSG-1453 (Tb427VSG-1453 : GB Accession KC611610 : 1194nt : Internal partial : contig5784.) in the genome	0	6	2	0	0	0	4	0	0	0	0	0	2	8	0	-1.44389		0.970278	0.843313	-3.7981	0.382158	3.52741	0.384174
Chr10_3A_Tb427v9	517313	518796	Name=Similar to Tb427VSG-1566;ID=Tb427v9_000046600:pseudogene;has_internal_stop=true;has_frameshift=true;Target=Tb927.11.20500:mRNA 8 492;original_prot_length=494;Note=97.06 percent identity to VSG Tb427VSG-1566. The alignment length is 1090 nt, while the query VSG gene sequence is 1089 nt long. This is the most similar gene to Tb427VSG-1566 (Tb427VSG-1566 : GB Accession KC613059 : 1089nt : N-ter…	1	10	0	0	0	0	0	0	0	0	0	0	6	2	0	-1.92326		-2.59855		-4.27746		2.79933
Chr10_3A_Tb427v9	520557	521277	ID=Tb427v9_000046700:pseudogene;has_internal_stop=true;has_frameshift=true;Target=Tb11.v5.0752.1 1 240;original_prot_length=240	0	2	0	0	0	0	0	0	0	0	0	0	4	2	0	0.542416		-0.132863		-1.81177		4.83951
Chr10_3A_Tb427v9	523591	524259	ID=Tb427v9_000046800:pseudogene;has_internal_stop=false;has_frameshift=false;Target=Tb927.11.18320.1 1 223;original_prot_length=224	0	2	0	0	0	0	4	0	0	0	0	0	8	2	0	0.542018		2.9627	0.567651	-1.81219	0.762171	5.59314	0.238141
Chr10_3A_Tb427v9	526387	527844	Name=Similar to Tb427VSG-591;ID=Tb427v9_000046900;Note=99.93 percent identity to VSG Tb427VSG-591. The alignment length is 1458 nt, while the query VSG gene sequence is 1458 nt long. This is the most similar gene to Tb427VSG-591 (Tb427VSG-591 : GB Accession KC613718 : 1458nt : Complete : contig6727.) in the genome;ratt_ortholog=Tb927.11.18340	0	18	4	0	2	0	4	0	2	6	10	4	4	13	2	-1.13784	0.695129	0.0363348	0.988175	-0.0664596	0.985168	2.98883	0.0721398
Chr10_3A_Tb427v9	529559	531054	Name=Similar to Tb427VSG-3031;ID=Tb427v9_000047000:pseudogene;has_internal_stop=true;has_frameshift=true;Target=Tb927.11.18350.1 3 500;original_prot_length=500;Note=99.57 percent identity to VSG Tb427VSG-3031. The alignment length is 1394 nt, while the query VSG gene sequence is 1395 nt long. This is the most similar gene to Tb427VSG-3031 (Tb427VSG-3031 : GB Accession KC611649 : 1395nt : Internal…	0	10	0	0	0	0	0	0	0	0	0	0	0	8	2	-1.77907		-2.45438		-4.13328		3.15845	0.621897
Chr10_3A_Tb427v9	534329	535141	Name=Tb427VSG-3684;ID=Tb427v9_000047100;Note=99.38 percent identity to VSG Tb427VSG-3684. The alignment length is 813 nt, while the query VSG gene sequence is 813 nt long. This is the most similar gene to Tb427VSG-3684 (Tb427VSG-3684 : GB Accession KC612276 : 813nt : Internal partial : contig8152.) in the genome	0	6	0	0	0	0	0	0	0	0	0	2	0	4	0	-1.04216		-1.71747		-1.45527		2.57985
Chr10_3A_Tb427v9	535453	536166	ID=Tb427v9_000047200	2	3	0	0	0	0	0	0	0	0	2	0	2	6	0	-0.806669		-1.48196		-1.21424		3.84942
Chr10_3A_Tb427v9	537453	538346	Name=Tb427VSG-3533;ID=Tb427v9_000047300;Note=100.00 percent identity to VSG Tb427VSG-3533. The alignment length is 894 nt, while the query VSG gene sequence is 894 nt long. This is the most similar gene to Tb427VSG-3533 (Tb427VSG-3533 : GB Accession KC612132 : 894nt : Internal partial : contig9259.) in the genome	0	2	0	0	0	0	4	0	0	0	0	0	1	6	0	0.54224		2.96796		-1.81197		4.99103
Chr10_3A_Tb427v9	541307	542578	Name=Similar to Tb427VSG-3696;ID=Tb427v9_000047400:pseudogene;has_internal_stop=true;has_frameshift=false;has_start=true;Target=Tb927.11.18470.1 1 424;original_prot_length=425;Note=100.00 percent identity to VSG Tb427VSG-3696. The alignment length is 861 nt, while the query VSG gene sequence is 861 nt long. This is the most similar gene to Tb427VSG-3696 (Tb427VSG-3696 : GB Accession KC612288 : 86…	0	2	0	0	0	0	0	0	0	0	0	0	0	4	0	0.542408		-0.132863		-1.81177		4.16445
Chr10_3A_Tb427v9	543179	543688	ID=Tb427v9_000047500:pseudogene;has_internal_stop=false;has_frameshift=false;has_start=true;Target=Tb11.0730:mRNA 1 171;original_prot_length=172	0	2	0	0	0	0	0	0	0	0	0	0	0	4	0	0.542408		-0.132863		-1.81177		4.16445
Chr10_3A_Tb427v9	544470	545747	Name=Tb427VSG-3101;ID=Tb427v9_000047600;Note=99.92 percent identity to VSG Tb427VSG-3101. The alignment length is 1278 nt, while the query VSG gene sequence is 1278 nt long. This is the most similar gene to Tb427VSG-3101 (Tb427VSG-3101 : GB Accession KC611714 : 1278nt : Internal partial : contig2364.) in the genome	0	4	0	0	0	0	0	0	0	0	0	0	0	4	0	-0.457321		-1.1326		-2.81151		3.16471
Chr10_3A_Tb427v9	551260	551916	ID=Tb427v9_000047700:pseudogene;has_internal_stop=true;has_frameshift=false;has_start=true;Target=Tb11.v5.0870.1 1 231;original_prot_length=260	2	0	0	0	0	0	0	0	0	1	0	0	0	7	0	0.475491		-0.199802		-0.91692		4.90409
Chr10_3A_Tb427v9	554261	555715	ID=Tb427v9_000047800:pseudogene;has_internal_stop=true;has_frameshift=true;Target=Tb09.v4.0136:mRNA 43 514;original_prot_length=514	0	8	0	0	0	0	0	0	0	0	0	0	0	6	0	-1.45716		-2.13246		-3.81136		2.74922
Chr10_3A_Tb427v9	556776	559854	ID=Tb427v9_000047900:pseudogene;has_internal_stop=false;has_frameshift=true;Target=Tb927.10.16200:mRNA 1 1022;original_prot_length=1023	4	12	2	0	2	0	2	0	2	0	0	2	0	8	6	-0.87749	0.792829	-0.285345	0.92121	-3.08954	0.1775	2.78563	0.165994
Chr10_3A_Tb427v9	560626	561534	ID=Tb427v9_000048000:pseudogene;has_internal_stop=false;has_frameshift=true;has_stop=true;Target=Tb927.10.16210:mRNA 1 304;original_prot_length=304	0	6	0	0	0	0	0	0	0	2	0	2	0	4	0	-1.04215		-1.71747		-0.583775		2.57985
Chr10_3A_Tb427v9	562981	564492	Name=Similar to Tb427VSG-328;ID=Tb427v9_000048100:pseudogene;has_internal_stop=false;has_frameshift=false;Target=Tb927.11.17760:mRNA 12 452;original_prot_length=453;Note=100.00 percent identity to VSG Tb427VSG-328. The alignment length is 1512 nt, while the query VSG gene sequence is 1512 nt long. This is the most similar gene to Tb427VSG-328 (Tb427VSG-328 : GB Accession KC613476 : 1512nt : Compl…	0	8	2	0	0	0	4	2	0	2	2	6	0	14	0	-1.76927	0.65403	1.03108	0.750768	0.0925523	0.986371	3.66136	0.166844
Chr10_3A_Tb427v9	568288	569634	Name=Similar to Tb427VSG-3761;ID=Tb427v9_000048200:pseudogene;has_internal_stop=true;has_frameshift=false;Target=Tb08.27P2.460:mRNA 27 477;original_prot_length=490;Note=100.00 percent identity to VSG Tb427VSG-3761. The alignment length is 770 nt, while the query VSG gene sequence is 770 nt long. This is the most similar gene to Tb427VSG-3761 (Tb427VSG-3761 : GB Accession KC612351 : 771nt : Intern…	0	6	0	0	0	0	2	0	0	0	0	0	0	6	0	-1.04215		0.378504		-3.39637		3.16421
Chr10_3A_Tb427v9	570789	572203	ID=Tb427v9_000048300:pseudogene;has_internal_stop=true;has_frameshift=true;Target=Tb927.9.17850:mRNA 12 482;original_prot_length=490	0	2	2	0	0	0	0	0	0	0	0	0	0	2	0	-0.429718		-1.10499		-2.78389		2.194
Chr10_3A_Tb427v9	574407	575756	Name=Tb427VSG-1249;ID=Tb427v9_000048400;Note=100.00 percent identity to VSG Tb427VSG-1249. The alignment length is 1350 nt, while the query VSG gene sequence is 1350 nt long. This is the most similar gene to Tb427VSG-1249 (Tb427VSG-1249 : GB Accession KC612753 : 1350nt : N-terminus partial : contig6729.) in the genome	0	10	0	0	0	0	0	0	0	0	0	0	0	4	0	-1.77906		-2.45435		-4.13326		1.84296
Chr10_3A_Tb427v9	578403	579742	Name=Similar to Tb427VSG-3080;ID=Tb427v9_000048500:pseudogene;has_internal_stop=false;has_frameshift=true;Target=Tb11.v5.0942.1 22 440;original_prot_length=475;Note=100.00 percent identity to VSG Tb427VSG-3080. The alignment length is 1314 nt, while the query VSG gene sequence is 1314 nt long. This is the most similar gene to Tb427VSG-3080 (Tb427VSG-3080 : GB Accession KC611694 : 1314nt : Interna…	0	6	0	0	0	0	0	0	2	0	4	0	0	1	0	-1.04214		0.364349		-0.43477		0.718875
Chr10_3A_Tb427v9	581219	582568	Name=Similar to Tb427VSG-1358;ID=Tb427v9_000048600:pseudogene;has_internal_stop=true;has_frameshift=false;Target=Tb08.27P2.220:mRNA 21 455;original_prot_length=505;Note=100.00 percent identity to VSG Tb427VSG-1358. The alignment length is 1275 nt, while the query VSG gene sequence is 1275 nt long. This is the most similar gene to Tb427VSG-1358 (Tb427VSG-1358 : GB Accession KC612859 : 1275nt : N-t…	0	2	0	0	0	0	0	0	0	0	0	0	2	4	2	0.542076		-0.133199		-1.81211		5.19165
Chr10_3A_Tb427v9	585467	586924	Name=Similar to Tb427VSG-3616;ID=Tb427v9_000048700:pseudogene;has_internal_stop=true;has_frameshift=true;has_stop=true;Target=Tb927.9.17140:mRNA 28 511;original_prot_length=511;Note=100.00 percent identity to VSG Tb427VSG-3616. The alignment length is 849 nt, while the query VSG gene sequence is 849 nt long. This is the most similar gene to Tb427VSG-3616 (Tb427VSG-3616 : GB Accession KC612210 : 8…	0	4	0	0	0	0	0	0	0	2	2	2	2	2	2	-0.458118		-1.1334		0.635364		3.78521
Chr10_3A_Tb427v9	589749	591200	Name=Similar to Tb427VSG-1234;ID=Tb427v9_000048800:pseudogene;has_internal_stop=true;has_frameshift=false;has_start=true;Target=Tb10.v4.0263:mRNA 1 484;original_prot_length=491;Note=100.00 percent identity to VSG Tb427VSG-1234. The alignment length is 1362 nt, while the query VSG gene sequence is 1362 nt long. This is the most similar gene to Tb427VSG-1234 (Tb427VSG-1234 : GB Accession KC612739 :…	3	2	0	0	0	0	0	0	0	0	0	0	0	5	0	-0.822012		-1.4973		-3.17621		3.12158
Chr10_3A_Tb427v9	596303	596908	ID=Tb427v9_000048900:pseudogene;has_internal_stop=true;has_frameshift=false;Target=Tb927.9.16190:mRNA 2 203;original_prot_length=204	0	4	0	0	0	0	0	0	0	0	0	0	2	0	0	-0.457331		-1.1326		-2.81151		2.29249
Chr10_3A_Tb427v9	597806	599023	Name=Tb427VSG-2090;ID=Tb427v9_000049000;Note=100.00 percent identity to VSG Tb427VSG-2090. The alignment length is 1218 nt, while the query VSG gene sequence is 1218 nt long. This is the most similar gene to Tb427VSG-2090 (Tb427VSG-2090 : GB Accession KC611395 : 1218nt : C-terminus partial : contig2930.) in the genome	0	6	0	0	0	0	0	0	0	0	0	0	0	4	0	-1.04218		-1.71747		-3.39637		2.57985
Chr10_3A_Tb427v9	602590	603348	ID=Tb427v9_000049100:pseudogene;has_internal_stop=true;has_frameshift=true;Target=Tb10.v4.0082:mRNA 7 259;original_prot_length=270	0	0	0	0	0	0	0	0	0	0	0	0	0	0	0
Chr10_3A_Tb427v9	604293	605462	ID=Tb427v9_000049200	0	4	0	0	0	0	0	0	2	0	0	0	4	4	0	-0.457463		0.939014		-2.81167		4.23226
Chr10_3A_Tb427v9	607072	608334	ID=Tb427v9_000049300:pseudogene;has_internal_stop=true;has_frameshift=false;Target=Tb10.v4.0145:mRNA 9 426;original_prot_length=492	0	4	0	0	0	0	0	0	2	0	0	2	2	2	0	-0.457391		0.942798		-0.873104		3.2314
Chr10_3A_Tb427v9	610548	611948	Name=Tb427VSG-3293;ID=Tb427v9_000049400;Note=99.92 percent identity to VSG Tb427VSG-3293. The alignment length is 1209 nt, while the query VSG gene sequence is 1209 nt long. This is the most similar gene to Tb427VSG-3293 (Tb427VSG-3293 : GB Accession KC611902 : 1209nt : Internal partial : contig966.) in the genome	0	8	0	0	0	0	6	0	0	0	0	0	2	2	0	-1.45715		1.56007		-3.81139		2.232
Chr10_3A_Tb427v9	615758	617175	Name=Tb427VSG-1142;ID=Tb427v9_000049500;Note=95.71 percent identity to VSG Tb427VSG-1142. The alignment length is 1423 nt, while the query VSG gene sequence is 1419 nt long. This is the second most similar gene to Tb427VSG-1142 (Tb427VSG-1142 : GB Accession KC612650 : 1419nt : N-terminus partial : contig5536.) in the genome	0	8	0	0	0	0	0	0	0	2	0	0	0	3	0	-1.45715		-2.13246		-2.13363		1.7504
Chr10_3A_Tb427v9	617447	618013	ID=Tb427v9_000049600:pseudogene;has_internal_stop=true;has_frameshift=false;has_start=true;Target=Tb10.v4.0258:mRNA 1 189;original_prot_length=226	2	2	0	0	0	0	0	0	0	0	0	0	0	0	0	-0.492778		-1.16803		-2.84693		0.306532
Chr10_3A_Tb427v9	619279	619807	ID=Tb427v9_000049700:pseudogene;has_internal_stop=false;has_frameshift=true;has_start=true;Target=Tb10.v4.0049:mRNA 1 178;original_prot_length=179	0	0	0	0	0	0	0	0	0	0	0	0	2	0	0	2.39563		1.72039		0.0414895		5.14549
Chr10_3A_Tb427v9	622145	622726	ID=Tb427v9_000049800:pseudogene;has_internal_stop=true;has_frameshift=false;Target=Tb11.v5.0752.1 44 238;original_prot_length=240	0	2	0	0	0	0	0	0	0	0	0	0	2	0	0	0.542398		-0.132863		-1.81177		3.29223
Chr10_3A_Tb427v9	626467	627043	ID=Tb427v9_000049900:pseudogene;has_internal_stop=true;has_frameshift=true;has_start=true;Target=Tb11.v5.0981.1 1 193;original_prot_length=194	0	0	0	0	0	0	0	0	0	0	0	0	0	0	0
Chr10_3A_Tb427v9	627511	628119	ID=Tb427v9_000050000	2	5	0	0	0	0	0	0	0	0	0	0	0	6	0	-1.28531		-1.96061		-3.63951		2.92107
Chr10_3A_Tb427v9	630747	631638	ID=Tb427v9_000050100:pseudogene;has_internal_stop=false;has_frameshift=true;Target=Tb927.10.16210:mRNA 1 297;original_prot_length=304	2	2	0	0	0	0	0	0	0	0	0	1	2	4	0	-0.491396		-1.16668		-1.8838		3.76068
Chr10_3A_Tb427v9	632409	635457	ID=Tb427v9_000050200:pseudogene;has_internal_stop=true;has_frameshift=true;Target=Tb927.10.16200:mRNA 1 1022;original_prot_length=1023	0	14	0	0	0	0	0	0	0	0	0	0	2	17	0	-2.26441	0.800874	-2.93974	0.696042	-4.61865	0.516396	3.61908	0.595186
Chr10_3A_Tb427v9	639415	641004	Name=Similar to Tb427VSG-1972;ID=Tb427v9_000050300:pseudogene;has_internal_stop=false;has_frameshift=false;Target=Tb927.11.19130:mRNA 32 519;original_prot_length=521;Note=99.87 percent identity to VSG Tb427VSG-1972. The alignment length is 1590 nt, while the query VSG gene sequence is 1590 nt long. This is the most similar gene to Tb427VSG-1972 (Tb427VSG-1972 : GB Accession KC613852 : 1590nt : Co…	6	2	0	0	0	0	4	0	0	0	0	0	0	4	0	-1.51122		0.91841		-3.86546		2.11082
Chr10_3A_Tb427v9	642783	643323	ID=Tb427v9_000050400:pseudogene;has_internal_stop=false;has_frameshift=true;has_start=true;Target=Tb11.v5.0975.1 1 182;original_prot_length=197	0	0	0	0	0	0	0	0	0	0	0	0	0	0	0
Chr10_3A_Tb427v9	643538	644877	Name=Similar to Tb427VSG-3693;ID=Tb427v9_000050500:pseudogene;has_internal_stop=true;has_frameshift=true;has_start=true;Target=Tb11.0750:mRNA 1 450;original_prot_length=507;Note=100.00 percent identity to VSG Tb427VSG-3693. The alignment length is 807 nt, while the query VSG gene sequence is 807 nt long. This is the most similar gene to Tb427VSG-3693 (Tb427VSG-3693 : GB Accession KC612285 : 807nt…	0	0	0	0	0	0	0	0	0	0	0	0	0	0	0
Chr10_3A_Tb427v9	647158	648417	Name=Tb427VSG-3092;ID=Tb427v9_000050600;Note=99.44 percent identity to VSG Tb427VSG-3092. The alignment length is 1260 nt, while the query VSG gene sequence is 1260 nt long. This is the most similar gene to Tb427VSG-3092 (Tb427VSG-3092 : GB Accession KC611705 : 1260nt : Internal partial : contig2333.) in the genome	0	3	0	0	0	0	0	0	0	0	0	0	0	15	3	-0.0423533		-0.717657	0.935519	-2.39656	0.764707	5.74355	0.386365
Chr10_3A_Tb427v9	649552	650553	Name=Tb427VSG-3357;ID=Tb427v9_000050700;Note=100.00 percent identity to VSG Tb427VSG-3357. The alignment length is 1002 nt, while the query VSG gene sequence is 1002 nt long. This is the most similar gene to Tb427VSG-3357 (Tb427VSG-3357 : GB Accession KC611960 : 1002nt : Internal partial : contig2333.) in the genome	0	6	0	0	0	0	0	0	0	0	0	0	0	6	0	-1.04217		-1.71747		-3.39637		3.16421
Chr10_3A_Tb427v9	652825	654286	Name=Similar to Tb427VSG-3758;ID=Tb427v9_000050800:pseudogene;has_internal_stop=true;Target=Tb11.v5.0362 1 486;Note=99.87 percent identity to VSG Tb427VSG-3758. The alignment length is 771 nt 99.87 percent identity to VSG Tb427VSG-3758. The alignment length is 771 nt, while the query VSG gene sequence is 771 nt long. This is the most similar gene to Tb427VSG-3758 (Tb427VSG-3758 : GB Accession KC6…	0	0	0	0	0	0	0	0	0	0	0	0	0	2	0	2.39563		1.72039		0.0414895		5.01938
Chr10_3A_Tb427v9	656403	657035	ID=Tb427v9_000050900	0	4	0	0	0	0	0	0	0	0	0	0	1	0	0	-0.457343		-1.1326		-2.81151		1.30374
Chr10_3A_Tb427v9	658107	662324	ID=Tb427v9_000051000	0	8	4	2	0	2	0	0	0	2	1	0	0	4	0	0.946058		-2.69945		-2.00889		1.60196
Chr10_3A_Tb427v9	662563	663965	Name=Similar to Tb427VSG-3445;ID=Tb427v9_000051100:pseudogene;has_internal_stop=true;has_frameshift=true;Target=Tb927.11.18880.1 1 436;original_prot_length=436;Note=100.00 percent identity to VSG Tb427VSG-3445. The alignment length is 1134 nt, while the query VSG gene sequence is 1134 nt long. This is the most similar gene to Tb427VSG-3445 (Tb427VSG-3445 : GB Accession KC612047 : 1134nt : Interna…	0	8	0	0	0	0	0	0	0	0	0	0	0	10	0	-1.45715		-2.13246		-3.81136		3.48569	0.611931
Chr10_3A_Tb427v9	665748	667466	Name=Tb427VSG-304;ID=Tb427v9_000051200;Note=99.88 percent identity to VSG Tb427VSG-304. The alignment length is 1720 nt, while the query VSG gene sequence is 1719 nt long. This is the most similar gene to Tb427VSG-304 (Tb427VSG-304 : GB Accession KC612411 : 1719nt : Complete almost : contig458.) in the genome	0	6	0	0	0	0	0	0	0	0	0	0	2	0	0	-1.04219		-1.71747		-3.39637		1.70763
Chr10_3A_Tb427v9	672263	673750	Name=Similar to Tb427VSG-2055;ID=Tb427v9_000051300:pseudogene;has_internal_stop=true;has_frameshift=false;Target=Tb927.1.05:mRNA 19 526;original_prot_length=527;Note=100.00 percent identity to VSG Tb427VSG-2055. The alignment length is 1200 nt, while the query VSG gene sequence is 1200 nt long. This is the most similar gene to Tb427VSG-2055 (Tb427VSG-2055 : GB Accession KC611362 : 1200nt : C-term…	0	6	0	0	0	0	2	0	0	0	4	0	2	3	0	-1.04225		0.368838		-0.437292		2.95558
Chr10_3A_Tb427v9	677654	681328	ID=Tb427v9_000051400	4	12	2	1	0	0	0	0	4	0	0	0	0	6	0	-1.67535		-0.239786		-4.99133		1.57168
Chr10_3A_Tb427v9	681491	682400	ID=Tb427v9_000051500:pseudogene;has_internal_stop=true;has_frameshift=true;has_stop=true;Target=Tb927.10.16210:mRNA 1 304;original_prot_length=304	0	6	0	0	0	0	0	0	0	0	0	2	0	10	0	-1.04215		-1.71748		-1.4556		3.9007	0.559176
Chr10_3A_Tb427v9	690984	691465	ID=Tb427v9_000051600:pseudogene;has_internal_stop=true;has_frameshift=true;Target=Tb927.11.19120.1 1 162;original_prot_length=163	0	0	0	0	0	0	0	0	0	0	0	0	0	0	0
Chr10_3A_Tb427v9	692091	693566	Name=Similar to Tb427VSG-2204;ID=Tb427v9_000051700;Note=100.00 percent identity to VSG Tb427VSG-2204. The alignment length is 768 nt, while the query VSG gene sequence is 768 nt long. This is the most similar gene to Tb427VSG-2204 (Tb427VSG-2204 : GB Accession KC611501 : 768nt : C-terminus partial : contig7076.) in the genome;ratt_ortholog=Tb927.11.18370	0	4	0	0	0	0	0	0	0	0	0	0	0	6	0	-0.457314		-1.1326		-2.81151		3.74907
Chr10_3A_Tb427v9	695597	696953	Name=Similar to Tb427VSG-3553;ID=Tb427v9_000051800:pseudogene;has_internal_stop=false;has_frameshift=true;Target=Tb927.11.18360.1 1 452;original_prot_length=453;Note=100.00 percent identity to VSG Tb427VSG-3553. The alignment length is 969 nt, while the query VSG gene sequence is 969 nt long. This is the most similar gene to Tb427VSG-3553 (Tb427VSG-3553 : GB Accession KC612151 : 969nt : Internal …	4	4	0	0	0	0	4	0	0	0	0	0	0	4	0	-1.4934		0.936124		-3.84763		2.12867
Chr10_3A_Tb427v9	700061	700728	ID=Tb427v9_000051900:pseudogene;has_internal_stop=true;has_frameshift=true;Target=Tb10.v4.0258:mRNA 2 225;original_prot_length=226	0	1	0	0	0	0	2	0	0	0	0	0	2	0	0	1.43388		2.85458		-0.920296		4.1837
Chr10_3A_Tb427v9	703762	705275	Name=Similar to Tb427VSG-1912;ID=Tb427v9_000052000:pseudogene;has_internal_stop=true;has_frameshift=true;has_start=true;has_stop=true;Target=Tb11.0610:mRNA 1 505;original_prot_length=505;Note=99.21 percent identity to VSG Tb427VSG-1912. The alignment length is 762 nt, while the query VSG gene sequence is 762 nt long. This is the most similar gene to Tb427VSG-1912 (Tb427VSG-1912 : GB Accession KC6…	0	0	0	0	0	0	2	0	0	2	0	0	2	4	0	2.39569		3.81101		1.7243		6.64799
Chr10_3A_Tb427v9	706435	707694	Name=Tb427VSG-1382;ID=Tb427v9_000052100;Note=100.00 percent identity to VSG Tb427VSG-1382. The alignment length is 1260 nt, while the query VSG gene sequence is 1260 nt long. This is the most similar gene to Tb427VSG-1382 (Tb427VSG-1382 : GB Accession KC612883 : 1260nt : N-terminus partial : contig4299.) in the genome	0	4	0	0	0	0	0	0	0	0	0	4	0	12	0	-0.457328		-1.13265	0.881385	0.132496	0.991267	4.74852	0.440607
Chr10_3A_Tb427v9	710108	710777	ID=Tb427v9_000052200:pseudogene;has_internal_stop=true;has_frameshift=true;Target=Tb10.v4.0258:mRNA 2 225;original_prot_length=226	0	0	0	0	0	0	0	0	0	0	0	2	3	1	0	2.39567		1.72039		1.9826		6.11774
Chr10_3A_Tb427v9	712048	712556	ID=Tb427v9_000052300:pseudogene;has_internal_stop=true;has_frameshift=true;has_start=true;Target=Tb10.v4.0049:mRNA 1 170;original_prot_length=179	0	8	0	0	0	0	0	0	0	0	0	0	2	2	0	-1.45716		-2.13246		-3.81136		2.23224
Chr10_3A_Tb427v9	713346	716409	ID=Tb427v9_000052400:pseudogene;has_internal_stop=false;has_frameshift=true;has_start=true;Target=Tb927.10.16200:mRNA 1 1022;original_prot_length=1023	2	4	0	0	0	0	0	0	0	0	2	0	0	5	0	-1.06625		-1.74157		-1.46324		2.87732
Chr10_3A_Tb427v9	717181	718072	ID=Tb427v9_000052500:pseudogene;has_internal_stop=false;has_frameshift=true;Target=Tb927.10.16210:mRNA 1 297;original_prot_length=304	0	6	0	0	0	0	0	0	0	0	0	0	0	4	0	-1.04218		-1.71747		-3.39637		2.57985
Chr10_3A_Tb427v9	721645	722448	Name=Tb427VSG-3697;ID=Tb427v9_000052600;Note=100.00 percent identity to VSG Tb427VSG-3697. The alignment length is 804 nt, while the query VSG gene sequence is 804 nt long. This is the most similar gene to Tb427VSG-3697 (Tb427VSG-3697 : GB Accession KC612289 : 804nt : Internal partial : contig2567.) in the genome	2	6	0	0	0	0	0	0	0	0	0	0	0	4	2	-1.47535		-2.15064		-3.82955		2.72242
Chr10_3A_Tb427v9	725507	726562	Name=Tb427VSG-3287;ID=Tb427v9_000052700;Note=100.00 percent identity to VSG Tb427VSG-3287. The alignment length is 1056 nt, while the query VSG gene sequence is 1056 nt long. This is the most similar gene to Tb427VSG-3287 (Tb427VSG-3287 : GB Accession KC611896 : 1056nt : Internal partial : contig7805.) in the genome	0	4	2	0	0	0	4	0	0	0	0	0	2	5	0	-1.02448		1.39368		-3.3787		3.44369
Chr10_3A_Tb427v9	727812	728389	ID=Tb427v9_000052800:pseudogene;has_internal_stop=true;has_frameshift=true;has_stop=true;Target=Tb11.v5.0752.1 47 240;original_prot_length=240	0	0	1	0	0	0	0	2	0	0	0	0	2	2	0	1.43389		2.27514		-0.920296		5.1233
Chr10_3A_Tb427v9	728548	730103	Name=Similar to Tb427VSG-1052;ID=Tb427v9_000052900:pseudogene;has_internal_stop=false;has_frameshift=true;Target=Tb11.v5.0977.1 10 507;original_prot_length=510;Note=100.00 percent identity to VSG Tb427VSG-1052. The alignment length is 1485 nt, while the query VSG gene sequence is 1485 nt long. This is the most similar gene to Tb427VSG-1052 (Tb427VSG-1052 : GB Accession KC612562 : 1485nt : N-termi…	0	6	0	0	0	0	0	0	0	0	0	2	2	8	2	-1.04257		-1.71786	0.70568	-1.46926	0.751439	4.18293	0.253685
Chr10_3A_Tb427v9	731514	731891	ID=Tb427v9_000053000:pseudogene;has_internal_stop=false;has_frameshift=false;has_stop=true;Target=Tb11.v5.0385.1 1 126;original_prot_length=126	0	0	0	0	0	0	0	0	0	0	0	0	2	0	2	2.39564		1.72039		0.0414895		6.07234
Chr10_3A_Tb427v9	732552	733888	ID=Tb427v9_000053100:pseudogene;has_internal_stop=true;has_frameshift=true;Target=Tb11.v5.0610.1 26 470;original_prot_length=482	4	9	2	0	0	0	0	0	0	0	0	0	2	8	2	-2.3756		-3.05088	0.257174	-4.7298	0.0577891	2.85105	0.225239
Chr10_3A_Tb427v9	736818	738236	Name=Similar to Tb427VSG-1560;ID=Tb427v9_000053200:pseudogene;has_internal_stop=true;has_frameshift=false;has_start=true;Target=Tb08.27P2.460:mRNA 1 475;original_prot_length=490;Note=95.90 percent identity to VSG Tb427VSG-1560. The alignment length is 1098 nt 95.90 percent identity to VSG Tb427VSG-1560. The alignment length is 1098 nt, while the query VSG gene sequence is 1098 nt long. This is th…	0	6	2	0	0	0	0	0	0	0	0	0	0	4	0	-1.44309		-2.11838		-3.79729		2.17894
Chr10_3A_Tb427v9	739605	740920	Name=Tb427VSG-3207;ID=Tb427v9_000053300;Note=95.90 percent identity to VSG Tb427VSG-3207. The alignment length is 1316 nt, while the query VSG gene sequence is 1314 nt long. This is the second most similar gene to Tb427VSG-3207 (Tb427VSG-3207 : GB Accession KC611819 : 1314nt : Internal partial : contig2164.) in the genome	2	12	0	0	0	0	0	0	0	0	0	0	0	2	0	-2.27503		-2.95032		-4.62922		0.348671
Chr10_3A_Tb427v9	741300	742652	Name=Tb427VSG-1327;ID=Tb427v9_000053400;Note=99.92 percent identity to VSG Tb427VSG-1327. The alignment length is 1296 nt, while the query VSG gene sequence is 1296 nt long. This is the most similar gene to Tb427VSG-1327 (Tb427VSG-1327 : GB Accession KC612829 : 1296nt : N-terminus partial : contig8162.) in the genome	0	10	0	0	0	0	4	0	0	0	2	0	0	8	0	-1.77906		0.647442		-2.17906		2.84235	0.631478
Chr10_3A_Tb427v9	744224	745683	Name=Similar to Tb427VSG-1618;ID=Tb427v9_000053500:pseudogene;has_internal_stop=false;has_frameshift=true;has_stop=true;Target=Tb927.9.17410:mRNA 13 488;original_prot_length=488;Note=100.00 percent identity to VSG Tb427VSG-1618. The alignment length is 1038 nt, while the query VSG gene sequence is 1038 nt long. This is the most similar gene to Tb427VSG-1618 (Tb427VSG-1618 : GB Accession KC613107 …	0	6	0	0	0	0	0	0	0	6	0	0	0	10	0	-1.04213		-1.71748		-0.146105		3.90069	0.564103
Chr10_3A_Tb427v9	746540	747021	ID=Tb427v9_000053600:pseudogene;has_internal_stop=true;has_frameshift=true;Target=Tb927.11.19120.1 1 162;original_prot_length=163	0	0	0	0	0	0	0	0	0	0	0	0	0	0	0
Chr10_3A_Tb427v9	747833	749230	Name=Similar to Tb427VSG-1624;ID=Tb427v9_000053700:pseudogene;has_internal_stop=true;has_frameshift=false;Target=Tb927.11.20390:mRNA 6 473;original_prot_length=474;Note=100.00 percent identity to VSG Tb427VSG-1624. The alignment length is 1030 nt, while the query VSG gene sequence is 1030 nt long. This is the most similar gene to Tb427VSG-1624 (Tb427VSG-1624 : GB Accession KC613113 : 1032nt : N-t…	0	10	0	0	0	0	0	0	0	1	0	0	2	16	0	-1.77902	0.850538	-2.45435	0.749308	-3.17147	0.677682	4.02731	0.551724
Chr10_3A_Tb427v9	751367	751705	ID=Tb427v9_000053800	0	0	0	0	0	0	0	0	0	0	0	0	0	0	0
Chr10_3A_Tb427v9	751706	752587	Name=Tb427VSG-3615;ID=Tb427v9_000053900;Note=100.00 percent identity to VSG Tb427VSG-3615. The alignment length is 882 nt, while the query VSG gene sequence is 882 nt long. This is the most similar gene to Tb427VSG-3615 (Tb427VSG-3615 : GB Accession KC612209 : 882nt : Internal partial : contig7103.) in the genome	2	0	0	0	0	0	0	0	0	0	0	0	4	0	0	0.475472		-0.199802		-1.87871		4.22954
Chr10_3A_Tb427v9	754230	754711	ID=Tb427v9_000054000:pseudogene;has_internal_stop=true;has_frameshift=true;Target=Tb927.11.19120.1 1 162;original_prot_length=163	0	0	0	0	0	0	0	0	0	0	0	0	0	0	0
Chr10_3A_Tb427v9	755337	756716	Name=Tb427VSG-1205;ID=Tb427v9_000054100;Note=100.00 percent identity to VSG Tb427VSG-1205. The alignment length is 1380 nt, while the query VSG gene sequence is 1380 nt long. This is the most similar gene to Tb427VSG-1205 (Tb427VSG-1205 : GB Accession KC612712 : 1380nt : N-terminus partial : contig2359.) in the genome	0	8	0	0	0	0	0	0	0	0	0	0	4	8	0	-1.45722		-2.13252	0.744545	-3.81143	0.531255	3.79528	0.499937
Chr10_3A_Tb427v9	757445	758831	Name=Tb427VSG-2025;ID=Tb427v9_000054200;Note=98.06 percent identity to VSG Tb427VSG-2025. The alignment length is 1389 nt, while the query VSG gene sequence is 1395 nt long. This is the most similar gene to Tb427VSG-2025 (Tb427VSG-2025 : GB Accession KC611333 : 1395nt : C-terminus partial : contig2359.) in the genome	0	4	0	0	0	0	0	0	0	0	2	0	0	4	0	-0.457298		-1.1326		-0.854277		3.16471
Chr10_3A_Tb427v9	759984	760696	ID=Tb427v9_000054300:pseudogene;has_internal_stop=true;has_frameshift=true;Target=Tb11.v5.0752.1 1 238;original_prot_length=240	0	2	0	2	0	0	0	0	0	0	0	0	2	2	0	2.27576		-0.132863		-1.81177		4.23183
Chr10_3A_Tb427v9	760894	762270	Name=Tb427VSG-3060;ID=Tb427v9_000054400;Note=99.13 percent identity to VSG Tb427VSG-3060. The alignment length is 1377 nt, while the query VSG gene sequence is 1377 nt long. This is the most similar gene to Tb427VSG-3060 (Tb427VSG-3060 : GB Accession KC611677 : 1377nt : Internal partial : contig2359.) in the genome	0	8	0	0	0	0	0	2	0	0	0	0	2	6	0	-1.45724		-0.605921		-3.81145		3.19883
Chr10_3A_Tb427v9	763239	764786	Name=Tb427VSG-812;ID=Tb427v9_000054500;Note=99.55 percent identity to VSG Tb427VSG-812. The alignment length is 1548 nt, while the query VSG gene sequence is 1548 nt long. This is the most similar gene to Tb427VSG-812 (Tb427VSG-812 : GB Accession KC613834 : 1548nt : Complete but extended : contig2359.) in the genome	0	2	0	0	0	0	2	0	0	0	0	0	2	12	0	0.541826		1.93701	0.704152	-1.81238	0.73825	5.99056	0.148086
Chr10_3A_Tb427v9	766463	767003	ID=Tb427v9_000054600:pseudogene;has_internal_stop=false;has_frameshift=true;has_start=true;Target=Tb11.v5.0975.1 1 182;original_prot_length=197	0	0	0	0	0	0	0	0	0	0	0	0	1	0	0	2.39562		1.72039		0.0414895		4.15674
Chr10_3A_Tb427v9	767218	768557	Name=Similar to Tb427VSG-3693;ID=Tb427v9_000054700:pseudogene;has_internal_stop=true;has_frameshift=true;has_start=true;Target=Tb11.0750:mRNA 1 450;original_prot_length=507;Note=100.00 percent identity to VSG Tb427VSG-3693. The alignment length is 807 nt, while the query VSG gene sequence is 807 nt long. This is the second most similar gene to Tb427VSG-3693 (Tb427VSG-3693 : GB Accession KC612285 …	0	0	0	0	0	0	0	0	0	0	0	0	0	0	0
Chr10_3A_Tb427v9	774776	775225	ID=Tb427v9_000054800	0	0	0	0	0	0	2	0	0	0	0	0	2	4	0	2.39567		3.81637		0.0414895		6.64808
Chr10_3A_Tb427v9	777335	779879	ID=Tb427v9_000054900:pseudogene;has_internal_stop=true;has_frameshift=true;Target=Tb927.10.16200:mRNA 62 904;original_prot_length=1023	0	12	0	0	0	0	0	0	0	0	0	0	2	19	0	-2.04204	0.82378	-2.71737	0.719969	-4.39627	0.540022	3.98439	0.556325
Chr10_3A_Tb427v9	779970	780401	ID=Tb427v9_000055000:pseudogene;has_internal_stop=true;has_frameshift=false;has_start=true;Target=Tb10.v4.0050:mRNA 1 143;original_prot_length=144	0	0	0	0	0	0	0	0	0	0	0	0	0	1	0	2.39562		1.72039		0.0414895		4.15674
Chr10_3A_Tb427v9	780723	782219	Name=Tb427VSG-1041;ID=Tb427v9_000055100;Note=100.00 percent identity to VSG Tb427VSG-1041. The alignment length is 1497 nt 100.00 percent identity to VSG Tb427VSG-1041. The alignment length is 1497 nt, while the query VSG gene sequence is 1497 nt long. This is the most similar gene to Tb427VSG-1041 (Tb427VSG-1041 : GB Accession KC612552 : 1497nt : N-terminus partial : contig6631.) in the genome	2	6	0	0	0	0	0	0	0	0	0	0	0	12	0	-1.47531		-2.15061	0.748871	-3.82952	0.541543	3.73067	0.521417
Chr10_3A_Tb427v9	786516	787892	Name=Similar to Tb427VSG-3644;ID=Tb427v9_000055200:pseudogene;has_internal_stop=true;has_frameshift=true;Target=Tb11.v5.0909.1 1 248;original_prot_length=249;Note=100.00 percent identity to VSG Tb427VSG-3644. The alignment length is 1077 nt 96.48 percent identity to VSG Tb427VSG-3755. The alignment length is 739 nt, while the query VSG gene sequence is 1077 nt long. This is the most similar gene …	0	3	0	0	0	0	0	0	0	0	0	0	0	5	0	-0.042375		-0.717657		-2.39656		3.90123
Chr10_3A_Tb427v9	789829	791189	ID=Tb427v9_000055300:pseudogene;has_internal_stop=true;has_frameshift=true;Target=Tb10.v4.0089:mRNA 1 460;original_prot_length=465	2	8	0	0	0	0	0	0	0	0	2	0	0	18	0	-1.79371	0.849209	-2.46905	0.74823	-2.19073	0.783296	3.99674	0.555424
Chr10_3A_Tb427v9	791714	792320	ID=Tb427v9_000055400:pseudogene;has_internal_stop=true;has_frameshift=true;Target=Tb11.v5.0752.1 39 240;original_prot_length=240	0	5	0	0	0	0	1	0	0	0	0	0	0	0	0	-0.77921		-0.484996		-3.13338		0.0200853
Chr10_3A_Tb427v9	793972	795441	Name=Tb427VSG-550;ID=Tb427v9_000055500;Note=100.00 percent identity to VSG Tb427VSG-550. The alignment length is 1470 nt, while the query VSG gene sequence is 1470 nt long. This is the most similar gene to Tb427VSG-550 (Tb427VSG-550 : GB Accession KC613677 : 1470nt : Complete : contig4645.) in the genome	0	4	0	0	0	0	2	0	0	0	0	0	0	8	2	-0.457513		0.949165		-2.81172		4.48057	0.368667
Chr10_3A_Tb427v9	797608	798975	Name=Similar to Tb427VSG-3740;ID=Tb427v9_000055600:pseudogene;has_internal_stop=true;has_frameshift=false;has_start=true;Target=Tb11.v5.0362.1 1 452;original_prot_length=491;Note=98.73 percent identity to VSG Tb427VSG-3740. The alignment length is 785 nt, while the query VSG gene sequence is 778 nt long. This is the second most similar gene to Tb427VSG-3740 (Tb427VSG-3740 : GB Accession KC612330 …	0	4	0	0	0	0	0	0	0	0	0	0	0	0	0	-0.457354		-1.1326		-2.81151		0.341957
Chr10_3A_Tb427v9	803459	804577	Name=Tb427VSG-3220;ID=Tb427v9_000055700;Note=100.00 percent identity to VSG Tb427VSG-3220. The alignment length is 1119 nt, while the query VSG gene sequence is 1119 nt long. This is the most similar gene to Tb427VSG-3220 (Tb427VSG-3220 : GB Accession KC611830 : 1119nt : Internal partial : contig8985.) in the genome	0	2	0	0	0	0	0	0	0	0	0	0	1	9	0	0.542335		-0.132949		-1.81186		5.49944
Chr10_3A_Tb427v9	807661	808378	ID=Tb427v9_000055800:pseudogene;has_internal_stop=true;has_frameshift=true;Target=Tb11.v5.0752.1 1 240;original_prot_length=240	0	2	0	0	0	0	0	0	0	0	0	0	0	2	0	0.542397		-0.132863		-1.81177		3.16613
Chr10_3A_Tb427v9	809648	811003	Name=Tb427VSG-670;ID=Tb427v9_000055900;Note=100.00 percent identity to VSG Tb427VSG-670. The alignment length is 1356 nt, while the query VSG gene sequence is 1356 nt long. This is the most similar gene to Tb427VSG-670 (Tb427VSG-670 : GB Accession KC612434 : 1356nt : Complete almost : contig8942.) in the genome	2	6	0	0	0	0	0	0	0	0	0	0	2	12	0	-1.47494		-2.15023	0.659056	-3.82914	0.387452	3.97382	0.330915
Chr10_3A_Tb427v9	812882	814177	Name=Tb427VSG-1328;ID=Tb427v9_000056000;Note=100.00 percent identity to VSG Tb427VSG-1328. The alignment length is 1296 nt, while the query VSG gene sequence is 1296 nt long. This is the most similar gene to Tb427VSG-1328 (Tb427VSG-1328 : GB Accession KC612830 : 1296nt : N-terminus partial : contig8942.) in the genome	0	8	0	0	0	0	0	0	0	0	0	0	0	6	0	-1.45716		-2.13246		-3.81136		2.74922
Chr10_3A_Tb427v9	818087	819424	Name=Tb427VSG-1265;ID=Tb427v9_000056100;Note=100.00 percent identity to VSG Tb427VSG-1265. The alignment length is 1338 nt, while the query VSG gene sequence is 1338 nt long. This is the most similar gene to Tb427VSG-1265 (Tb427VSG-1265 : GB Accession KC612768 : 1338nt : N-terminus partial : contig8278.) in the genome	1	3	2	0	0	0	0	0	0	0	0	0	0	8	0	-1.03597		-1.71126		-3.39017		3.58567
Chr10_3A_Tb427v9	820640	822172	Name=Tb427VSG-436;ID=Tb427v9_000056200;Note=99.93 percent identity to VSG Tb427VSG-436. The alignment length is 1533 nt, while the query VSG gene sequence is 1533 nt long. This is the most similar gene to Tb427VSG-436 (Tb427VSG-436 : GB Accession KC613574 : 1533nt : Complete : contig7060.) in the genome	2	6	0	0	0	0	0	0	0	2	0	0	2	11	2	-1.47391		-2.14919	0.507028	-2.09085	0.519166	4.07046	0.108246
Chr10_3A_Tb427v9	825805	826471	ID=Tb427v9_000056300:pseudogene;has_internal_stop=true;has_frameshift=true;Target=Tb10.v4.0258:mRNA 1 224;original_prot_length=226	0	0	0	0	0	0	0	0	0	0	0	0	0	2	0	2.39563		1.72039		0.0414895		5.01938
Chr10_3A_Tb427v9	827741	828279	ID=Tb427v9_000056400:pseudogene;has_internal_stop=true;has_frameshift=true;has_start=true;has_stop=true;Target=Tb10.v4.0049:mRNA 1 179;original_prot_length=179	0	0	0	0	0	0	0	0	0	0	0	0	0	2	0	2.39563		1.72039		0.0414895		5.01938
Chr10_3A_Tb427v9	828978	829248	ID=Tb427v9_000056500:pseudogene;has_internal_stop=true;has_frameshift=true;has_stop=true;Target=Tb11.v5.0317.1 18 108;original_prot_length=108	0	2	0	0	0	0	0	0	0	0	0	0	0	2	2	0.542408		-0.132863		-1.81177		4.15115
Chr10_3A_Tb427v9	831714	832544	Name=Tb427VSG-1832;ID=Tb427v9_000056600;Note=98.44 percent identity to VSG Tb427VSG-1832. The alignment length is 831 nt, while the query VSG gene sequence is 831 nt long. This is the second most similar gene to Tb427VSG-1832 (Tb427VSG-1832 : GB Accession KC613310 : 831nt : N-terminus partial : contig2282.) in the genome	0	4	0	0	0	0	0	0	0	0	0	0	2	2	0	-0.45732		-1.1326		-2.81151		3.23209
Chr10_3A_Tb427v9	837804	839270	Name=Tb427VSG-2027;ID=Tb427v9_000056700;Note=99.51 percent identity to VSG Tb427VSG-2027. The alignment length is 1419 nt, while the query VSG gene sequence is 1419 nt long. This is the most similar gene to Tb427VSG-2027 (Tb427VSG-2027 : GB Accession KC611335 : 1419nt : C-terminus partial : contig3836.) in the genome	2	2	0	0	0	0	0	0	0	0	0	0	12	10	0	-0.488101	0.925126	-1.16338	0.778687	-2.8423	0.436958	5.66702	0.0477618
Chr10_3A_Tb427v9	845202	846576	Name=Tb427VSG-1208;ID=Tb427v9_000056800;Note=98.33 percent identity to VSG Tb427VSG-1208. The alignment length is 1377 nt, while the query VSG gene sequence is 1377 nt long. This is the second most similar gene to Tb427VSG-1208 (Tb427VSG-1208 : GB Accession KC612715 : 1377nt : N-terminus partial : contig2321.) in the genome	0	6	0	0	0	0	0	0	0	0	0	0	0	4	0	-1.04218		-1.71747		-3.39637		2.57985
Chr10_3A_Tb427v9	850477	851076	ID=Tb427v9_000056900	0	0	0	0	0	0	2	0	0	0	0	0	0	2	0	2.39566		3.81637		0.0414895		5.01938
Chr10_3A_Tb427v9	853853	854497	ID=Tb427v9_000057000:pseudogene;has_internal_stop=true;has_frameshift=true;has_stop=true;Target=Tb11.v5.0752.1 25 240;original_prot_length=240	1	2	0	0	0	0	0	0	0	0	0	0	2	0	0	-0.0657112		-0.74098		-2.41988		2.68412
Chr10_3A_Tb427v9	855147	855857	ID=Tb427v9_000057100	0	2	0	0	0	0	1	0	0	0	0	0	4	0	2	0.542288		0.836125		-1.8119		4.83044
Chr10_3A_Tb427v9	858785	860144	ID=Tb427v9_000057200:pseudogene;has_internal_stop=false;has_frameshift=true;has_start=true;Target=Tb11.v5.0599.1 13 465;original_prot_length=510	0	2	0	0	0	0	2	4	0	0	2	0	6	6	2	0.54042		3.14727	0.189959	0.0973583	0.986223	6.02232	0.00555575
Chr10_3A_Tb427v9	863036	863635	ID=Tb427v9_000057300	0	4	0	0	0	0	0	0	0	0	0	0	0	6	0	-0.457314		-1.1326		-2.81151		3.74907
Chr10_3A_Tb427v9	863770	864321	ID=Tb427v9_000057400	0	0	0	0	0	0	0	0	0	0	0	0	0	2	0	2.39563		1.72039		0.0414895		5.01938
Chr10_3A_Tb427v9	864535	865104	ID=Tb427v9_000057500	0	0	0	0	0	0	0	0	0	2	0	0	0	0	0	2.39563		1.72039		1.71923		3.19495
Chr10_3A_Tb427v9	866659	867564	ID=Tb427v9_000057600:pseudogene;has_internal_stop=false;has_frameshift=true;Target=Tb927.10.16210:mRNA 1 303;original_prot_length=304	0	3	0	2	0	0	0	0	0	0	0	0	2	4	2	1.70512		-0.718212		-2.39713		4.6068
Chr10_3A_Tb427v9	869825	870286	ID=Tb427v9_000057700	0	6	0	0	0	0	0	0	0	0	0	0	2	0	0	-1.04219		-1.71747		-3.39637		1.70763
Chr10_3A_Tb427v9	872332	873648	Name=Similar to Tb427VSG-3491;ID=Tb427v9_000057800:pseudogene;has_internal_stop=true;has_frameshift=false;Target=Tb10.v4.0089:mRNA 18 443;original_prot_length=465;Note=99.71 percent identity to VSG Tb427VSG-3491. The alignment length is 1035 nt, while the query VSG gene sequence is 1035 nt long. This is the most similar gene to Tb427VSG-3491 (Tb427VSG-3491 : GB Accession KC612093 : 1035nt : Inter…	0	6	0	0	0	0	0	0	0	0	0	0	0	10	0	-1.04216		-1.71747		-3.39637		3.90067
Chr10_3A_Tb427v9	875569	877147	Name=Tb427VSG-3064;ID=Tb427v9_000057900;Note=95.92 percent identity to VSG Tb427VSG-3064. The alignment length is 1471 nt, while the query VSG gene sequence is 1464 nt long. This is the most similar gene to Tb427VSG-3064 (Tb427VSG-3064 : GB Accession KC611680 : 1464nt : Internal partial : contig3680.) in the genome	5	9	0	0	0	0	0	0	4	4	2	2	4	10	0	-2.28903	0.49997	0.0779462	0.983552	-0.822353	0.789568	3.17898	0.189438
Chr10_3A_Tb427v9	878651	879400	ID=Tb427v9_000058000	2	1	0	0	0	0	0	0	0	0	0	0	3	3	0	-0.0880664		-0.763349		-2.44226		4.18658
Chr10_3A_Tb427v9	882837	884450	Name=Tb427VSG-319;ID=Tb427v9_000058100;Note=100.00 percent identity to VSG Tb427VSG-319. The alignment length is 1614 nt, while the query VSG gene sequence is 1614 nt long. This is the most similar gene to Tb427VSG-319 (Tb427VSG-319 : GB Accession KC613468 : 1614nt : Complete : contig3486.) in the genome	0	2	0	0	0	0	0	2	0	0	0	0	0	6	0	0.542433		1.38366		-1.81177		4.74882
Chr10_3A_Tb427v9	886064	887413	Name=Tb427VSG-2019;ID=Tb427v9_000058200;Note=99.41 percent identity to VSG Tb427VSG-2019. The alignment length is 1350 nt, while the query VSG gene sequence is 1350 nt long. This is the most similar gene to Tb427VSG-2019 (Tb427VSG-2019 : GB Accession KC611328 : 1350nt : C-terminus partial : contig4071.) in the genome	0	7	0	0	0	0	2	0	0	0	0	0	2	3	0	-1.26453		0.154422		-3.61876		2.73364
Chr10_3A_Tb427v9	889940	891506	ID=Tb427v9_000058300:pseudogene;has_internal_stop=true;has_frameshift=true;Target=Tb927.3.440:mRNA 1 525;original_prot_length=525	0	8	0	0	0	0	2	0	0	0	0	0	10	4	0	-1.45712		-0.0364832	0.996006	-3.81136	0.605708	4.06972	0.548109
Chr10_3A_Tb427v9	891771	892354	ID=Tb427v9_000058400:pseudogene;has_internal_stop=true;has_frameshift=true;Target=Tb11.v5.0752.1 46 240;original_prot_length=240	0	1	0	0	0	0	2	0	0	0	0	0	0	4	0	1.43389		2.85458		-0.920296		5.05592
Chr10_3A_Tb427v9	894398	894880	ID=Tb427v9_000058500	0	0	0	0	0	0	0	0	0	2	0	0	2	3	0	2.39567		1.72039		1.71922		6.39396
Chr10_3A_Tb427v9	895031	895525	ID=Tb427v9_000058600	0	2	0	0	0	0	0	0	0	0	0	0	0	2	0	0.542397		-0.132863		-1.81177		3.16613
Chr10_3A_Tb427v9	896148	897365	ID=Tb427v9_000058700:pseudogene;has_internal_stop=true;has_frameshift=true;Target=Tb11.v5.0137.1 5 410;original_prot_length=417	0	4	0	0	0	0	0	0	0	0	0	0	0	2	0	-0.457333		-1.1326		-2.81151		2.16639
Chr10_3A_Tb427v9	899496	900165	ID=Tb427v9_000058800:pseudogene;has_internal_stop=false;has_frameshift=true;Target=Tb10.v4.0258:mRNA 1 224;original_prot_length=226	0	1	0	0	0	0	0	0	0	0	0	0	0	4	0	1.43387		0.758608		-0.920296		5.05592
Chr10_3A_Tb427v9	900640	903317	ID=Tb427v9_000058900:pseudogene;has_internal_stop=true;has_frameshift=true;Target=Tb927.10.16200:mRNA 2 899;original_prot_length=1023	0	4	0	0	0	0	0	0	0	0	0	0	6	2	0	-0.45731		-1.13261		-2.81151		4.26629
Chr10_3A_Tb427v9	904026	904547	ID=Tb427v9_000059000:pseudogene;has_internal_stop=true;has_frameshift=false;has_stop=true;Target=Tb11.v5.0940.1 3 177;original_prot_length=177	0	0	0	0	0	0	2	0	0	0	0	0	0	2	0	2.39566		3.81637		0.0414895		5.01938
Chr10_3A_Tb427v9	905367	905831	ID=Tb427v9_000059100:pseudogene;has_internal_stop=true;has_frameshift=true;Target=Tb927.11.19120.1 1 155;original_prot_length=163	2	0	0	0	0	0	2	0	0	0	0	0	0	4	0	0.475495		1.89617		-1.87871		4.09752
Chr10_3A_Tb427v9	906428	908051	Name=Similar to Tb427VSG-316;ID=Tb427v9_000059200:pseudogene;has_internal_stop=true;has_frameshift=true;Target=Tb927.8.460:mRNA 11 523;original_prot_length=526;Note=98.52 percent identity to VSG Tb427VSG-316. The alignment length is 1624 nt, while the query VSG gene sequence is 1623 nt long. This is the most similar gene to Tb427VSG-316 (Tb427VSG-316 : GB Accession KC613465 : 1623nt : Complete : …	0	4	0	0	0	0	0	0	0	0	0	0	0	4	0	-0.457321		-1.1326		-2.81151		3.16471
Chr10_3A_Tb427v9	911542	912201	ID=Tb427v9_000059300:pseudogene;has_internal_stop=true;has_frameshift=true;Target=Tb11.v5.0381.1 3 225;original_prot_length=225	15	18	23	0	1	8	6	2	4	17	4	12	10	2	2	-0.0240574	0.992689	-0.393768	0.813199	-0.75695	0.603987	1.24553	0.370645
Chr10_3A_Tb427v9	914270	914614	ID=Tb427v9_000059400	0	4	0	0	0	0	2	0	0	0	0	0	0	0	0	-0.45733		0.963372		-2.81151		0.341957
Chr10_3A_Tb427v9	922399	923133	ID=Tb427v9_000059500:pseudogene;has_internal_stop=false;has_frameshift=false;Target=Tb927.10.16210:mRNA 1 245;original_prot_length=304	0	4	0	0	2	0	0	0	0	0	0	0	0	6	0	1.24228		-1.1326		-2.81151		3.74907
Chr10_3A_Tb427v9	923906	926971	ID=Tb427v9_000059600:pseudogene;has_internal_stop=true;has_frameshift=false;has_start=true;Target=Tb927.10.16200:mRNA 1 1022;original_prot_length=1023	8	4	0	4	0	0	2	2	0	6	4	2	4	14	0	0.667459	0.8295	0.0349373	0.99067	-0.0310535	0.994753	3.73829	0.0420029
Chr10_3A_Tb427v9	927322	927960	ID=Tb427v9_000059700	0	6	0	0	0	0	0	0	0	0	0	0	0	0	0	-1.04221		-1.71747		-3.39637		-0.24291
Chr10_3A_Tb427v9	931431	931850	ID=Tb427v9_000059800	0	0	0	0	0	0	2	0	0	0	0	0	0	1	0	2.39565		3.81637		0.0414895		4.15674
Chr10_3A_Tb427v9	934763	935389	ID=Tb427v9_000059900	0	2	0	0	0	0	0	0	0	2	0	0	0	4	0	0.542428		-0.132863		-0.134031		4.16445
Chr10_3A_Tb427v9	936677	938232	Name=Similar to Tb427VSG-1630;ID=Tb427v9_000060000:pseudogene;has_internal_stop=false;has_frameshift=true;Target=Tb08.27P2.240:mRNA 5 531;original_prot_length=532;Note=99.71 percent identity to VSG Tb427VSG-1630. The alignment length is 1029 nt, while the query VSG gene sequence is 1029 nt long. This is the most similar gene to Tb427VSG-1630 (Tb427VSG-1630 : GB Accession KC613119 : 1029nt : N-ter…	0	2	0	0	0	0	0	0	0	0	0	0	2	6	2	0.541887		-0.133388		-1.8123		5.50791
Chr10_3A_Tb427v9	940018	941334	Name=Tb427VSG-1461;ID=Tb427v9_000060100;Note=99.39 percent identity to VSG Tb427VSG-1461. The alignment length is 1157 nt, while the query VSG gene sequence is 1161 nt long. This is the most similar gene to Tb427VSG-1461 (Tb427VSG-1461 : GB Accession KC612959 : 1164nt : N-terminus partial : contig2652.) in the genome	0	1	0	0	0	0	0	0	0	0	0	0	0	4	0	1.43387		0.758608		-0.920296		5.05592
Chr10_3A_Tb427v9	946368	947528	Name=Similar to Tb427VSG-1599;ID=Tb427v9_000060200:pseudogene;has_internal_stop=true;has_frameshift=true;Target=Tb11.v5.0350.1 1 220;original_prot_length=221;Note=100.00 percent identity to VSG Tb427VSG-1599. The alignment length is 1056 nt, while the query VSG gene sequence is 1056 nt long. This is the most similar gene to Tb427VSG-1599 (Tb427VSG-1599 : GB Accession KC613089 : 1056nt : N-terminu…	0	12	0	0	0	0	0	0	0	0	0	0	0	0	0	-2.0421		-2.71737		-4.39627		-1.24281
Chr10_3A_Tb427v9	950614	952083	Name=Tb427VSG-3660;ID=Tb427v9_000060300;Note=99.88 percent identity to VSG Tb427VSG-3660. The alignment length is 826 nt, while the query VSG gene sequence is 828 nt long. This is the most similar gene to Tb427VSG-3660 (Tb427VSG-3660 : GB Accession KC612252 : 828nt : Internal partial : contig8871.) in the genome	2	7	0	0	0	0	0	0	0	0	0	0	4	8	2	-1.64248		-2.31776	0.507285	-3.99667	0.207636	3.82207	0.185984
Chr10_3A_Tb427v9	952716	953447	ID=Tb427v9_000060400:pseudogene;has_internal_stop=true;has_frameshift=true;has_start=true;Target=Tb10.v4.0259:mRNA 1 243;original_prot_length=244	0	0	0	0	0	0	2	0	0	0	0	0	0	0	0	2.39563		3.81637		0.0414895		3.19495
Chr10_3A_Tb427v9	953490	954134	ID=Tb427v9_000060500	0	0	0	0	0	0	0	0	0	0	0	0	0	2	0	2.39563		1.72039		0.0414895		5.01938
Chr10_3A_Tb427v9	954309	957375	ID=Tb427v9_000060600:pseudogene;has_internal_stop=true;has_frameshift=true;has_start=true;Target=Tb927.10.16200:mRNA 1 1022;original_prot_length=1023	0	5	2	0	0	0	0	0	2	0	0	0	2	4	2	-1.25025		0.110374		-3.60445		3.39966
Chr10_3A_Tb427v9	958148	959044	ID=Tb427v9_000060700:pseudogene;has_internal_stop=false;has_frameshift=false;Target=Tb927.10.16210:mRNA 1 299;original_prot_length=304	0	2	0	0	0	0	0	0	0	0	0	0	2	2	0	0.542409		-0.132863		-1.81177		4.23183
Chr10_3A_Tb427v9	959611	960092	ID=Tb427v9_000060800:pseudogene;has_internal_stop=true;has_frameshift=true;Target=Tb927.11.19120.1 2 162;original_prot_length=163	0	0	0	0	0	0	0	0	0	0	0	0	1	0	0	2.39562		1.72039		0.0414895		4.15674
Chr10_3A_Tb427v9	961091	961645	ID=Tb427v9_000060900	0	0	0	0	0	0	0	0	0	0	0	0	2	7	0	2.39566		1.72039		0.0414895		7.21781
Chr10_3A_Tb427v9	966333	966870	ID=Tb427v9_000061000:pseudogene;has_internal_stop=false;has_frameshift=true;has_start=true;Target=Tb10.v4.0078:mRNA 1 178;original_prot_length=184	0	2	0	0	0	0	2	0	0	0	0	0	2	2	1	0.542087		1.94908		-1.81211		4.53474
Chr10_3A_Tb427v9	970269	971153	ID=Tb427v9_000061100:pseudogene;has_internal_stop=false;has_frameshift=false;Target=Tb927.10.16210:mRNA 1 296;original_prot_length=304	1	6	0	0	0	0	0	0	0	2	0	0	6	4	0	-1.27472		-1.95001		-1.92367		3.74942	0.337921
Chr10_3A_Tb427v9	971926	974991	ID=Tb427v9_000061200:pseudogene;has_internal_stop=true;has_frameshift=false;has_start=true;Target=Tb927.10.16200:mRNA 1 1022;original_prot_length=1023	0	6	0	0	0	0	0	0	0	0	0	0	2	4	0	-1.04217		-1.71747		-3.39637		3.21022
Chr10_3A_Tb427v9	977444	978898	Name=Tb427VSG-754;ID=Tb427v9_000061300;Note=100.00 percent identity to VSG Tb427VSG-754. The alignment length is 1455 nt, while the query VSG gene sequence is 1455 nt long. This is the most similar gene to Tb427VSG-754 (Tb427VSG-754 : GB Accession KC612493 : 1455nt : Complete almost : contig3226.) in the genome	0	4	0	0	0	0	0	0	0	0	0	0	2	10	0	-0.457423		-1.13271	0.870774	-2.81162	0.665918	4.77203	0.394285
Chr10_3A_Tb427v9	982773	984302	Name=Tb427VSG-439;ID=Tb427v9_000061400;Note=100.00 percent identity to VSG Tb427VSG-439. The alignment length is 1530 nt, while the query VSG gene sequence is 1530 nt long. This is the most similar gene to Tb427VSG-439 (Tb427VSG-439 : GB Accession KC613576 : 1530nt : Complete : contig3226.) in the genome	4	6	0	0	0	0	0	4	0	0	0	0	6	14	0	-1.80663	0.674983	-0.0122426	0.997317	-4.16084	0.192886	4.17813	0.147253
Chr10_3A_Tb427v9	986037	986792	Name=Tb427VSG-1919;ID=Tb427v9_000061500;Note=100.00 percent identity to VSG Tb427VSG-1919. The alignment length is 756 nt, while the query VSG gene sequence is 756 nt long. This is the most similar gene to Tb427VSG-1919 (Tb427VSG-1919 : GB Accession KC613393 : 756nt : N-terminus partial : contig3226.) in the genome	2	4	0	0	0	0	0	0	0	0	0	0	0	4	2	-1.06614		-1.74143		-3.42034		3.13159
Chr10_3A_Tb427v9	995005	995571	ID=Tb427v9_000061600	0	4	0	0	0	0	0	0	0	0	2	0	0	2	2	-0.457298		-1.1326		-0.854277		3.15141
Chr10_3A_Tb427v9	995860	996321	ID=Tb427v9_000061700	0	3	0	0	0	0	0	0	0	0	0	0	0	2	0	-0.0423906		-0.717657		-2.39656		2.58133
Chr10_3A_Tb427v9	998483	999924	ID=Tb427v9_000061800:pseudogene;has_internal_stop=true;has_frameshift=true;has_start=true;has_stop=true;Target=Tb927.9.17050:mRNA 1 481;original_prot_length=481	0	6	0	0	0	0	0	0	0	0	2	0	2	9	0	-1.04233		-1.71763		-1.44606		4.06381	0.409417
Chr10_3A_Tb427v9	1001486	1002207	ID=Tb427v9_000061900:pseudogene;has_internal_stop=true;has_frameshift=true;has_stop=true;Target=Tb11.v5.0752.1 1 240;original_prot_length=240	0	0	0	0	0	0	2	0	0	0	0	0	0	2	0	2.39566		3.81637		0.0414895		5.01938
Chr10_3A_Tb427v9	1002354	1002641	ID=Tb427v9_000062000	0	2	0	0	0	0	0	0	0	0	0	0	0	7	0	0.542418		-0.132863		-1.81177		4.97103
Chr10_3A_Tb427v9	1002865	1003371	ID=Tb427v9_000062100	0	2	0	0	0	0	2	0	0	0	0	0	3	2	0	0.542382		1.961		-1.81182		4.56709
Chr10_3A_Tb427v9	1008108	1008931	ID=Tb427v9_000062200:pseudogene;has_internal_stop=true;has_frameshift=true;Target=Tb927.1.530:mRNA 1 274;original_prot_length=274	0	3	4	0	0	0	0	0	0	0	0	0	0	4	0	-1.23229		-1.90758		-3.58648		2.38974
Chr10_3A_Tb427v9	1010131	1010790	ID=Tb427v9_000062300:pseudogene;has_internal_stop=true;has_frameshift=true;has_start=true;Target=Tb11.v5.0349.1 1 221;original_prot_length=221	6	2	3	0	0	0	0	0	0	0	0	0	0	3	0	-1.94132		-2.61662		-4.29552		1.26624
Chr10_3A_Tb427v9	1012576	1014557	ID=Tb427v9_000062400:pseudogene;has_internal_stop=true;has_frameshift=true;Target=Tb927.4.250:mRNA 1 660;original_prot_length=676	18	24	20	0	0	2	0	0	0	0	0	4	0	6	0	-2.27366		-5.0899	0.105223	-3.83502	0.216649	-0.204668	0.96143
Chr10_3A_Tb427v9	1019108	1019344	ID=Tb427v9_000062500:pseudogene;has_internal_stop=false;has_frameshift=false;has_stop=true;Target=Tb11.v5.0445.1 1 79;original_prot_length=79	11	22	16	0	0	0	0	0	0	0	0	0	0	0	0	-4.06992		-4.74521		-6.42411		-3.27065
Chr10_3A_Tb427v9	1019376	1022440	ID=Tb427v9_000062600:pseudogene;has_internal_stop=true;has_frameshift=true;has_start=true;Target=Tb927.10.16200:mRNA 1 1022;original_prot_length=1023	111	138	114	0	0	0	0	0	0	0	2	0	0	6	0	-6.96583	0.11529	-7.64115	0.0550605	-7.37244	0.0623832	-2.758	0.546105
Chr10_3A_Tb427v9	1023212	1024118	ID=Tb427v9_000062700:pseudogene;has_internal_stop=false;has_frameshift=true;has_stop=true;Target=Tb927.10.16210:mRNA 1 304;original_prot_length=304	72	70	52	0	0	0	0	0	0	2	0	0	0	8	0	-6.06943	0.188992	-6.74475	0.0991137	-6.7272	0.101445	-1.44722	0.768033
Chr10_3A_Tb427v9	1025847	1026377	ID=Tb427v9_000062800:pseudogene;has_internal_stop=true;has_frameshift=false;Target=Tb11.v5.0922.1 1 179;original_prot_length=218	41	49	49	0	0	0	0	0	0	0	0	0	0	4	0	-5.57789	0.451519	-6.25323	0.330893	-7.93213	0.200461	-1.95588	0.788509
Chr10_3A_Tb427v9	1029416	1030746	Name=Similar to Tb427VSG-3669;ID=Tb427v9_000062900:pseudogene;has_internal_stop=true;has_frameshift=true;Target=Tb11.1040:mRNA 17 475;original_prot_length=476;Note=96.84 percent identity to VSG Tb427VSG-3669. The alignment length is 823 nt, while the query VSG gene sequence is 822 nt long. This is the most similar gene to Tb427VSG-3669 (Tb427VSG-3669 : GB Accession KC612261 : 822nt : Internal par…	210	200	208	0	0	0	0	0	0	0	0	0	0	10	0	-7.73462	0.259238	-8.41001	0.164161	-10.0889	0.0875756	-2.79186	0.689099
Chr10_3A_Tb427v9	1036667	1037858	Name=Similar to Tb427VSG-3417;ID=Tb427v9_000063000:pseudogene;has_internal_stop=false;has_frameshift=true;has_start=true;has_stop=true;Target=Tb11.v5.0389.1 1 384;original_prot_length=384;Note=100.00 percent identity to VSG Tb427VSG-3417. The alignment length is 960 nt, while the query VSG gene sequence is 960 nt long. This is the most similar gene to Tb427VSG-3417 (Tb427VSG-3417 : GB Accession K…	88	86	98	0	0	0	0	0	0	0	0	0	0	8	0	-6.54807	0.360724	-7.22344	0.24782	-8.90234	0.143623	-1.92703	0.792249
Chr10_3A_Tb427v9	1039106	1039465	ID=Tb427v9_000063100	26	18	29	0	0	0	0	0	0	0	0	0	0	8	0	-4.6509		-5.3262	0.133234	-7.00511	0.0396139	-0.0278056	0.996163
Chr10_3A_Tb427v9	1040397	1041293	ID=Tb427v9_000063200:pseudogene;has_internal_stop=false;has_frameshift=false;Target=Tb927.10.16210:mRNA 1 299;original_prot_length=304	8	17	17	0	0	0	2	0	0	0	0	4	2	4	0	-3.84081		-2.48762	0.415134	-3.26533	0.236354	0.410084	0.907154
Chr10_3A_Tb427v9	1042065	1045129	ID=Tb427v9_000063300:pseudogene;has_internal_stop=false;has_frameshift=true;Target=Tb927.10.16200:mRNA 1 1022;original_prot_length=1023	6	19	10	0	0	0	2	2	0	2	2	0	0	4	0	-3.58316		-1.4666		-3.10942		0.0469297
Chr10_3A_Tb427v9	1048092	1049315	Name=Similar to Tb427VSG-3589;ID=Tb427v9_000063400:pseudogene;has_internal_stop=true;has_frameshift=true;Target=Tb927.11.18530.1 34 441;original_prot_length=444;Note=100.00 percent identity to VSG Tb427VSG-3589. The alignment length is 864 nt, while the query VSG gene sequence is 864 nt long. This is the most similar gene to Tb427VSG-3589 (Tb427VSG-3589 : GB Accession KC612183 : 864nt : Internal …	67	69	48	0	0	0	0	0	0	0	0	0	0	6	0	-5.9929	0.413897	-6.66826	0.296328	-8.34716	0.176703	-1.78658	0.808758
Chr10_3A_Tb427v9	1050929	1052413	Name=Tb427VSG-3192;ID=Tb427v9_000063500;Note=99.39 percent identity to VSG Tb427VSG-3192. The alignment length is 1143 nt 99.39 percent identity to VSG Tb427VSG-3192. The alignment length is 1143 nt, while the query VSG gene sequence is 1143 nt long. This is the most similar gene to Tb427VSG-3192 (Tb427VSG-3192 : GB Accession KC611805 : 1143nt : Internal partial : contig5184.) in the genome	879	887	848	0	0	0	0	0	0	2	0	0	2	2	2	-9.81563	5.75727e-15	-10.4909	2.93731e-17	-10.321	5.04284e-22	-5.57535	2.43871e-18
Chr10_3A_Tb427v9	1053583	1054110	ID=Tb427v9_000063600:pseudogene;has_internal_stop=true;has_frameshift=true;has_start=true;Target=Tb11.v5.0940.1 1 176;original_prot_length=177	3	8	4	0	0	0	0	0	0	0	0	0	0	0	0	-2.36376		-3.03904		-4.71794		-1.56448
Chr10_3A_Tb427v9	1054900	1056281	Name=Similar to Tb427VSG-1730;ID=Tb427v9_000063700:pseudogene;has_internal_stop=false;has_frameshift=true;Target=Tb927.9.16320:mRNA 10 448;original_prot_length=504;Note=100.00 percent identity to VSG Tb427VSG-1730. The alignment length is 928 nt, while the query VSG gene sequence is 939 nt long. This is the most similar gene to Tb427VSG-1730 (Tb427VSG-1730 : GB Accession KC613212 : 939nt : N-term…	25	29	20	0	0	0	0	0	0	2	0	0	2	6	0	-4.67629		-5.35158	0.019074	-5.27743	0.0165813	-0.0201916	0.995202
Chr10_3A_Tb427v9	1059508	1060206	ID=Tb427v9_000063800	2	0	0	0	0	0	0	0	0	0	0	0	2	0	0	0.475459		-0.199804		-1.87871		3.22529
Chr10_3A_Tb427v9	1061274	1061636	ID=Tb427v9_000063900	2	4	0	0	0	0	0	0	0	0	0	0	0	0	0	-1.06631		-1.74157		-3.42047		-0.267007
Chr10_3A_Tb427v9	1062150	1063055	ID=Tb427v9_000064000:pseudogene;has_internal_stop=false;has_frameshift=false;Target=Tb927.10.16210:mRNA 1 302;original_prot_length=304	0	4	0	2	0	0	2	0	0	0	0	0	2	1	2	1.28919		0.934299		-2.81194		3.5295
Chr10_3A_Tb427v9	1063827	1066891	ID=Tb427v9_000064100:pseudogene;has_internal_stop=false;has_frameshift=true;Target=Tb927.10.16200:mRNA 1 1022;original_prot_length=1023	2	1	0	2	0	0	2	0	2	2	0	2	0	10	2	1.69963		2.28836	0.382649	0.39373	0.912672	5.13109	0.0227289
Chr10_3A_Tb427v9	1069748	1070212	ID=Tb427v9_000064200	2	2	0	0	0	0	0	0	0	0	0	0	4	2	0	-0.492336		-1.16762		-2.84653		3.80426
Chr10_3A_Tb427v9	1072801	1074219	Name=Tb427VSG-1141;ID=Tb427v9_000064300;Note=100.00 percent identity to VSG Tb427VSG-1141. The alignment length is 1419 nt, while the query VSG gene sequence is 1419 nt long. This is the most similar gene to Tb427VSG-1141 (Tb427VSG-1141 : GB Accession KC612649 : 1419nt : N-terminus partial : contig4908.) in the genome	0	8	2	0	0	0	0	0	0	0	0	2	0	10	2	-1.76842		-2.44371	0.576925	-2.19397	0.622157	3.4342	0.370026
Chr10_3A_Tb427v9	1098786	1100306	Name=Tb427VSG-457;ID=Tb427v9_000064400;Note=100.00 percent identity to VSG Tb427VSG-457. The alignment length is 1521 nt, while the query VSG gene sequence is 1521 nt long. This is the most similar gene to Tb427VSG-457 (Tb427VSG-457 : GB Accession KC613592 : 1521nt : Complete : contig4672.) in the genome	0	8	0	0	0	0	2	0	0	0	0	0	0	6	0	-1.45713		-0.0364832		-3.81136		2.74922
Chr10_3A_Tb427v9	1102573	1103832	Name=Similar to Tb427VSG-1583;ID=Tb427v9_000064500:pseudogene;has_internal_stop=true;has_frameshift=false;Target=Tb927.11.18470.1 3 417;original_prot_length=425;Note=99.91 percent identity to VSG Tb427VSG-1583. The alignment length is 1077 nt, while the query VSG gene sequence is 1077 nt long. This is the most similar gene to Tb427VSG-1583 (Tb427VSG-1583 : GB Accession KC613074 : 1077nt : N-termi…	0	2	2	0	0	0	0	0	0	0	0	0	2	8	0	-0.431278		-1.10656		-2.78547		4.53993
Chr10_3A_Tb427v9	1106776	1107681	ID=Tb427v9_000064600:pseudogene;has_internal_stop=false;has_frameshift=false;Target=Tb927.10.16210:mRNA 1 302;original_prot_length=304	0	2	0	0	0	0	0	0	0	0	0	0	2	4	0	0.542416		-0.132863		-1.81177		4.79483
Chr10_3A_Tb427v9	1108453	1111517	ID=Tb427v9_000064700:pseudogene;has_internal_stop=true;has_frameshift=true;Target=Tb927.10.16200:mRNA 1 1022;original_prot_length=1023	12	30	8	2	0	0	4	0	2	6	10	10	0	4	2	-2.31376		-1.18376	0.495114	-0.874664	0.605708	0.104769	0.962615
Chr10_3A_Tb427v9	1111546	1112761	ID=Tb427v9_000064800:pseudogene;has_internal_stop=true;has_frameshift=true;Target=Tb08.27P2.460:mRNA 60 466;original_prot_length=490	0	2	0	0	0	0	0	0	0	0	0	0	4	6	0	0.542285		-0.132998		-1.81191		5.54086
Chr10_3A_Tb427v9	1114908	1116362	Name=Similar to Tb427VSG-1443;ID=Tb427v9_000064900:pseudogene;has_internal_stop=true;has_frameshift=false;Target=Tb927.11.17770:mRNA 19 477;original_prot_length=486;Note=99.92 percent identity to VSG Tb427VSG-1443. The alignment length is 1206 nt, while the query VSG gene sequence is 1206 nt long. This is the most similar gene to Tb427VSG-1443 (Tb427VSG-1443 : GB Accession KC612943 : 1206nt : N-t…	0	6	0	0	0	0	0	0	0	0	0	0	0	8	2	-1.0422		-1.7175		-3.39641		3.89532
Chr10_3A_Tb427v9	1118008	1118727	ID=Tb427v9_000065000	0	2	0	0	0	0	0	0	0	0	0	0	0	6	0	0.542415		-0.132863		-1.81177		4.74882
Chr10_3A_Tb427v9	1120855	1122131	Name=Similar to Tb427VSG-1933;ID=Tb427v9_000065100:pseudogene;has_internal_stop=true;has_frameshift=true;has_stop=true;Target=Tb927.11.18280.1 1 426;original_prot_length=426;Note=100.00 percent identity to VSG Tb427VSG-1933. The alignment length is 708 nt, while the query VSG gene sequence is 708 nt long. This is the most similar gene to Tb427VSG-1933 (Tb427VSG-1933 : GB Accession KC613405 : 708n…	2	6	0	0	0	0	0	0	0	0	0	0	0	8	0	-1.47541		-2.15072		-3.82962		3.14569
Chr10_3A_Tb427v9	1123845	1124645	Name=Tb427VSG-3804;ID=Tb427v9_000065200;Note=99.88 percent identity to VSG Tb427VSG-3804. The alignment length is 801 nt, while the query VSG gene sequence is 801 nt long. This is the most similar gene to Tb427VSG-3804 (Tb427VSG-3804 : GB Accession KC612390 : 801nt : Internal partial : contig4662.) in the genome	2	4	0	0	0	0	0	0	0	0	0	0	2	2	0	-1.06628		-1.74157		-3.42047		2.62313
Chr10_3A_Tb427v9	1127775	1128353	ID=Tb427v9_000065300	0	2	0	0	0	0	0	0	0	0	0	0	2	5	0	0.542418		-0.132863		-1.81177		5.01075
Chr10_3A_Tb427v9	1133959	1135405	Name=Similar to Tb427VSG-1449;ID=Tb427v9_000065400:pseudogene;has_internal_stop=false;has_frameshift=true;Target=Tb11.0910:mRNA 67 542;original_prot_length=549;Note=99.00 percent identity to VSG Tb427VSG-1449. The alignment length is 1204 nt, while the query VSG gene sequence is 1203 nt long. This is the most similar gene to Tb427VSG-1449 (Tb427VSG-1449 : GB Accession KC612948 : 1203nt : N-termin…	0	8	0	0	0	0	2	0	0	0	0	0	4	6	0	-1.45728		-0.051023		-3.81149		3.54107	0.478082
Chr10_3A_Tb427v9	1137509	1139086	Name=Similar to Tb427VSG-1506;ID=Tb427v9_000065500:pseudogene;has_internal_stop=true;has_frameshift=false;has_start=true;has_stop=true;Target=Tb927.3.180:mRNA 1 517;original_prot_length=517;Note=100.00 percent identity to VSG Tb427VSG-1506. The alignment length is 1143 nt, while the query VSG gene sequence is 1143 nt long. This is the most similar gene to Tb427VSG-1506 (Tb427VSG-1506 : GB Accessi…	0	6	0	0	0	0	0	0	0	0	0	0	0	4	0	-1.04218		-1.71747		-3.39637		2.57985
Chr10_3A_Tb427v9	1141262	1142080	Name=Tb427VSG-1850;ID=Tb427v9_000065600;Note=100.00 percent identity to VSG Tb427VSG-1850. The alignment length is 819 nt, while the query VSG gene sequence is 819 nt long. This is the most similar gene to Tb427VSG-1850 (Tb427VSG-1850 : GB Accession KC613327 : 819nt : N-terminus partial : contig6075.) in the genome	0	8	2	0	0	0	0	0	0	2	0	0	0	2	0	-1.76774		-2.44305		-2.44422		0.85594
Chr10_3A_Tb427v9	1144726	1146262	Name=Similar to Tb427VSG-3452;ID=Tb427v9_000065700:pseudogene;has_internal_stop=false;has_frameshift=true;Target=Tb927.9.270:mRNA 3 508;original_prot_length=509;Note=99.52 percent identity to VSG Tb427VSG-3452. The alignment length is 1251 nt, while the query VSG gene sequence is 1251 nt long. This is the most similar gene to Tb427VSG-3452 (Tb427VSG-3452 : GB Accession KC612054 : 1251nt : Interna…	0	4	0	0	0	0	0	0	0	0	0	0	2	10	0	-0.457423		-1.13271	0.870774	-2.81162	0.665918	4.77203	0.394285
Chr10_3A_Tb427v9	1148845	1149225	ID=Tb427v9_000065800	0	4	0	0	0	0	0	0	0	0	0	1	0	0	0	-0.457343		-1.1326		-1.84972		0.341957
Chr10_3A_Tb427v9	1153590	1153946	ID=Tb427v9_000065900	0	2	0	0	0	0	0	0	0	0	0	0	4	0	0	0.54241		-0.132863		-1.81177		4.29648
Chr10_3A_Tb427v9	1156543	1157748	Name=Tb427VSG-3211;ID=Tb427v9_000066000;Note=100.00 percent identity to VSG Tb427VSG-3211. The alignment length is 1206 nt, while the query VSG gene sequence is 1206 nt long. This is the most similar gene to Tb427VSG-3211 (Tb427VSG-3211 : GB Accession KC611822 : 1206nt : Internal partial : contig5595.) in the genome	0	16	0	0	0	0	0	0	0	0	2	0	2	6	0	-2.4571		-3.13242		-2.85804		2.19895
Chr10_3A_Tb427v9	1160823	1162346	Name=Tb427VSG-452;ID=Tb427v9_000066100;Note=100.00 percent identity to VSG Tb427VSG-452. The alignment length is 1524 nt, while the query VSG gene sequence is 1524 nt long. This is the most similar gene to Tb427VSG-452 (Tb427VSG-452 : GB Accession KC613588 : 1524nt : Complete : contig3793.) in the genome	4	10	2	0	0	0	0	0	0	0	0	0	4	14	2	-2.46777	0.365803	-3.14305	0.172631	-4.82197	0.0246032	3.50154	0.0493788
Chr10_3A_Tb427v9	1163520	1164755	ID=Tb427v9_000066200:pseudogene;has_internal_stop=true;has_frameshift=false;has_start=true;Target=Tb927.11.18470.1 1 417;original_prot_length=425	1	4	0	0	0	0	0	2	0	0	0	0	0	16	0	-0.793553		0.0476464	0.995372	-3.14779	0.682218	4.82705	0.470693
Chr10_3A_Tb427v9	1166842	1167933	Name=Tb427VSG-1565;ID=Tb427v9_000066300;Note=100.00 percent identity to VSG Tb427VSG-1565. The alignment length is 1092 nt, while the query VSG gene sequence is 1092 nt long. This is the most similar gene to Tb427VSG-1565 (Tb427VSG-1565 : GB Accession KC613058 : 1092nt : N-terminus partial : contig7212.) in the genome	0	4	0	0	0	0	0	0	0	0	0	0	0	10	0	-0.457305		-1.1326		-2.81151		4.48554
Chr10_3A_Tb427v9	1177192	1177844	ID=Tb427v9_000066400:pseudogene;has_internal_stop=true;has_frameshift=true;has_stop=true;Target=Tb11.v5.0752.1 25 240;original_prot_length=240	0	4	0	0	0	0	0	0	0	0	0	0	0	4	0	-0.457321		-1.1326		-2.81151		3.16471
Chr10_3A_Tb427v9	1178108	1179577	Name=Tb427VSG-3431;ID=Tb427v9_000066500;Note=99.26 percent identity to VSG Tb427VSG-3431. The alignment length is 949 nt, while the query VSG gene sequence is 954 nt long. This is the most similar gene to Tb427VSG-3431 (Tb427VSG-3431 : GB Accession KC612033 : 954nt : Internal partial : contig6814.) in the genome	0	4	0	0	0	0	2	0	2	0	0	0	4	7	0	-0.45782		1.94598	0.651881	-2.81203	0.522986	4.67284	0.208995
Chr10_3A_Tb427v9	1179127	1179603	ID=Tb427v9_000066600	0	2	0	0	0	0	0	0	2	0	0	0	2	4	0	0.542305		1.94412		-1.8119		4.79461
Chr10_3A_Tb427v9	1181200	1181921	ID=Tb427v9_000066700:pseudogene;has_internal_stop=true;has_frameshift=true;has_stop=true;Target=Tb11.v5.0752.1 1 240;original_prot_length=240	0	0	0	0	0	0	0	2	0	0	0	0	0	0	0	2.39563		3.23692		0.0414895		3.19495
Chr10_3A_Tb427v9	1182352	1183916	Name=Similar to Tb427VSG-1644;ID=Tb427v9_000066800:pseudogene;has_internal_stop=false;has_frameshift=true;Target=Tb08.27P2.240:mRNA 17 524;original_prot_length=532;Note=100.00 percent identity to VSG Tb427VSG-1644. The alignment length is 1017 nt, while the query VSG gene sequence is 1017 nt long. This is the most similar gene to Tb427VSG-1644 (Tb427VSG-1644 : GB Accession KC613133 : 1017nt : N-t…	0	10	0	0	0	0	0	0	0	2	0	0	2	9	0	-1.77916		-2.45446	0.662573	-2.44196	0.666764	3.32698	0.501451
Chr10_3A_Tb427v9	1185711	1186245	ID=Tb427v9_000066900:pseudogene;has_internal_stop=false;has_frameshift=true;has_start=true;Target=Tb11.0740:mRNA 1 179;original_prot_length=184	1	0	0	0	0	0	0	0	0	0	0	0	0	3	0	1.43386		0.758608		-0.920296		4.64147
Chr10_3A_Tb427v9	1186868	1188319	Name=Tb427VSG-2065;ID=Tb427v9_000067000;Note=100.00 percent identity to VSG Tb427VSG-2065. The alignment length is 1452 nt, while the query VSG gene sequence is 1452 nt long. This is the most similar gene to Tb427VSG-2065 (Tb427VSG-2065 : GB Accession KC611372 : 1452nt : C-terminus partial : contig1813.) in the genome	2	6	0	0	0	0	2	2	2	0	0	0	0	12	0	-1.47446		1.32434	0.723633	-3.82867	0.270505	3.7333	0.243054
Chr10_3A_Tb427v9	1190269	1191756	Name=Tb427VSG-1454;ID=Tb427v9_000067100;Note=99.75 percent identity to VSG Tb427VSG-1454. The alignment length is 1194 nt, while the query VSG gene sequence is 1194 nt long. This is the most similar gene to Tb427VSG-1454 (Tb427VSG-1454 : GB Accession KC612952 : 1194nt : N-terminus partial : contig7265.) in the genome	4	4	0	0	0	0	0	0	0	0	0	0	0	7	0	-1.49346		-2.16876		-3.84766		2.93513
Chr10_3A_Tb427v9	1192707	1193906	ID=Tb427v9_000067200:pseudogene;has_internal_stop=true;has_frameshift=false;Target=Tb927.11.18850.1 1 401;original_prot_length=404	0	4	0	0	0	0	0	0	0	0	0	2	0	10	0	-0.4573		-1.13262		-0.870794		4.48557
Chr10_3A_Tb427v9	1195860	1196576	ID=Tb427v9_000067300:pseudogene;has_internal_stop=true;has_frameshift=true;Target=Tb11.v5.0752.1 1 238;original_prot_length=240	0	2	0	0	0	0	0	0	0	0	0	0	0	0	0	0.542375		-0.132863		-1.81177		1.3417
Chr10_3A_Tb427v9	1200064	1201585	Name=Similar to Tb427VSG-1363;ID=Tb427v9_000067400:pseudogene;has_internal_stop=true;has_frameshift=true;Target=Tb927.11.18860.1 1 507;original_prot_length=509;Note=99.45 percent identity to VSG Tb427VSG-1363. The alignment length is 1269 nt, while the query VSG gene sequence is 1269 nt long. This is the most similar gene to Tb427VSG-1363 (Tb427VSG-1363 : GB Accession KC612864 : 1269nt : N-termin…	2	5	0	0	0	0	0	0	0	0	0	0	4	4	2	-1.28418		-1.95946		-3.63838		3.70841	0.276121
Chr10_3A_Tb427v9	1203074	1204777	ID=Tb427v9_000067500:pseudogene;has_internal_stop=true;has_frameshift=false;has_stop=true;Target=Tb927.11.18870.1 1 568;original_prot_length=568	0	6	0	2	0	0	0	0	0	2	0	0	4	6	0	0.704442		-1.71778	0.72654	-1.69362	0.735162	3.95553	0.328449
Chr10_3A_Tb427v9	1206119	1206439	ID=Tb427v9_000067600	0	0	0	0	0	0	0	0	0	0	0	0	0	0	0
Chr10_3A_Tb427v9	1209998	1211509	Name=Tb427VSG-472;ID=Tb427v9_000067700;Note=100.00 percent identity to VSG Tb427VSG-472. The alignment length is 1512 nt, while the query VSG gene sequence is 1512 nt long. This is the most similar gene to Tb427VSG-472 (Tb427VSG-472 : GB Accession KC613606 : 1512nt : Complete : contig7031.) in the genome	0	6	0	0	0	0	8	0	0	0	2	2	3	10	0	-1.04258		2.38045	0.528642	-0.453067	0.928085	4.31135	0.220474
Chr10_3A_Tb427v9	1215536	1216888	Name=Tb427VSG-1245;ID=Tb427v9_000067800;Note=100.00 percent identity to VSG Tb427VSG-1245. The alignment length is 1353 nt, while the query VSG gene sequence is 1353 nt long. This is the most similar gene to Tb427VSG-1245 (Tb427VSG-1245 : GB Accession KC612749 : 1353nt : N-terminus partial : contig8237.) in the genome	2	6	2	0	0	0	0	0	0	0	0	0	6	8	2	-1.78279		-2.45806	0.323583	-4.13698	0.0659233	3.88561	0.0318144
Chr10_3A_Tb427v9	1217888	1219453	Name=Tb427VSG-377;ID=Tb427v9_000067900;Note=98.28 percent identity to VSG Tb427VSG-377. The alignment length is 1566 nt 100.00 percent identity to VSG Tb427VSG-3823. The alignment length is 784 nt, while the query VSG gene sequence is 1566 nt long. This is the most similar gene to Tb427VSG-377 (Tb427VSG-377 : GB Accession KC613522 : 1566nt : Complete : contig5455.) in the genome	4	4	4	2	0	0	4	0	4	6	10	8	2	19	2	-0.246657	0.935704	1.29647	0.415573	1.06642	0.498509	4.11126	0.000986494
Chr10_3A_Tb427v9	1224206	1225705	Name=Tb427VSG-486;ID=Tb427v9_000068000;Note=99.93 percent identity to VSG Tb427VSG-486. The alignment length is 1500 nt, while the query VSG gene sequence is 1500 nt long. This is the most similar gene to Tb427VSG-486 (Tb427VSG-486 : GB Accession KC613618 : 1500nt : Complete : contig2689.) in the genome	4	8	0	0	2	0	2	0	2	0	0	0	0	12	0	-0.341201		0.333154	0.943067	-4.41996	0.212498	3.14169	0.362429
Chr10_3A_Tb427v9	1230431	1232011	Name=Similar to Tb427VSG-3066;ID=Tb427v9_000068100:pseudogene;has_internal_stop=true;has_frameshift=false;has_start=true;has_stop=true;Target=Tb11.1720.1 1 528;original_prot_length=528;Note=99.92 percent identity to VSG Tb427VSG-3066. The alignment length is 1314 nt, while the query VSG gene sequence is 1314 nt long. This is the most similar gene to Tb427VSG-3066 (Tb427VSG-3066 : GB Accession KC6…	2	6	0	0	0	0	2	0	0	0	0	0	0	2	0	-1.47541		-0.0547417		-3.82962		1.14827
Chr10_3A_Tb427v9	1235443	1236309	ID=Tb427v9_000068200:pseudogene;has_internal_stop=true;has_frameshift=true;Target=Tb927.11.18890.1 1 287;original_prot_length=336	0	4	0	0	0	0	2	0	0	0	0	0	2	4	0	-0.457365		0.958881		-2.81158		3.79494
Chr10_3A_Tb427v9	1238457	1239799	ID=Tb427v9_000068300:pseudogene;has_internal_stop=false;has_frameshift=true;has_start=true;has_stop=true;Target=Tb11.v5.1033.1 1 447;original_prot_length=447	0	2	2	0	0	0	0	0	0	0	0	0	2	10	0	-0.431788		-1.10707	0.840405	-2.78598	0.577291	4.79789	0.259851
Chr10_3A_Tb427v9	1241883	1242761	Name=Tb427VSG-3756;ID=Tb427v9_000068400;Note=99.77 percent identity to VSG Tb427VSG-3756. The alignment length is 879 nt, while the query VSG gene sequence is 879 nt long. This is the most similar gene to Tb427VSG-3756 (Tb427VSG-3756 : GB Accession KC612346 : 879nt : Internal partial : contig2984.) in the genome	2	4	0	0	0	0	0	0	0	0	0	0	2	4	0	-1.06612		-1.74141		-3.42031		3.18619
Chr10_3A_Tb427v9	1246388	1247899	Name=Tb427VSG-2224;ID=Tb427v9_000068500;Note=100.00 percent identity to VSG Tb427VSG-2224. The alignment length is 666 nt, while the query VSG gene sequence is 666 nt long. This is the most similar gene to Tb427VSG-2224 (Tb427VSG-2224 : GB Accession KC611520 : 666nt : C-terminus partial : contig8338.) in the genome	0	4	2	0	0	0	0	0	0	2	4	0	4	6	0	-1.0258		-1.70109		0.0732326		3.97165	0.218656
Chr10_3A_Tb427v9	1265315	1266322	Name=Tb427VSG-3348;ID=Tb427v9_000068600;Note=100.00 percent identity to VSG Tb427VSG-3348. The alignment length is 1008 nt, while the query VSG gene sequence is 1008 nt long. This is the most similar gene to Tb427VSG-3348 (Tb427VSG-3348 : GB Accession KC611951 : 1008nt : Internal partial : contig1711.) in the genome	0	0	0	0	0	0	0	0	0	0	0	0	2	2	1	2.39565		1.72039		0.0414895		6.38878
Chr10_3A_Tb427v9	1268088	1269086	Name=Similar to Tb427VSG-1657;ID=Tb427v9_000068700:pseudogene;has_internal_stop=false;has_frameshift=false;Target=Tb11.v5.0917.1 2 126;original_prot_length=131;Note=97.90 percent identity to VSG Tb427VSG-1657. The alignment length is 999 nt, while the query VSG gene sequence is 999 nt long. This is the most similar gene to Tb427VSG-1657 (Tb427VSG-1657 : GB Accession KC613144 : 999nt : N-terminus …	0	2	0	0	0	0	0	0	0	0	0	0	0	6	0	0.542415		-0.132863		-1.81177		4.74882
Chr10_3A_Tb427v9	1268742	1269086	ID=Tb427v9_000068800	0	2	0	0	0	0	0	0	0	0	0	0	0	3	0	0.542404		-0.132863		-1.81177		3.74999
Chr10_3A_Tb427v9	1270983	1271768	Name=Tb427VSG-1880;ID=Tb427v9_000068900;Note=100.00 percent identity to VSG Tb427VSG-1880. The alignment length is 714 nt, while the query VSG gene sequence is 714 nt long. This is the most similar gene to Tb427VSG-1880 (Tb427VSG-1880 : GB Accession KC613355 : 714nt : N-terminus partial : contig1711.) in the genome	1	0	0	0	0	0	2	0	0	0	0	0	0	8	0	1.43391		2.85458		-0.920296		6.05501
Chr10_3A_Tb427v9	1273066	1274631	Name=Tb427VSG-1008;ID=Tb427v9_000069000;Note=100.00 percent identity to VSG Tb427VSG-1008. The alignment length is 1536 nt, while the query VSG gene sequence is 1536 nt long. This is the most similar gene to Tb427VSG-1008 (Tb427VSG-1008 : GB Accession KC612522 : 1536nt : N-terminus partial mutated ATG : contig4234.) in the genome	0	8	0	0	0	0	0	0	0	0	0	0	2	8	0	-1.45718		-2.13249		-3.81139		3.51386	0.577543
Chr10_3A_Tb427v9	1275059	1275547	ID=Tb427v9_000069100:pseudogene;has_internal_stop=true;has_frameshift=true;Target=Tb927.11.19120.1 1 163;original_prot_length=163	0	0	0	0	0	0	2	0	0	0	0	0	0	1	0	2.39565		3.81637		0.0414895		4.15674
Chr10_3A_Tb427v9	1277555	1278745	Name=Similar to Tb427VSG-3411;ID=Tb427v9_000069200:pseudogene;has_internal_stop=true;has_frameshift=true;Target=Tb11.v5.0915.1 1 269;original_prot_length=270;Note=96.24 percent identity to VSG Tb427VSG-3411. The alignment length is 983 nt, while the query VSG gene sequence is 978 nt long. This is the most similar gene to Tb427VSG-3411 (Tb427VSG-3411 : GB Accession KC612013 : 981nt : Internal part…	4	10	0	0	0	0	2	0	0	0	0	0	2	10	2	-2.28457		-0.931416	0.798898	-4.63877	0.108908	3.1612	0.253839
Chr10_3A_Tb427v9	1280663	1281382	ID=Tb427v9_000069300	2	4	0	0	0	0	0	0	0	0	0	0	0	4	0	-1.06628		-1.74157		-3.42047		2.55575
Chr10_3A_Tb427v9	1281595	1282170	ID=Tb427v9_000069400	0	0	0	0	0	0	2	0	0	0	0	0	2	4	0	2.39567		3.81637		0.0414895		6.64808
Chr10_3A_Tb427v9	1282903	1283432	ID=Tb427v9_000069500:pseudogene;has_internal_stop=false;has_frameshift=true;Target=Tb11.v5.0940.1 1 176;original_prot_length=177	0	6	0	0	0	0	0	0	0	0	0	0	0	2	0	-1.04219		-1.71747		-3.39637		1.58152
Chr10_3A_Tb427v9	1285936	1287423	Name=Tb427VSG-1048;ID=Tb427v9_000069600;Note=99.26 percent identity to VSG Tb427VSG-1048. The alignment length is 1488 nt, while the query VSG gene sequence is 1488 nt long. This is the most similar gene to Tb427VSG-1048 (Tb427VSG-1048 : GB Accession KC612559 : 1488nt : N-terminus partial : contig3212.) in the genome	2	9	2	0	0	0	0	0	0	0	0	0	0	8	0	-2.16029		-2.83558		-4.51449		2.46145
Chr10_3A_Tb427v9	1290314	1291819	Name=Tb427VSG-720;ID=Tb427v9_000069700;Note=100.00 percent identity to VSG Tb427VSG-720. The alignment length is 1506 nt, while the query VSG gene sequence is 1506 nt long. This is the most similar gene to Tb427VSG-720 (Tb427VSG-720 : GB Accession KC613801 : 1506nt : Complete but extended : contig3504.) in the genome	2	2	0	0	0	0	2	0	0	2	0	0	0	16	2	-0.487504	0.921091	0.870012	0.825586	-1.11272	0.780694	5.30188	0.0533559
Chr10_3A_Tb427v9	1292094	1292636	ID=Tb427v9_000069800:pseudogene;has_internal_stop=false;has_frameshift=true;has_start=true;Target=Tb11.v5.0922.1 1 182;original_prot_length=218	0	5	0	0	0	0	0	0	0	0	0	0	0	4	0	-0.779188		-1.45448		-3.13338		2.84284
Chr10_3A_Tb427v9	1316080	1317570	Name=Tb427VSG-505;ID=Tb427v9_000069900;Note=100.00 percent identity to VSG Tb427VSG-505. The alignment length is 1491 nt, while the query VSG gene sequence is 1491 nt long. This is the most similar gene to Tb427VSG-505 (Tb427VSG-505 : GB Accession KC613634 : 1491nt : Complete : contig5805.) in the genome	0	8	2	0	0	0	2	2	0	0	0	0	4	10	0	-1.76909		0.34625	0.930523	-4.12329	0.181046	3.69906	0.191093
Chr10_3A_Tb427v9	1319981	1321339	Name=Tb427VSG-1238;ID=Tb427v9_000070000;Note=100.00 percent identity to VSG Tb427VSG-1238. The alignment length is 1359 nt, while the query VSG gene sequence is 1359 nt long. This is the most similar gene to Tb427VSG-1238 (Tb427VSG-1238 : GB Accession KC612743 : 1359nt : N-terminus partial : contig8268.) in the genome	0	4	0	0	0	0	0	0	0	0	0	0	0	12	0	-0.457302		-1.1326	0.891388	-2.81151	0.718785	4.74845	0.48022
Chr10_3A_Tb427v9	1323328	1324853	Name=Similar to Tb427VSG-3226;ID=Tb427v9_000070100:pseudogene;has_internal_stop=false;has_frameshift=true;Target=Tb927.6.5450:mRNA 24 490;original_prot_length=491;Note=100.00 percent identity to VSG Tb427VSG-3226. The alignment length is 1113 nt, while the query VSG gene sequence is 1113 nt long. This is the most similar gene to Tb427VSG-3226 (Tb427VSG-3226 : GB Accession KC611836 : 1113nt : Inte…	0	2	0	0	0	0	0	0	0	0	0	2	0	8	2	0.542072		-0.133219		0.123418		5.48019
Chr10_3A_Tb427v9	1326551	1327726	Name=Tb427VSG-3682;ID=Tb427v9_000070200;Note=100.00 percent identity to VSG Tb427VSG-3682. The alignment length is 848 nt, while the query VSG gene sequence is 848 nt long. This is the most similar gene to Tb427VSG-3682 (Tb427VSG-3682 : GB Accession KC612274 : 849nt : Internal partial : contig6311.) in the genome	0	7	0	0	0	0	0	0	0	0	0	0	0	0	0	-1.26457		-1.93983		-3.61874		-0.465274
Chr10_3A_Tb427v9	1330421	1331002	ID=Tb427v9_000070300	0	4	0	0	0	0	0	0	0	0	0	0	0	4	2	-0.457314		-1.1326		-2.81151		3.74007
Chr10_3A_Tb427v9	1333097	1334479	Name=Similar to Tb427VSG-2205;ID=Tb427v9_000070400;has_internal_stop=false;has_frameshift=false;has_start=true;has_stop=true;Target=Tb927.6.5260:mRNA 1 462;original_prot_length=462;Note=100.00 percent identity to VSG Tb427VSG-2205. The alignment length is 765 nt, while the query VSG gene sequence is 765 nt long. This is the most similar gene to Tb427VSG-2205 (Tb427VSG-2205 : GB Accession KC611502…	2	16	2	0	0	0	2	0	0	0	0	0	0	8	4	-2.78094		-1.41985	0.695222	-5.13514	0.084068	2.41864	0.424273
Chr10_3A_Tb427v9	1334694	1335326	ID=Tb427v9_000070500:pseudogene;has_internal_stop=true;has_frameshift=true;Target=Tb11.v5.0752.1 28 240;original_prot_length=240	0	4	0	0	0	0	0	0	0	0	0	0	2	2	0	-0.45732		-1.1326		-2.81151		3.23209
Chr10_3A_Tb427v9	1336932	1338458	Name=Tb427VSG-357;ID=Tb427v9_000070600;Note=100.00 percent identity to VSG Tb427VSG-357. The alignment length is 1527 nt, while the query VSG gene sequence is 1527 nt long. This is the most similar gene to Tb427VSG-357 (Tb427VSG-357 : GB Accession KC613502 : 1527nt : Complete : contig3766.) in the genome	0	13	2	0	0	0	2	0	0	0	0	0	0	6	0	-2.35643		-0.941013		-4.71066		1.85029
Chr10_3A_Tb427v9	1340821	1342365	Name=Similar to Tb427VSG-1348;ID=Tb427v9_000070700:pseudogene;has_internal_stop=true;has_frameshift=false;has_start=true;has_stop=true;Target=Tb11.v5.0927.1 1 433;original_prot_length=433;Note=97.57 percent identity to VSG Tb427VSG-1348. The alignment length is 1275 nt 99.32 percent identity to VSG Tb427VSG-1623. The alignment length is 1026 nt, while the query VSG gene sequence is 1278 nt long. …	0	5	0	0	0	0	0	0	0	0	0	0	2	10	2	-0.779562		-1.45484	0.771333	-3.13376	0.487766	4.66547	0.233619
Chr10_3A_Tb427v9	1344755	1347079	ID=Tb427v9_000070800	0	7	0	0	0	0	0	0	0	0	2	0	2	2	0	-1.26452		-1.93983		-1.66151		2.42486
Chr10_3A_Tb427v9	1347122	1348003	ID=Tb427v9_000070900:pseudogene;has_internal_stop=false;has_frameshift=false;Target=Tb927.10.16210:mRNA 4 297;original_prot_length=304	2	3	0	0	0	0	0	0	0	0	0	0	0	0	0	-0.807904		-1.48316		-3.16206		-0.00859753
Chr10_3A_Tb427v9	1357117	1358721	Name=Tb427VSG-795;ID=Tb427v9_000071000;Note=100.00 percent identity to VSG Tb427VSG-795. The alignment length is 1605 nt, while the query VSG gene sequence is 1605 nt long. This is the most similar gene to Tb427VSG-795 (Tb427VSG-795 : GB Accession KC613818 : 1605nt : Complete but extended : contig5947.) in the genome	2	12	2	0	0	0	2	0	0	2	0	0	2	12	0	-2.4595		-1.11249	0.744328	-3.07756	0.297005	2.99001	0.259523
Chr10_3A_Tb427v9	1362208	1363689	ID=Tb427v9_000071100:pseudogene;has_internal_stop=true;has_frameshift=true;Target=Tb927.11.20570:mRNA 1 504;original_prot_length=507	0	10	0	0	2	0	0	0	0	0	0	2	0	6	2	-0.0679173		-2.45449		-2.19971		2.83635
Chr10_3A_Tb427v9	1365481	1366976	Name=Tb427VSG-3640;ID=Tb427v9_000071200;Note=100.00 percent identity to VSG Tb427VSG-3640. The alignment length is 1107 nt, while the query VSG gene sequence is 1107 nt long. This is the most similar gene to Tb427VSG-3640 (Tb427VSG-3640 : GB Accession KC612232 : 1107nt : Internal partial : contig2835.) in the genome	0	12	0	0	0	0	2	0	0	0	0	0	0	8	0	-2.04203		-0.621392		-4.39627		2.57904
Chr10_3A_Tb427v9	1366143	1366976	ID=Tb427v9_000071300	0	8	0	0	0	0	2	0	0	0	0	0	0	6	0	-1.45713		-0.0364832		-3.81136		2.74922
Chr10_3A_Tb427v9	1367643	1368521	ID=Tb427v9_000071400:pseudogene;has_internal_stop=false;has_frameshift=false;Target=Tb927.10.16210:mRNA 4 296;original_prot_length=304	0	2	0	0	0	0	2	0	0	0	0	0	1	0	0	0.542411		1.96311		-1.81177		2.30348
Chr10_3A_Tb427v9	1369302	1372360	ID=Tb427v9_000071500:pseudogene;has_internal_stop=true;has_frameshift=true;Target=Tb927.10.16200:mRNA 4 1022;original_prot_length=1023	2	6	0	0	1	0	0	0	0	1	0	0	6	10	0	-0.512214		-2.14927	0.516359	-2.8664	0.370515	4.19846	0.105092
Chr10_3A_Tb427v9	1372409	1372645	ID=Tb427v9_000071600;has_internal_stop=false;has_frameshift=false;has_start=true;has_stop=true;Target=Tb11.v5.0445.1 1 79;original_prot_length=79	0	1	0	0	0	2	0	0	0	0	0	0	0	0	0	3.65315		0.758608		-0.920296		2.23317
Chr10_3A_Tb427v9	1376364	1377194	Name=Tb427VSG-1832;ID=Tb427v9_000071700;Note=98.80 percent identity to VSG Tb427VSG-1832. The alignment length is 831 nt, while the query VSG gene sequence is 831 nt long. This is the most similar gene to Tb427VSG-1832 (Tb427VSG-1832 : GB Accession KC613310 : 831nt : N-terminus partial : contig2282.) in the genome	0	0	0	0	0	0	2	0	0	0	0	0	0	2	0	2.39566		3.81637		0.0414895		5.01938
Chr10_3A_Tb427v9	1380060	1380597	ID=Tb427v9_000071800:pseudogene;has_internal_stop=true;has_frameshift=true;Target=Tb10.v4.0049:mRNA 1 178;original_prot_length=179	0	6	0	0	0	0	0	0	0	0	0	1	0	6	0	-1.04216		-1.71747		-2.43459		3.16421
Chr10_3A_Tb427v9	1385939	1386451	ID=Tb427v9_000071900:pseudogene;has_internal_stop=true;has_frameshift=true;Target=Tb11.v5.0940.1 6 176;original_prot_length=177	0	0	0	0	0	0	0	0	0	0	0	0	0	0	0
Chr10_3A_Tb427v9	1387197	1388690	ID=Tb427v9_000072000:pseudogene;has_internal_stop=true;has_frameshift=true;has_start=true;Target=Tb09.v4.0102:mRNA 1 505;original_prot_length=506	0	0	0	0	0	0	0	0	0	0	0	0	0	0	0
Chr10_3A_Tb427v9	1391069	1391608	ID=Tb427v9_000072100	0	0	0	0	0	0	0	0	0	0	0	0	0	0	0
Chr10_3A_Tb427v9	1392337	1392909	ID=Tb427v9_000072200	0	0	0	0	0	0	0	0	0	0	0	0	0	0	0
Chr10_3A_Tb427v9	1395073	1395575	ID=Tb427v9_000072300:pseudogene;has_internal_stop=true;has_frameshift=true;has_start=true;Target=Tb927.9.16190:mRNA 2 171;original_prot_length=204	0	0	0	0	0	0	0	0	0	0	0	0	0	0	0
Chr10_3A_Tb427v9	1395839	1397332	ID=Tb427v9_000072400:pseudogene;has_internal_stop=true;has_frameshift=true;has_start=true;Target=Tb09.v4.0102:mRNA 1 505;original_prot_length=506	0	0	0	0	0	0	0	0	0	0	0	0	0	0	0
Chr10_3A_Tb427v9	1399712	1400251	ID=Tb427v9_000072500	0	0	0	0	0	0	0	0	0	0	0	0	0	0	0
Chr10_3A_Tb427v9	1400980	1401552	ID=Tb427v9_000072600	0	0	0	0	0	0	0	0	0	0	0	0	0	0	0
Chr10_3A_Tb427v9	1403642	1404144	ID=Tb427v9_000072700:pseudogene;has_internal_stop=true;has_frameshift=true;has_start=true;Target=Tb927.9.16190:mRNA 2 171;original_prot_length=204	0	0	0	0	0	0	0	0	0	0	0	0	0	0	0
Chr10_3A_Tb427v9	1404408	1405901	ID=Tb427v9_000072800:pseudogene;has_internal_stop=true;has_frameshift=true;has_start=true;Target=Tb09.v4.0102:mRNA 1 505;original_prot_length=506	0	0	0	0	0	0	0	0	0	0	0	0	0	0	0
Chr10_3A_Tb427v9	1408281	1408820	ID=Tb427v9_000072900	0	2	0	0	0	0	0	0	0	0	0	0	0	0	0	0.542375		-0.132863		-1.81177		1.3417
Chr10_3A_Tb427v9	1409549	1410121	ID=Tb427v9_000073000	0	0	0	0	0	0	0	0	0	0	0	0	0	0	0
Chr10_3A_Tb427v9	1415599	1417101	Name=Tb427VSG-721;ID=Tb427v9_000073100;Note=95.16 percent identity to VSG Tb427VSG-721. The alignment length is 1507 nt 95.99 percent identity to VSG Tb427VSG-1527. The alignment length is 1121 nt, while the query VSG gene sequence is 1503 nt long. This is the most similar gene to Tb427VSG-721 (Tb427VSG-721 : GB Accession KC612464 : 1503nt : Complete almost : contig3691.) in the genome	2	14	0	0	0	0	2	0	0	0	0	0	0	8	2	-2.46629		-1.07409	0.831675	-4.82051	0.236756	2.47254	0.552734
Chr10_3A_Tb427v9	1419334	1420848	Name=Similar to Tb427VSG-3791;ID=Tb427v9_000073200:pseudogene;has_internal_stop=true;has_frameshift=true;Target=Tb927.9.16460:mRNA 24 466;original_prot_length=510;Note=100.00 percent identity to VSG Tb427VSG-3791. The alignment length is 840 nt, while the query VSG gene sequence is 840 nt long. This is the most similar gene to Tb427VSG-3791 (Tb427VSG-3791 : GB Accession KC612378 : 840nt : Interna…	2	8	2	0	0	0	0	0	0	0	0	0	6	19	0	-2.04522	0.557915	-2.7205	0.348548	-4.39942	0.0964468	4.25342	0.0620972
Chr10_3A_Tb427v9	1423072	1423651	ID=Tb427v9_000073300:pseudogene;has_internal_stop=true;has_frameshift=true;has_stop=true;Target=Tb11.v5.0752.1 47 240;original_prot_length=240	0	2	0	0	0	0	0	0	0	0	0	0	0	2	0	0.542397		-0.132863		-1.81177		3.16613
Chr10_3A_Tb427v9	1424089	1425579	Name=Tb427VSG-1090;ID=Tb427v9_000073400;Note=99.66 percent identity to VSG Tb427VSG-1090. The alignment length is 1452 nt, while the query VSG gene sequence is 1452 nt long. This is the most similar gene to Tb427VSG-1090 (Tb427VSG-1090 : GB Accession KC612599 : 1452nt : N-terminus partial : contig5225.) in the genome	1	14	0	0	0	0	0	0	2	0	0	0	0	10	2	-2.36896		-0.990758	0.840269	-4.72317	0.238656	2.83351	0.480241
Chr10_3A_Tb427v9	1427950	1429374	Name=Similar to Tb427VSG-2099;ID=Tb427v9_000073500:pseudogene;has_internal_stop=true;has_frameshift=false;Target=Tb11.1130:mRNA 13 457;original_prot_length=473;Note=97.82 percent identity to VSG Tb427VSG-2099. The alignment length is 1053 nt, while the query VSG gene sequence is 1053 nt long. This is the most similar gene to Tb427VSG-2099 (Tb427VSG-2099 : GB Accession KC611404 : 1053nt : C-termin…	2	12	0	0	0	0	0	0	0	0	0	0	0	8	0	-2.275		-2.95032		-4.62922		2.34609
Chr10_3A_Tb427v9	1431952	1434968	ID=Tb427v9_000073600:pseudogene;has_internal_stop=true;has_frameshift=true;has_start=true;Target=Tb927.10.16200:mRNA 1 1022;original_prot_length=1023	2	20	0	0	1	0	2	0	0	1	0	0	0	17	0	-1.96148	0.676766	-1.54595	0.705284	-4.31568	0.223377	2.78605	0.42
Chr10_3A_Tb427v9	1435749	1436648	ID=Tb427v9_000073700:pseudogene;has_internal_stop=false;has_frameshift=false;Target=Tb927.10.16210:mRNA 4 303;original_prot_length=304	0	6	0	0	1	0	2	0	0	1	1	0	0	2	0	-0.080507		0.369963		-1.57235		1.58288
Chr10_3A_Tb427v9	1437448	1438593	ID=Tb427v9_000073800:pseudogene;has_internal_stop=true;has_frameshift=false;Target=Tb11.v5.0295.1 2 392;original_prot_length=410	0	2	1	0	0	0	0	0	0	0	0	4	2	2	0	-0.0246895		-0.699993		0.564775		3.66425
Chr10_3A_Tb427v9	1440406	1441067	ID=Tb427v9_000073900:pseudogene;has_internal_stop=true;has_frameshift=true;has_start=true;has_stop=true;Target=Tb11.v5.0349.1 1 221;original_prot_length=221	0	4	2	0	0	0	0	0	0	4	2	2	0	2	0	-1.02389		-1.6992		0.438684		1.60127
Chr10_3A_Tb427v9	1442293	1443115	ID=Tb427v9_000074000:pseudogene;has_internal_stop=true;has_frameshift=true;has_start=true;has_stop=true;Target=Tb927.1.530:mRNA 1 274;original_prot_length=274	0	8	0	0	0	0	0	0	0	0	0	0	0	0	0	-1.4572		-2.13246		-3.81136		-0.657897
Chr10_3A_Tb427v9	1446216	1446947	ID=Tb427v9_000074100:pseudogene;has_internal_stop=true;has_frameshift=true;Target=Tb10.v4.0259:mRNA 1 243;original_prot_length=244	2	6	0	0	0	0	0	2	0	4	2	0	0	3	2	-1.47465		-0.59106		-0.46667		2.46256
Chr10_3A_Tb427v9	1448847	1449725	Name=Tb427VSG-1793;ID=Tb427v9_000074200;Note=100.00 percent identity to VSG Tb427VSG-1793. The alignment length is 879 nt, while the query VSG gene sequence is 879 nt long. This is the most similar gene to Tb427VSG-1793 (Tb427VSG-1793 : GB Accession KC613271 : 879nt : N-terminus partial : contig4546.) in the genome	2	2	0	0	0	0	0	0	0	0	0	0	0	9	0	-0.492681		-1.16798		-2.84688		4.29828
Chr10_3A_Tb427v9	1452560	1453042	ID=Tb427v9_000074300	1	4	0	0	0	0	0	0	0	0	0	0	0	0	0	-0.793628		-1.46888		-3.14779		0.00567887
Chr10_3A_Tb427v9	1455326	1456797	Name=Similar to Tb427VSG-822;ID=Tb427v9_000074400:pseudogene;has_internal_stop=false;has_frameshift=false;has_start=true;Target=Tb927.11.17580:mRNA 1 473;original_prot_length=475;Note=99.93 percent identity to VSG Tb427VSG-822. The alignment length is 1473 nt, while the query VSG gene sequence is 1473 nt long. This is the most similar gene to Tb427VSG-822 (Tb427VSG-822 : GB Accession KC613844 : 1…	2	8	0	0	0	0	0	0	0	0	0	2	0	8	0	-1.79367		-2.46898		-2.20975		2.82784
Chr10_3A_Tb427v9	1458064	1458687	ID=Tb427v9_000074500	0	1	0	0	0	0	0	0	0	0	0	0	0	0	0	1.43384		0.758608		-0.920296		2.23317
Chr10_3A_Tb427v9	1458749	1459141	ID=Tb427v9_000074600	0	7	2	0	0	0	0	0	0	0	0	0	0	0	0	-1.61456		-2.28983		-3.96873		-0.815266
Chr10_3A_Tb427v9	1460142	1463159	ID=Tb427v9_000074700:pseudogene;has_internal_stop=true;has_frameshift=true;has_start=true;Target=Tb927.10.16200:mRNA 1 1022;original_prot_length=1023	4	16	0	0	0	0	4	2	0	2	0	2	4	10	2	-2.79301	0.308407	-0.00107038	0.999698	-2.32239	0.287717	2.86008	0.145764
Chr10_3A_Tb427v9	1463931	1464818	ID=Tb427v9_000074800:pseudogene;has_internal_stop=false;has_frameshift=false;Target=Tb927.10.16210:mRNA 1 296;original_prot_length=304	0	8	0	0	0	0	0	0	0	0	0	2	0	10	0	-1.45713		-2.13247		-1.87059		3.48572	0.603147
Chr10_3A_Tb427v9	1467451	1468128	ID=Tb427v9_000074900	0	2	0	0	0	0	0	0	0	0	0	0	0	7	0	0.542418		-0.132863		-1.81177		4.97103
Chr10_3A_Tb427v9	1469570	1470149	ID=Tb427v9_000075000:pseudogene;has_internal_stop=true;has_frameshift=true;Target=Tb11.v5.0752.1 47 240;original_prot_length=240	0	2	0	0	0	0	0	0	0	0	2	0	0	4	0	0.542432		-0.132863		0.145464		4.16445
Chr10_3A_Tb427v9	1474024	1475538	Name=Similar to Tb427VSG-2223;ID=Tb427v9_000075100:pseudogene;has_internal_stop=true;has_frameshift=true;Target=Tb09.v4.0030:mRNA 6 500;original_prot_length=500;Note=100.00 percent identity to VSG Tb427VSG-2223. The alignment length is 669 nt, while the query VSG gene sequence is 669 nt long. This is the most similar gene to Tb427VSG-2223 (Tb427VSG-2223 : GB Accession KC611519 : 669nt : C-terminu…	0	8	0	0	0	0	2	0	0	0	0	0	4	8	0	-1.45731		-0.0549429	0.9928	-3.81153	0.447004	3.79509	0.414753
Chr10_3A_Tb427v9	1478395	1479108	ID=Tb427v9_000075200	0	0	0	0	0	0	0	0	0	2	0	0	0	5	0	2.39567		1.72039		1.71922		6.33928
Chr10_3A_Tb427v9	1483722	1484243	ID=Tb427v9_000075300	0	2	0	0	1	0	0	0	0	0	0	0	0	0	0	1.5041		-0.132863		-1.81177		1.3417
Chr10_3A_Tb427v9	1484987	1485661	ID=Tb427v9_000075400	2	2	0	0	0	0	0	0	0	2	0	0	0	0	0	-0.492758		-1.16803		-1.1692		0.306532
Chr10_3A_Tb427v9	1485725	1488481	ID=Tb427v9_000075500	0	4	0	0	0	0	0	4	0	0	0	0	0	4	2	-0.457362		1.26227		-2.81158		3.74039
Chr10_3A_Tb427v9	1488765	1489691	Name=Tb427VSG-1745;ID=Tb427v9_000075600;Note=99.89 percent identity to VSG Tb427VSG-1745. The alignment length is 927 nt, while the query VSG gene sequence is 927 nt long. This is the most similar gene to Tb427VSG-1745 (Tb427VSG-1745 : GB Accession KC613226 : 927nt : N-terminus partial : contig3043.) in the genome	0	2	0	0	0	0	0	0	0	0	0	0	3	11	0	0.542082		-0.133199	0.985699	-1.81211	0.7746	6.00058	0.22592
Chr10_3A_Tb427v9	1490932	1492401	ID=Tb427v9_000075700:pseudogene;has_internal_stop=true;has_frameshift=true;Target=Tb927.11.20100:mRNA 4 488;original_prot_length=490	2	2	0	0	0	2	0	0	0	0	0	0	0	4	0	1.72656		-1.16803		-2.84693		3.12929
Chr10_3A_Tb427v9	1494029	1495415	ID=Tb427v9_000075800:pseudogene;has_internal_stop=true;has_frameshift=true;Target=Tb927.6.5450:mRNA 27 490;original_prot_length=491	0	6	0	0	0	0	2	0	0	0	0	0	0	4	0	-1.04216		0.378504		-3.39637		2.57985
Chr10_3A_Tb427v9	1497524	1499050	Name=Similar to Tb427VSG-447;ID=Tb427v9_000075900:pseudogene;has_internal_stop=false;has_frameshift=false;Target=Tb11.v5.0127.1 24 519;original_prot_length=525;Note=99.87 percent identity to VSG Tb427VSG-447. The alignment length is 1527 nt, while the query VSG gene sequence is 1527 nt long. This is the most similar gene to Tb427VSG-447 (Tb427VSG-447 : GB Accession KC613584 : 1527nt : Complete : …	0	10	2	0	0	0	0	0	0	0	0	0	0	12	0	-2.03271		-2.70802	0.677001	-4.38692	0.471347	3.17327	0.589396
Chr10_3A_Tb427v9	1507080	1508636	Name=Tb427VSG-3013;ID=Tb427v9_000076000;Note=100.00 percent identity to VSG Tb427VSG-3013. The alignment length is 1557 nt, while the query VSG gene sequence is 1557 nt long. This is the most similar gene to Tb427VSG-3013 (Tb427VSG-3013 : GB Accession KC611631 : 1557nt : Internal partial : contig982.) in the genome	0	6	0	0	0	0	0	0	0	0	0	0	0	16	0	-1.04217		-1.71748	0.82952	-3.39638	0.645098	4.57847	0.486436
Chr10_3A_Tb427v9	1508787	1509659	ID=Tb427v9_000076100	0	2	0	0	0	0	0	0	0	0	0	0	0	2	0	0.542397		-0.132863		-1.81177		3.16613
Chr10_3A_Tb427v9	1514398	1514964	ID=Tb427v9_000076200:pseudogene;has_internal_stop=false;has_frameshift=true;has_start=true;Target=Tb11.v5.0922.1 1 188;original_prot_length=218	0	0	0	0	0	0	0	0	0	0	0	0	2	4	0	2.39565		1.72039		0.0414895		6.64808
Chr10_3A_Tb427v9	1517961	1519520	ID=Tb427v9_000076300:pseudogene;has_internal_stop=true;has_frameshift=true;Target=Tb927.8.460:mRNA 9 524;original_prot_length=526	0	8	0	0	0	0	0	0	0	0	0	0	0	10	2	-1.45721		-2.13251	0.750524	-3.81142	0.543386	3.74423	0.518559
Chr10_3A_Tb427v9	1519726	1520306	ID=Tb427v9_000076400:pseudogene;has_internal_stop=true;has_frameshift=true;Target=Tb11.v5.0752.1 48 240;original_prot_length=240	4	0	0	0	0	0	0	0	0	0	0	0	0	4	0	-0.527399		-1.20268		-2.88159		3.09463
Chr10_3A_Tb427v9	1521889	1522680	Name=Tb427VSG-3752;ID=Tb427v9_000076500;Note=99.87 percent identity to VSG Tb427VSG-3752. The alignment length is 760 nt, while the query VSG gene sequence is 759 nt long. This is the most similar gene to Tb427VSG-3752 (Tb427VSG-3752 : GB Accession KC612342 : 759nt : Internal partial : contig8050.) in the genome	0	4	2	0	0	0	2	0	0	0	0	0	0	2	0	-1.02352		0.397153		-3.37773		1.60017
Chr10_3A_Tb427v9	1528313	1531379	ID=Tb427v9_000076600:pseudogene;has_internal_stop=true;has_frameshift=true;has_start=true;Target=Tb927.10.16200:mRNA 1 1022;original_prot_length=1023	6	12	4	0	0	0	0	2	0	2	0	4	0	8	0	-2.92632		-2.02451		-1.83825		1.69818	0.589396
Chr10_3A_Tb427v9	1532150	1533059	ID=Tb427v9_000076700:pseudogene;has_internal_stop=false;has_frameshift=true;has_stop=true;Target=Tb927.10.16210:mRNA 1 304;original_prot_length=304	4	6	4	0	2	2	4	2	0	12	12	10	0	2	0	0.630226		0.510561	0.804775	1.32241	0.407874	0.375136	0.884732
Chr10_3A_Tb427v9	1533564	1535037	ID=Tb427v9_000076800:pseudogene;has_internal_stop=true;has_frameshift=true;Target=Tb09.v4.0026:mRNA 4 507;original_prot_length=512	1	6	0	0	0	0	2	0	0	0	0	0	0	8	0	-1.27489		0.137835		-3.62911		3.34663
Chr10_3A_Tb427v9	1541615	1544681	ID=Tb427v9_000076900:pseudogene;has_internal_stop=true;has_frameshift=true;has_start=true;Target=Tb927.10.16200:mRNA 1 1022;original_prot_length=1023	0	2	0	0	0	0	2	0	0	0	4	0	0	7	0	0.542354		1.95868		1.14864		4.97118
Chr10_3A_Tb427v9	1545459	1546348	ID=Tb427v9_000077000:pseudogene;has_internal_stop=true;has_frameshift=true;Target=Tb927.10.16210:mRNA 1 296;original_prot_length=304	0	3	2	0	0	0	2	0	0	0	0	0	0	5	0	-0.756956		0.662762		-3.11117		3.1867
Chr10_3A_Tb427v9	1550379	1550879	ID=Tb427v9_000077100	0	0	0	0	0	0	0	0	0	0	0	0	0	0	0
Chr10_3A_Tb427v9	1553826	1554377	ID=Tb427v9_000077200:pseudogene;has_internal_stop=true;has_frameshift=true;Target=Tb927.11.19120.1 1 154;original_prot_length=163	0	0	0	0	0	0	2	0	0	0	0	0	0	0	0	2.39563		3.81637		0.0414895		3.19495
Chr10_3A_Tb427v9	1555733	1557181	Name=Similar to Tb427VSG-3790;ID=Tb427v9_000077300:pseudogene;has_internal_stop=true;has_frameshift=false;Target=Tb927.9.1110:mRNA 3 485;original_prot_length=487;Note=99.87 percent identity to VSG Tb427VSG-3790. The alignment length is 758 nt, while the query VSG gene sequence is 759 nt long. This is the most similar gene to Tb427VSG-3790 (Tb427VSG-3790 : GB Accession KC612377 : 759nt : Internal …	0	12	0	0	0	0	2	0	0	0	0	0	0	14	0	-2.04208		-0.627883	0.933066	-4.39632	0.468114	3.38616	0.561466
Chr10_3A_Tb427v9	1559204	1559956	Name=Tb427VSG-3806;ID=Tb427v9_000077400;Note=100.00 percent identity to VSG Tb427VSG-3806. The alignment length is 753 nt, while the query VSG gene sequence is 753 nt long. This is the most similar gene to Tb427VSG-3806 (Tb427VSG-3806 : GB Accession KC612392 : 753nt : Internal partial : contig6815.) in the genome	2	3	0	0	0	0	0	0	0	0	0	2	0	6	0	-0.807742		-1.48305		-1.22165		3.39877
Chr10_3A_Tb427v9	1566274	1566945	ID=Tb427v9_000077500:pseudogene;has_internal_stop=false;has_frameshift=true;has_stop=true;Target=Tb11.v5.0381.1 3 225;original_prot_length=225	228	176	248	60	46	43	55	113	58	205	186	144	49	42	62	0.252431	0.412572	0.129321	0.659575	-0.250243	0.284297	1.10234	4.2738e-07
Chr10_3A_Tb427v9	1569242	1570759	Name=Similar to Tb427VSG-3059;ID=Tb427v9_000077600:pseudogene;has_internal_stop=false;has_frameshift=false;Target=Tb09.v4.0031:mRNA 4 431;original_prot_length=476;Note=100.00 percent identity to VSG Tb427VSG-3059. The alignment length is 1326 nt, while the query VSG gene sequence is 1326 nt long. This is the most similar gene to Tb427VSG-3059 (Tb427VSG-3059 : GB Accession KC611676 : 1326nt : Inte…	0	6	2	0	0	0	0	0	0	4	2	0	0	10	0	-1.44376		-2.11906		-0.438383		3.50017	0.415775
Chr10_3A_Tb427v9	1571179	1571761	ID=Tb427v9_000077700:pseudogene;has_internal_stop=true;has_frameshift=true;Target=Tb11.v5.0752.1 47 240;original_prot_length=240	0	2	0	0	0	0	0	0	0	0	0	0	0	0	0	0.542375		-0.132863		-1.81177		1.3417
Chr10_3A_Tb427v9	1574829	1575716	ID=Tb427v9_000077800:pseudogene;has_internal_stop=true;has_frameshift=false;Target=Tb927.10.16210:mRNA 1 296;original_prot_length=304	0	2	0	0	0	0	0	2	0	0	0	0	0	3	0	0.542421		1.38366		-1.81177		3.74999
Chr10_3A_Tb427v9	1576921	1579986	ID=Tb427v9_000077900:pseudogene;has_internal_stop=true;has_frameshift=false;has_start=true;Target=Tb927.10.16200:mRNA 1 1022;original_prot_length=1023	4	14	4	0	0	0	4	0	0	0	2	2	0	14	0	-2.9198	0.432047	-0.524573	0.889506	-2.3354	0.466033	2.51036	0.402261
Chr10_3A_Tb427v9	1580758	1581645	ID=Tb427v9_000078000:pseudogene;has_internal_stop=true;has_frameshift=false;Target=Tb927.10.16210:mRNA 1 296;original_prot_length=304	0	2	0	2	0	0	0	0	2	2	2	4	0	2	0	2.2888		1.92119		2.07149		3.17016
Chr10_3A_Tb427v9	1582086	1582615	ID=Tb427v9_000078100:pseudogene;has_internal_stop=true;has_frameshift=true;Target=Tb927.11.19810.1 17 193;original_prot_length=193	95	49	39	1685	1598	1147	632	210	609	29	40	304	1159	1061	1278	6.95331		4.84863		1.11907		7.43134
Chr10_3A_Tb427v9	1583902	1584327	ID=Tb427v9_000078200:pseudogene;has_internal_stop=false;has_frameshift=false;Target=Tb927.11.18710.1 8 148;original_prot_length=150	8	10	4	278	158	255	31	26	69	3	17	20	250	246	362	7.41305	1.16658e-23	4.342	1.81918e-08	0.959173	0.360985	8.46605	7.56211e-31
Chr10_3A_Tb427v9	1585857	1586746	ID=Tb427v9_000078300:pseudogene;has_internal_stop=false;has_frameshift=true;Target=Tb927.10.16210:mRNA 1 296;original_prot_length=304	0	5	0	4	0	0	2	0	0	0	0	0	0	4	0	1.91724		0.63984		-3.1334		2.84298
Chr10_3A_Tb427v9	1587518	1590594	ID=Tb427v9_000078400:pseudogene;has_internal_stop=true;has_frameshift=true;Target=Tb927.10.16200:mRNA 1 1022;original_prot_length=1023	8	19	10	5	4	0	1	2	0	2	2	6	2	8	0	0.234222	0.918212	-2.00893	0.250058	-1.8149	0.211678	1.30546	0.405218
Chr10_3A_Tb427v9	1594360	1595886	Name=Tb427VSG-448;ID=Tb427v9_000078500;Note=100.00 percent identity to VSG Tb427VSG-448. The alignment length is 1527 nt, while the query VSG gene sequence is 1527 nt long. This is the most similar gene to Tb427VSG-448 (Tb427VSG-448 : GB Accession KC613585 : 1527nt : Complete : contig6138.) in the genome	2	4	0	0	0	0	0	0	0	0	0	0	2	6	0	-1.06589		-1.74118		-3.42009		3.5902
Chr10_3A_Tb427v9	1597493	1598833	Name=Tb427VSG-777;ID=Tb427v9_000078600;Note=99.85 percent identity to VSG Tb427VSG-777. The alignment length is 1341 nt, while the query VSG gene sequence is 1341 nt long. This is the most similar gene to Tb427VSG-777 (Tb427VSG-777 : GB Accession KC611309 : 1341nt : Complete almost : contig6138.) in the genome	0	4	0	0	0	0	0	0	0	2	0	0	4	2	0	-0.457356		-1.13266		-1.13036		3.83936
Chr10_3A_Tb427v9	1607961	1609496	Name=Similar to Tb427VSG-3805;ID=Tb427v9_000078700:pseudogene;has_internal_stop=true;has_frameshift=false;Target=Tb10.v4.0145:mRNA 23 460;original_prot_length=492;Note=100.00 percent identity to VSG Tb427VSG-3805. The alignment length is 864 nt 100.00 percent identity to VSG Tb427VSG-3805. The alignment length is 864 nt, while the query VSG gene sequence is 864 nt long. This is the most similar g…	0	8	0	0	0	0	0	0	0	2	0	2	4	13	0	-1.45752	0.774101	-2.13281	0.607422	-0.994879	0.824044	4.28404	0.208323
Chr10_3A_Tb427v9	1612768	1614276	Name=Tb427VSG-24;ID=Tb427v9_000078800;Note=100.00 percent identity to VSG Tb427VSG-24. The alignment length is 1509 nt, while the query VSG gene sequence is 1509 nt long. This is the most similar gene to Tb427VSG-24 (Tb427VSG-24 : GB Accession FJ798212 : 1509nt : Complete : contig4799.) in the genome	2	6	0	0	0	2	0	0	0	2	2	0	0	10	0	0.687077		-2.15004	0.622769	-1.0045	0.829384	3.46976	0.35035
Chr10_3B_Tb427v9	1602	2309	ID=Tb427v9_000078900:pseudogene;has_internal_stop=true;Target=Tb10.v4.0128 1 235;ratt_ortholog=Tb10.v4.0128	11	16	19	13	2	8	3	6	6	10	9	11	7	8	3	1.41574	0.0665882	0.0841611	0.943473	-0.566301	0.508856	1.85491	0.0141709
Chr10_3B_Tb427v9	4994	6067	Name=Tb427VSG-3266;ID=Tb427v9_000079000;Note=100.00 percent identity to VSG Tb427VSG-3266. The alignment length is 1074 nt, while the query VSG gene sequence is 1074 nt long. This is the most similar gene to Tb427VSG-3266 (Tb427VSG-3266 : GB Accession KC611875 : 1074nt : Internal partial : contig1037.) in the genome	4	10	0	0	0	0	2	0	0	6	8	0	2	4	0	-2.2849		-0.910584		0.0108211		1.9665
Chr10_3B_Tb427v9	10142	10675	ID=Tb427v9_000079100:pseudogene;has_internal_stop=true;has_frameshift=true;Target=Tb10.v4.0049:mRNA 1 179;original_prot_length=179	0	0	0	0	0	0	0	0	0	0	1	0	0	0	0	2.39562		1.72039		1.00327		3.19495
Chr10_3B_Tb427v9	14631	15846	ID=Tb427v9_000079200:pseudogene;has_internal_stop=true;has_frameshift=true;Target=Tb11.v5.0137.1 6 410;original_prot_length=417	0	2	0	0	0	0	2	0	6	2	2	0	0	2	2	0.541421		3.95173		1.01237		4.15629
Chr10_3B_Tb427v9	16357	17264	ID=Tb427v9_000079300:pseudogene;has_internal_stop=true;has_frameshift=true;Target=Tb927.10.16210:mRNA 1 304;original_prot_length=304	0	8	2	2	0	0	2	0	0	0	0	0	1	7	0	-0.0180997		-0.384332		-4.12269		2.8712	0.447142
Chr10_3B_Tb427v9	18041	21106	ID=Tb427v9_000079400:pseudogene;has_internal_stop=true;has_frameshift=false;has_start=true;Target=Tb927.10.16200:mRNA 1 1022;original_prot_length=1023	2	6	2	0	0	0	6	8	0	2	8	3	4	2	2	-1.78283		2.09714	0.184323	0.468398	0.826559	2.89233	0.0795432
Chr10_3B_Tb427v9	23673	25127	Name=Tb427VSG-1650;ID=Tb427v9_000079500;Note=99.70 percent identity to VSG Tb427VSG-1650. The alignment length is 1014 nt, while the query VSG gene sequence is 1014 nt long. This is the most similar gene to Tb427VSG-1650 (Tb427VSG-1650 : GB Accession KC613139 : 1014nt : N-terminus partial : contig3493.) in the genome	0	6	0	0	0	0	0	0	0	0	0	0	0	6	0	-1.04217		-1.71747		-3.39637		3.16421
Chr10_3B_Tb427v9	27489	29006	Name=Similar to Tb427VSG-490;ID=Tb427v9_000079600:pseudogene;has_internal_stop=false;has_frameshift=true;Target=Tb927.11.18810.1 27 484;original_prot_length=489;Note=99.87 percent identity to VSG Tb427VSG-490. The alignment length is 1500 nt, while the query VSG gene sequence is 1500 nt long. This is the most similar gene to Tb427VSG-490 (Tb427VSG-490 : GB Accession KC613622 : 1500nt : Complete :…	0	8	0	0	0	0	6	0	0	4	0	1	2	12	0	-1.45747		1.5461	0.711288	-0.752458	0.873852	3.99143	0.267976
Chr10_3B_Tb427v9	29425	30144	ID=Tb427v9_000079700:pseudogene;has_internal_stop=true;has_frameshift=true;Target=Tb11.v5.0752.1 1 240;original_prot_length=240	0	0	0	0	0	0	0	0	0	0	0	2	2	1	0	2.39566		1.72039		1.9826		5.69104
Chr10_3B_Tb427v9	31773	33245	ID=Tb427v9_000079800:pseudogene;has_internal_stop=true;has_frameshift=false;has_start=true;has_stop=true;Target=Tb927.11.17720:mRNA 1 491;original_prot_length=491	0	8	0	0	0	0	6	0	2	4	0	0	0	10	2	-1.45748		1.96232	0.61963	-1.12257	0.804908	3.74536	0.298399
Chr10_3B_Tb427v9	35420	36487	Name=Tb427VSG-3358;ID=Tb427v9_000079900;Note=100.00 percent identity to VSG Tb427VSG-3358. The alignment length is 1068 nt, while the query VSG gene sequence is 1068 nt long. This is the most similar gene to Tb427VSG-3358 (Tb427VSG-3358 : GB Accession KC611961 : 1068nt : Internal partial : contig2820.) in the genome	0	10	0	0	0	0	0	0	0	2	0	0	2	8	0	-1.77914		-2.45445		-2.44368		3.192	0.53639
Chr10_3B_Tb427v9	40531	41829	Name=Tb427VSG-1462;ID=Tb427v9_000080000;Note=99.16 percent identity to VSG Tb427VSG-1462. The alignment length is 1074 nt, while the query VSG gene sequence is 1074 nt long. This is the most similar gene to Tb427VSG-1462 (Tb427VSG-1462 : GB Accession KC612960 : 1074nt : N-terminus partial : contig2820.) in the genome	6	2	6	4	0	0	0	0	0	13	2	4	2	6	0	0.475152		-2.94686	0.24035	0.389743	0.888866	2.38452	0.279584
Chr10_3B_Tb427v9	46178	46753	ID=Tb427v9_000080100:pseudogene;has_internal_stop=true;has_frameshift=true;Target=Tb11.v5.0752.1 47 238;original_prot_length=240	0	5	0	0	0	0	0	0	0	0	0	0	0	2	0	-0.7792		-1.45448		-3.13338		1.84452
Chr10_3B_Tb427v9	47001	48022	ID=Tb427v9_000080200:pseudogene;has_internal_stop=true;has_frameshift=true;Target=Tb11.v5.0662.1 28 368;original_prot_length=372	2	6	0	0	0	0	0	0	0	2	2	2	2	4	0	-1.47441		-2.1497		-0.380861		2.77685
Chr10_3B_Tb427v9	50429	50785	ID=Tb427v9_000080300	0	2	1	0	0	0	0	0	0	0	0	0	0	6	0	-0.024297		-0.699582		-2.37849		4.1821
Chr10_3B_Tb427v9	54791	55096	ID=Tb427v9_000080400	0	0	0	0	0	0	0	0	0	0	0	0	0	0	0
Chr10_3B_Tb427v9	55528	56892	Name=Tb427VSG-1227;ID=Tb427v9_000080500;Note=100.00 percent identity to VSG Tb427VSG-1227. The alignment length is 1365 nt, while the query VSG gene sequence is 1365 nt long. This is the most similar gene to Tb427VSG-1227 (Tb427VSG-1227 : GB Accession KC612733 : 1365nt : N-terminus partial : contig4810.) in the genome	2	6	0	0	0	0	2	6	4	3	0	1	0	3	0	-1.47409		2.21765		-1.06581		1.74141
Chr10_3B_Tb427v9	59160	60185	Name=Tb427VSG-3325;ID=Tb427v9_000080600;Note=100.00 percent identity to VSG Tb427VSG-3325. The alignment length is 1026 nt, while the query VSG gene sequence is 1026 nt long. This is the most similar gene to Tb427VSG-3325 (Tb427VSG-3325 : GB Accession KC611931 : 1026nt : Internal partial : contig4810.) in the genome	0	5	0	0	0	0	2	0	0	4	2	0	0	3	0	-0.779177		0.638526		0.222974		2.42872
Chr10_3B_Tb427v9	62336	63798	ID=Tb427v9_000080700:pseudogene;has_internal_stop=true;has_frameshift=true;Target=Tb927.11.17770:mRNA 1 486;original_prot_length=486	0	8	2	0	0	0	0	0	0	0	1	0	0	4	0	-1.76774		-2.44305		-3.16017		1.85427
Chr10_3B_Tb427v9	66976	68346	Name=Similar to Tb427VSG-3678;ID=Tb427v9_000080800:pseudogene;has_internal_stop=true;has_frameshift=false;Target=Tb927.9.17850:mRNA 27 487;original_prot_length=490;Note=99.51 percent identity to VSG Tb427VSG-3678. The alignment length is 819 nt, while the query VSG gene sequence is 819 nt long. This is the most similar gene to Tb427VSG-3678 (Tb427VSG-3678 : GB Accession KC612270 : 819nt : Interna…	0	6	0	0	0	0	0	0	0	0	0	0	0	4	0	-1.04218		-1.71747		-3.39637		2.57985
Chr10_3B_Tb427v9	73711	75094	ID=Tb427v9_000080900:pseudogene;has_internal_stop=true;has_frameshift=true;Target=Tb927.6.5260:mRNA 1 460;original_prot_length=462	2	4	0	0	0	0	2	0	0	0	2	0	2	8	0	-1.06476		0.313529		-1.48058		3.90667	0.261323
Chr10_3B_Tb427v9	77552	78859	Name=Similar to Tb427VSG-3261;ID=Tb427v9_000081000:pseudogene;has_internal_stop=false;has_frameshift=true;Target=Tb927.11.19410:mRNA 24 445;original_prot_length=472;Note=98.33 percent identity to VSG Tb427VSG-3261. The alignment length is 1141 nt, while the query VSG gene sequence is 1140 nt long. This is the most similar gene to Tb427VSG-3261 (Tb427VSG-3261 : GB Accession KC611870 : 1140nt : Int…	2	8	0	0	0	0	0	6	0	0	0	0	0	10	0	-1.79361		0.50897	0.93852	-4.14784	0.438497	3.1498	0.539655
Chr10_3B_Tb427v9	80905	82440	Name=Tb427VSG-816;ID=Tb427v9_000081100;Note=100.00 percent identity to VSG Tb427VSG-816. The alignment length is 1536 nt, while the query VSG gene sequence is 1536 nt long. This is the most similar gene to Tb427VSG-816 (Tb427VSG-816 : GB Accession KC613838 : 1536nt : Complete but extended : contig2984.) in the genome	2	8	0	0	0	0	0	0	0	2	0	0	0	14	0	-1.79356		-2.46886	0.635198	-2.45223	0.640269	3.63514	0.424793
Chr10_3B_Tb427v9	86715	88169	Name=Similar to Tb427VSG-1562;ID=Tb427v9_000081200:pseudogene;has_internal_stop=false;has_frameshift=true;Target=Tb11.1720.1 1 467;original_prot_length=528;Note=100.00 percent identity to VSG Tb427VSG-1562. The alignment length is 1095 nt 96.47 percent identity to VSG Tb427VSG-1817. The alignment length is 793 nt, 95.79 percent identity to VSG Tb427VSG-2251. The alignment length is 617 nt, while …	0	4	2	0	0	0	4	0	0	0	0	0	0	2	2	-1.02399		1.40024		-3.3782		2.58615
Chr10_3B_Tb427v9	92192	93751	Name=Similar to Tb427VSG-3301;ID=Tb427v9_000081300:pseudogene;has_internal_stop=true;has_frameshift=false;Target=Tb927.11.18870.1 29 550;original_prot_length=568;Note=99.90 percent identity to VSG Tb427VSG-3301. The alignment length is 1047 nt, while the query VSG gene sequence is 1047 nt long. This is the most similar gene to Tb427VSG-3301 (Tb427VSG-3301 : GB Accession KC611908 : 1047nt : Intern…	0	8	0	0	0	2	0	10	0	0	0	0	0	6	0	0.751919		1.56474		-3.81142		2.74961	0.645861
Chr10_3B_Tb427v9	95447	97045	Name=Tb427VSG-1398;ID=Tb427v9_000081400;Note=100.00 percent identity to VSG Tb427VSG-1398. The alignment length is 1188 nt, while the query VSG gene sequence is 1191 nt long. This is the most similar gene to Tb427VSG-1398 (Tb427VSG-1398 : GB Accession KC612899 : 1194nt : N-terminus partial mutated ATG : contig8334.) in the genome	0	12	2	0	0	0	0	0	0	4	0	2	0	6	2	-2.25679		-2.93209		-1.25529		2.35994
Chr10_3B_Tb427v9	99923	101440	Name=Similar to Tb427VSG-3536;ID=Tb427v9_000081500:pseudogene;has_internal_stop=false;has_frameshift=true;has_stop=true;Target=Tb927.11.20660:mRNA 10 514;original_prot_length=514;Note=99.78 percent identity to VSG Tb427VSG-3536. The alignment length is 903 nt, while the query VSG gene sequence is 903 nt long. This is the most similar gene to Tb427VSG-3536 (Tb427VSG-3536 : GB Accession KC612135 : …	2	7	0	0	0	0	4	0	0	2	2	2	2	18	0	-1.64203	0.659346	0.736924	0.817388	-0.549342	0.869408	4.31612	0.0622381
Chr10_3B_Tb427v9	103136	103782	ID=Tb427v9_000081600:pseudogene;has_internal_stop=true;has_frameshift=true;has_stop=true;Target=Tb11.v5.0752.1 25 240;original_prot_length=240	0	0	0	0	0	0	0	0	0	0	0	4	2	2	0	2.39568		1.72039		2.98624		6.08509
Chr10_3B_Tb427v9	104478	106205	Name=Similar to Tb427VSG-1002;ID=Tb427v9_000081700:pseudogene;has_internal_stop=false;has_frameshift=false;Target=Tb927.11.19410:mRNA 11 455;original_prot_length=472;Note=100.00 percent identity to VSG Tb427VSG-1002. The alignment length is 1728 nt, while the query VSG gene sequence is 1728 nt long. This is the most similar gene to Tb427VSG-1002 (Tb427VSG-1002 : GB Accession KC612516 : 1728nt : N…	2	4	2	0	0	0	0	0	2	0	0	0	6	4	0	-1.46154		-0.112098	0.981744	-3.81574	0.234995	3.56077	0.226755
Chr10_3B_Tb427v9	108499	109158	ID=Tb427v9_000081800	0	12	0	0	0	2	0	0	0	0	2	2	0	8	0	0.150962		-2.71747		-1.44704		2.57983	0.601298
Chr10_3B_Tb427v9	110775	112128	Name=Similar to Tb427VSG-1396;ID=Tb427v9_000081900:pseudogene;has_internal_stop=true;has_frameshift=true;Target=Tb927.11.19410:mRNA 20 447;original_prot_length=472;Note=99.36 percent identity to VSG Tb427VSG-1396. The alignment length is 1245 nt, while the query VSG gene sequence is 1245 nt long. This is the most similar gene to Tb427VSG-1396 (Tb427VSG-1396 : GB Accession KC612897 : 1245nt : N-te…	0	1	0	0	0	0	2	0	0	0	0	0	4	10	0	1.43389		2.82429	0.53916	-0.920302	0.872196	6.9022	0.0755541
Chr10_3B_Tb427v9	114738	115971	Name=Tb427VSG-1385;ID=Tb427v9_000082000;Note=95.38 percent identity to VSG Tb427VSG-1385. The alignment length is 1234 nt, while the query VSG gene sequence is 1257 nt long. This is the third most similar gene to Tb427VSG-1385 (Tb427VSG-1385 : GB Accession KC612886 : 1257nt : N-terminus partial : contig4084.) in the genome	0	4	0	0	0	0	2	0	0	7	0	2	2	6	0	-0.457782		0.929733		1.09408		4.1983
Chr10_3B_Tb427v9	115257	115793	ID=Tb427v9_000082100	0	2	0	0	0	0	2	0	0	5	0	2	0	2	0	0.542463		1.96311		1.74585		3.16613
Chr10_3B_Tb427v9	118963	119440	ID=Tb427v9_000082200:pseudogene;has_internal_stop=true;has_frameshift=true;Target=Tb927.11.19120.1 1 160;original_prot_length=163	0	0	0	0	0	0	6	0	0	0	0	0	0	4	0	2.39569		5.41383		0.0414895		6.01771
Chr10_3B_Tb427v9	120046	121481	Name=Similar to Tb427VSG-1488;ID=Tb427v9_000082300:pseudogene;has_internal_stop=true;has_frameshift=true;Target=Tb11.v5.0610.1 9 481;original_prot_length=482;Note=96.39 percent identity to VSG Tb427VSG-1488. The alignment length is 1164 nt, while the query VSG gene sequence is 1164 nt long. This is the most similar gene to Tb427VSG-1488 (Tb427VSG-1488 : GB Accession KC612985 : 1164nt : N-terminus…	0	8	0	0	0	0	2	0	0	0	2	0	5	4	6	-1.4577		-0.0980627	0.983296	-1.88129	0.60022	4.10611	0.149069
Chr10_3B_Tb427v9	131986	132615	ID=Tb427v9_000082400	0	2	0	0	2	0	0	0	0	0	0	0	0	0	0	2.24198		-0.132863		-1.81177		1.3417
Chr10_3B_Tb427v9	133991	135238	Name=Similar to Tb427VSG-1801;ID=Tb427v9_000082500:pseudogene;has_internal_stop=true;has_frameshift=false;has_start=true;Target=Tb11.v5.0112.1 1 417;original_prot_length=418;Note=100.00 percent identity to VSG Tb427VSG-1801. The alignment length is 870 nt, while the query VSG gene sequence is 870 nt long. This is the most similar gene to Tb427VSG-1801 (Tb427VSG-1801 : GB Accession KC613279 : 870n…	0	6	0	0	0	0	4	0	0	2	2	0	2	6	2	-1.04278		1.35465	0.710111	-0.571043	0.89194	3.92377	0.197885
Chr10_3B_Tb427v9	142035	142526	ID=Tb427v9_000082600:pseudogene;has_internal_stop=true;has_frameshift=true;Target=Tb10.v4.0049:mRNA 7 170;original_prot_length=179	0	1	0	0	0	0	0	0	0	0	0	0	0	2	0	1.43386		0.758608		-0.920296		4.0576
Chr10_3B_Tb427v9	144033	145553	Name=Similar to Tb427VSG-1956;ID=Tb427v9_000082700:pseudogene;has_internal_stop=true;has_frameshift=false;has_stop=true;Target=Tb927.11.18260.1 39 413;original_prot_length=413;Note=98.83 percent identity to VSG Tb427VSG-1956. The alignment length is 1455 nt, while the query VSG gene sequence is 1455 nt long. This is the most similar gene to Tb427VSG-1956 (Tb427VSG-1956 : GB Accession KC613422 : 1…	0	6	0	0	0	0	0	0	0	0	0	0	0	12	0	-1.04216		-1.71747	0.831895	-3.39637	0.65203	4.16358	0.538823
Chr10_3B_Tb427v9	153575	153940	ID=Tb427v9_000082800	0	2	0	0	0	0	0	0	0	0	0	0	0	0	0	0.542375		-0.132863		-1.81177		1.3417
Chr10_3B_Tb427v9	155795	156602	Name=Tb427VSG-1862;ID=Tb427v9_000082900;Note=98.52 percent identity to VSG Tb427VSG-1862. The alignment length is 810 nt, while the query VSG gene sequence is 810 nt long. This is the most similar gene to Tb427VSG-1862 (Tb427VSG-1862 : GB Accession KC613338 : 810nt : N-terminus partial : contig4294.) in the genome	0	2	0	0	0	0	0	0	0	0	0	0	0	6	0	0.542415		-0.132863		-1.81177		4.74882
Chr10_3B_Tb427v9	156879	157421	ID=Tb427v9_000083000:pseudogene;has_internal_stop=true;has_frameshift=false;Target=Tb11.v5.0922.1 1 181;original_prot_length=218	0	2	0	0	0	0	0	0	0	0	2	0	2	2	0	0.542432		-0.132863		0.145464		4.23183
Chr10_3B_Tb427v9	159096	160550	Name=Similar to Tb427VSG-3032;ID=Tb427v9_000083100:pseudogene;has_internal_stop=false;has_frameshift=false;Target=Tb927.9.1110:mRNA 3 480;original_prot_length=487;Note=99.31 percent identity to VSG Tb427VSG-3032. The alignment length is 1456 nt, while the query VSG gene sequence is 1455 nt long. This is the most similar gene to Tb427VSG-3032 (Tb427VSG-3032 : GB Accession KC611650 : 1455nt : Inter…	0	12	0	0	0	0	0	0	4	0	0	0	2	14	3	-2.04208	0.78607	0.369334	0.961617	-4.39632	0.45653	3.83723	0.493445
Chr10_3B_Tb427v9	163559	165043	Name=Tb427VSG-511;ID=Tb427v9_000083200;Note=100.00 percent identity to VSG Tb427VSG-511. The alignment length is 1485 nt, while the query VSG gene sequence is 1485 nt long. This is the most similar gene to Tb427VSG-511 (Tb427VSG-511 : GB Accession KC613639 : 1485nt : Complete : contig2674.) in the genome	0	14	0	0	0	0	0	8	0	0	2	0	0	6	2	-2.26452		0.449462		-2.66992		2.35093	0.626408
Chr10_3B_Tb427v9	166327	167862	Name=Similar to Tb427VSG-1301;ID=Tb427v9_000083300:pseudogene;has_internal_stop=true;has_frameshift=false;Target=Tb08.27P2.240:mRNA 7 517;original_prot_length=532;Note=100.00 percent identity to VSG Tb427VSG-1301. The alignment length is 1314 nt, while the query VSG gene sequence is 1314 nt long. This is the most similar gene to Tb427VSG-1301 (Tb427VSG-1301 : GB Accession KC612803 : 1314nt : N-te…	2	4	2	0	0	0	2	0	0	0	2	0	0	14	0	-1.46153		-0.0889681	0.985699	-1.87977	0.634629	3.96818	0.220135
Chr10_3B_Tb427v9	168101	168803	ID=Tb427v9_000083400:pseudogene;has_internal_stop=true;has_frameshift=true;Target=Tb11.v5.0752.1 1 235;original_prot_length=240	0	2	0	0	0	0	0	0	0	0	0	0	0	0	0	0.542375		-0.132863		-1.81177		1.3417
Chr10_3B_Tb427v9	170329	171759	Name=Tb427VSG-3501;ID=Tb427v9_000083500;Note=99.90 percent identity to VSG Tb427VSG-3501. The alignment length is 1018 nt 99.90 percent identity to VSG Tb427VSG-3501. The alignment length is 1018 nt, while the query VSG gene sequence is 1017 nt long. This is the most similar gene to Tb427VSG-3501 (Tb427VSG-3501 : GB Accession KC612102 : 1017nt : Internal partial : contig6428.) in the genome	4	6	0	0	0	0	0	0	0	0	2	0	4	7	2	-1.80606		-2.48134	0.431371	-2.23501	0.477559	3.55408	0.172217
Chr10_3B_Tb427v9	173421	174940	Name=Similar to Tb427VSG-1087;ID=Tb427v9_000083600:pseudogene;has_internal_stop=true;has_frameshift=true;Target=Tb10.v4.0139:mRNA 11 510;original_prot_length=537;Note=100.00 percent identity to VSG Tb427VSG-1087. The alignment length is 1452 nt, while the query VSG gene sequence is 1452 nt long. This is the most similar gene to Tb427VSG-1087 (Tb427VSG-1087 : GB Accession KC612596 : 1452nt : N-ter…	0	12	0	0	0	0	0	0	4	2	2	0	0	10	0	-2.04215		0.363592	0.953738	-1.57326	0.775568	2.90149	0.538701
Chr10_3B_Tb427v9	177742	178797	Name=Tb427VSG-1602;ID=Tb427v9_000083700;Note=100.00 percent identity to VSG Tb427VSG-1602. The alignment length is 1056 nt, while the query VSG gene sequence is 1056 nt long. This is the most similar gene to Tb427VSG-1602 (Tb427VSG-1602 : GB Accession KC611611 : 1056nt : Internal partial : contig8249.) in the genome	6	14	0	0	0	0	0	0	0	0	0	0	0	12	0	-2.80113		-3.47644	0.561516	-5.15535	0.362118	2.4049	0.679416
Chr10_3B_Tb427v9	178991	179566	ID=Tb427v9_000083800:pseudogene;has_internal_stop=true;has_frameshift=true;Target=Tb11.v5.0752.1 46 238;original_prot_length=240	0	2	0	0	0	0	0	0	0	0	0	0	0	0	0	0.542375		-0.132863		-1.81177		1.3417
Chr10_3B_Tb427v9	185244	186326	ID=Tb427v9_000083900	0	4	0	0	0	0	0	0	2	0	0	0	2	12	2	-0.45805		0.900702	0.832587	-2.81225	0.461526	5.17793	0.0925943
Chr10_3B_Tb427v9	186995	187663	ID=Tb427v9_000084000	0	6	0	0	0	0	0	0	0	0	0	0	0	6	0	-1.04217		-1.71747		-3.39637		3.16421
Chr10_3B_Tb427v9	188515	188802	ID=Tb427v9_000084100	0	0	0	0	0	0	0	0	0	0	0	0	0	4	0	2.39564		1.72039		0.0414895		6.01771
Chr10_3B_Tb427v9	189324	189641	ID=Tb427v9_000084200	0	0	0	0	0	0	1	0	0	0	0	0	0	3	0	2.39565		2.68987		0.0414895		5.60325
Chr10_3B_Tb427v9	190440	191051	ID=Tb427v9_000084300	0	2	0	0	0	0	0	0	0	0	0	0	0	6	0	0.542415		-0.132863		-1.81177		4.74882
Chr10_3B_Tb427v9	191163	191552	ID=Tb427v9_000084400	0	2	0	0	0	0	0	0	0	0	0	0	0	0	0	0.542375		-0.132863		-1.81177		1.3417
Chr10_3B_Tb427v9	194451	195848	ID=Tb427v9_000084500:pseudogene;has_internal_stop=true;has_frameshift=true;Target=Tb927.9.17410:mRNA 23 488;original_prot_length=488	4	6	2	0	0	0	0	0	0	0	0	0	6	12	2	-2.05525	0.44537	-2.73052	0.223132	-4.40944	0.0323538	3.92653	0.0127931
Chr10_3B_Tb427v9	198005	198433	ID=Tb427v9_000084600	0	0	0	0	0	0	0	0	0	0	0	0	0	0	0
Chr10_3B_Tb427v9	198503	199108	ID=Tb427v9_000084700	2	0	0	0	0	0	0	0	0	0	0	0	0	5	0	0.475474		-0.199802		-1.87871		4.41909
Chr10_3B_Tb427v9	201791	204814	ID=Tb427v9_000084800:pseudogene;has_internal_stop=true;has_frameshift=true;Target=Tb927.10.16200:mRNA 1 1007;original_prot_length=1023	2	16	0	0	0	0	1	0	0	0	2	0	10	26	2	-2.63517	0.499428	-2.34399	0.505096	-3.0574	0.350436	4.26927	0.130393
Chr10_3B_Tb427v9	205302	206656	ID=Tb427v9_000084900:pseudogene;has_internal_stop=true;has_frameshift=true;Target=Tb927.11.17720:mRNA 1 454;original_prot_length=491	1	5	0	0	0	0	0	0	0	2	0	0	0	2	0	-1.05427		-1.72957		-1.73073		1.56942
Chr10_3B_Tb427v9	207195	210264	ID=Tb427v9_000085000:pseudogene;has_internal_stop=true;has_frameshift=true;has_start=true;Target=Tb927.10.16200:mRNA 1 1022;original_prot_length=1023	2	2	2	0	0	0	0	0	0	0	0	0	0	8	4	-1.04776		-1.72303	0.669406	-3.40195	0.344912	4.15136	0.189438
Chr10_3B_Tb427v9	211036	211947	ID=Tb427v9_000085100:pseudogene;has_internal_stop=false;has_frameshift=false;Target=Tb927.10.16210:mRNA 1 303;original_prot_length=304	1	2	0	0	0	0	0	0	0	2	2	2	0	3	0	-0.0649363		-0.740232		1.0296		3.14409
Chr10_3B_Tb427v9	223082	224318	ID=Tb427v9_000085200:pseudogene;has_internal_stop=true;has_frameshift=true;Target=Tb11.v5.1033.1 24 434;original_prot_length=447	0	6	0	0	0	0	0	0	2	0	0	0	0	8	0	-1.04214		0.364349		-3.39637		3.57894
Chr10_3B_Tb427v9	226514	226936	ID=Tb427v9_000085300:pseudogene;has_internal_stop=false;has_frameshift=true;Target=Tb927.11.19120.1 16 155;original_prot_length=163	0	2	0	0	0	0	0	0	0	0	0	0	2	4	0	0.542416		-0.132863		-1.81177		4.79483
Chr10_3B_Tb427v9	231803	232384	ID=Tb427v9_000085400:pseudogene;has_internal_stop=true;has_frameshift=true;has_stop=true;Target=Tb11.v5.0752.1 47 240;original_prot_length=240	0	1	0	0	0	0	0	0	0	0	0	0	0	5	0	1.43387		0.758608		-0.920296		5.3775
Chr10_3B_Tb427v9	232586	234036	Name=Similar to Tb427VSG-1148;ID=Tb427v9_000085500:pseudogene;has_internal_stop=true;has_frameshift=true;Target=Tb927.9.17410:mRNA 27 483;original_prot_length=488;Note=100.00 percent identity to VSG Tb427VSG-1148. The alignment length is 1416 nt, while the query VSG gene sequence is 1416 nt long. This is the most similar gene to Tb427VSG-1148 (Tb427VSG-1148 : GB Accession KC612656 : 1416nt : N-te…	0	12	0	0	2	0	0	0	0	6	0	0	0	4	0	-0.342447		-2.71736		-1.14615		1.57995
Chr10_3B_Tb427v9	235242	235751	ID=Tb427v9_000085600:pseudogene;has_internal_stop=true;has_frameshift=false;Target=Tb11.0730:mRNA 2 171;original_prot_length=172	0	0	0	0	0	0	0	0	0	0	0	0	0	0	0
Chr10_3B_Tb427v9	236208	238613	ID=Tb427v9_000085700	0	0	0	0	0	0	0	0	0	0	0	0	0	2	0	2.39563		1.72039		0.0414895		5.01938
Chr10_3B_Tb427v9	238659	240236	ID=Tb427v9_000085800	0	2	0	0	0	0	0	0	0	0	0	0	0	0	0	0.542375		-0.132863		-1.81177		1.3417
Chr10_3B_Tb427v9	240370	241185	ID=Tb427v9_000085900	0	0	0	0	0	0	0	0	0	0	0	2	0	3	0	2.39566		1.72039		1.9826		5.60325
Chr10_3B_Tb427v9	241339	241862	ID=Tb427v9_000086000:pseudogene;has_internal_stop=true;has_frameshift=true;Target=Tb927.11.18700.1 1 176;original_prot_length=176	0	9	2	56	55	42	60	26	34	2	0	10	191	95	111	6.19424	8.50602e-09	5.29176	8.61554e-07	0.208684	0.918999	8.40258	6.54383e-16
Chr10_3B_Tb427v9	242324	245391	ID=Tb427v9_000086200:pseudogene;has_internal_stop=false;has_frameshift=true;has_start=true;Target=Tb927.10.16200:mRNA 1 1022;original_prot_length=1023	0	6	0	0	0	0	2	0	0	0	0	0	2	2	0	-1.04216		0.378504		-3.39637		2.64722
Chr10_3B_Tb427v9	246163	247073	ID=Tb427v9_000086300:pseudogene;has_internal_stop=false;has_frameshift=true;has_stop=true;Target=Tb927.10.16210:mRNA 1 304;original_prot_length=304	0	4	2	0	0	0	0	0	0	0	0	0	0	4	0	-1.02353		-1.69882		-3.37773		2.59849
Chr10_3B_Tb427v9	247593	250659	ID=Tb427v9_000086400:pseudogene;has_internal_stop=false;has_frameshift=true;has_start=true;Target=Tb927.10.16200:mRNA 1 1022;original_prot_length=1023	2	2	0	0	0	0	0	0	0	0	0	0	0	2	0	-0.492757		-1.16803		-2.84693		2.13096
Chr10_3B_Tb427v9	251431	252338	ID=Tb427v9_000086500:pseudogene;has_internal_stop=false;has_frameshift=true;has_stop=true;Target=Tb927.10.16210:mRNA 1 304;original_prot_length=304	0	8	0	0	0	0	2	0	1	0	2	0	2	4	0	-1.45737		0.531649		-1.86605		2.79449
Chr10_3B_Tb427v9	256475	258165	Name=Similar to Tb427VSG-783;ID=Tb427v9_000086600:pseudogene;has_internal_stop=true;has_frameshift=true;Target=Tb927.3.210:mRNA 1 561;original_prot_length=570;Note=100.00 percent identity to VSG Tb427VSG-783. The alignment length is 1683 nt, while the query VSG gene sequence is 1683 nt long. This is the most similar gene to Tb427VSG-783 (Tb427VSG-783 : GB Accession KC613806 : 1683nt : Complete bu…	0	10	0	0	0	0	0	0	0	0	0	0	0	4	2	-1.77905		-2.45435		-4.13326		2.41832
Chr10_3B_Tb427v9	259486	260946	Name=Tb427VSG-579;ID=Tb427v9_000086700;Note=100.00 percent identity to VSG Tb427VSG-579. The alignment length is 1461 nt, while the query VSG gene sequence is 1461 nt long. This is the most similar gene to Tb427VSG-579 (Tb427VSG-579 : GB Accession KC613706 : 1461nt : Complete : contig7185.) in the genome	0	10	0	0	0	0	0	0	0	0	0	2	2	4	0	-1.77906		-2.45438		-2.19343		2.47325
Chr10_3B_Tb427v9	262147	263325	Name=Tb427VSG-3481;ID=Tb427v9_000086800;Note=99.38 percent identity to VSG Tb427VSG-3481. The alignment length is 1138 nt, while the query VSG gene sequence is 1137 nt long. This is the most similar gene to Tb427VSG-3481 (Tb427VSG-3481 : GB Accession KC612083 : 1137nt : Internal partial : contig7580.) in the genome	0	4	0	0	0	0	0	0	0	0	0	2	0	13	0	-0.457374		-1.13269	0.875234	-0.8726	0.912074	4.86399	0.40492
Chr10_3B_Tb427v9	263702	264279	ID=Tb427v9_000086900:pseudogene;has_internal_stop=true;has_frameshift=true;Target=Tb11.v5.0752.1 47 240;original_prot_length=240	0	0	0	0	0	0	0	0	0	0	0	0	0	0	0
Chr10_3B_Tb427v9	265471	266925	Name=Similar to Tb427VSG-2016;ID=Tb427v9_000087000:pseudogene;has_internal_stop=false;has_frameshift=true;Target=Tb927.9.860:mRNA 14 470;original_prot_length=474;Note=100.00 percent identity to VSG Tb427VSG-2016. The alignment length is 1422 nt, while the query VSG gene sequence is 1422 nt long. This is the most similar gene to Tb427VSG-2016 (Tb427VSG-2016 : GB Accession KC611325 : 1422nt : C-ter…	0	6	0	0	0	0	6	0	0	0	0	0	4	6	0	-1.04232		1.97029	0.720453	-3.39654	0.531493	3.956	0.421306
Chr10_3B_Tb427v9	269946	270323	ID=Tb427v9_000087100	0	1	0	0	0	0	0	2	0	0	0	0	0	0	0	1.43385		2.27514		-0.920296		2.23317
Chr10_3B_Tb427v9	272584	273561	ID=Tb427v9_000087200	2	2	2	0	0	0	0	0	0	4	0	0	0	2	2	-1.04786		-1.72315		-0.723274		2.56342
Chr10_3B_Tb427v9	275623	277236	Name=Tb427VSG-320;ID=Tb427v9_000087300;Note=100.00 percent identity to VSG Tb427VSG-320. The alignment length is 1614 nt, while the query VSG gene sequence is 1614 nt long. This is the most similar gene to Tb427VSG-320 (Tb427VSG-320 : GB Accession KC613469 : 1614nt : Complete : contig3956.) in the genome	2	6	0	0	0	0	0	0	0	0	0	4	2	10	2	-1.47426		-2.14955	0.548433	-0.896918	0.81537	3.97134	0.170933
Chr10_3B_Tb427v9	280414	281377	ID=Tb427v9_000087400:pseudogene;has_internal_stop=true;has_frameshift=true;has_start=true;Target=Tb11.v5.0722.1 1 321;original_prot_length=339	2	2	0	0	0	0	0	0	0	0	0	0	0	4	0	-0.492745		-1.16803		-2.84693		3.12929
Chr10_3B_Tb427v9	283437	284965	ID=Tb427v9_000087500:pseudogene;has_internal_stop=true;has_frameshift=true;has_start=true;has_stop=true;Target=Tb10.v4.0132:mRNA 1 513;original_prot_length=513	0	4	0	0	0	0	2	0	0	0	2	0	0	4	0	-0.457273		0.96337		-0.854277		3.16471
Chr10_3B_Tb427v9	287158	287913	Name=Tb427VSG-1921;ID=Tb427v9_000087600;Note=100.00 percent identity to VSG Tb427VSG-1921. The alignment length is 747 nt, while the query VSG gene sequence is 747 nt long. This is the most similar gene to Tb427VSG-1921 (Tb427VSG-1921 : GB Accession KC613395 : 747nt : N-terminus partial : contig8471.) in the genome	2	6	0	0	0	0	2	0	0	0	0	0	2	3	0	-1.47517		-0.0685721		-3.82938		2.52249
Chr10_3B_Tb427v9	291084	292172	ID=Tb427v9_000087700	0	4	0	0	0	0	0	0	0	0	0	0	0	2	2	-0.457321		-1.1326		-2.81151		3.15141
Chr10_3B_Tb427v9	293903	294442	ID=Tb427v9_000087800:pseudogene;has_internal_stop=false;has_frameshift=false;has_start=true;Target=Tb11.0740:mRNA 1 179;original_prot_length=184	0	2	0	0	0	0	0	0	0	0	0	0	0	0	0	0.542375		-0.132863		-1.81177		1.3417
Chr10_3B_Tb427v9	294676	295169	ID=Tb427v9_000087900:pseudogene;has_internal_stop=true;has_frameshift=true;has_stop=true;Target=Tb927.11.19120.1 1 163;original_prot_length=163	0	0	0	0	0	0	0	0	0	0	0	0	0	0	0
Chr10_3B_Tb427v9	296417	297223	Name=Tb427VSG-3695;ID=Tb427v9_000088000;Note=100.00 percent identity to VSG Tb427VSG-3695. The alignment length is 807 nt, while the query VSG gene sequence is 807 nt long. This is the most similar gene to Tb427VSG-3695 (Tb427VSG-3695 : GB Accession KC612287 : 807nt : Internal partial : contig6981.) in the genome	0	0	0	0	0	0	4	0	0	0	0	0	0	4	0	2.39568		4.82566		0.0414895		6.01771
Chr10_3B_Tb427v9	299913	301076	Name=Tb427VSG-3171;ID=Tb427v9_000088100;Note=99.66 percent identity to VSG Tb427VSG-3171. The alignment length is 1161 nt, while the query VSG gene sequence is 1161 nt long. This is the most similar gene to Tb427VSG-3171 (Tb427VSG-3171 : GB Accession KC611784 : 1161nt : Internal partial : contig6981.) in the genome	0	4	0	0	0	0	0	0	0	0	0	0	2	4	0	-0.457313		-1.1326		-2.81151		3.79509
Chr10_3B_Tb427v9	306585	307918	Name=Similar to Tb427VSG-3771;ID=Tb427v9_000088200:pseudogene;has_internal_stop=false;has_frameshift=true;Target=Tb11.v5.0933.1 6 432;original_prot_length=438;Note=99.87 percent identity to VSG Tb427VSG-3771. The alignment length is 768 nt, while the query VSG gene sequence is 768 nt long. This is the most similar gene to Tb427VSG-3771 (Tb427VSG-3771 : GB Accession KC612359 : 768nt : Internal par…	0	9	0	0	0	0	0	0	0	2	0	0	0	6	0	-1.62704		-2.30237		-2.30353		2.57931
Chr10_3B_Tb427v9	309186	310634	Name=Tb427VSG-3090;ID=Tb427v9_000088300;Note=98.10 percent identity to VSG Tb427VSG-3090. The alignment length is 1266 nt, while the query VSG gene sequence is 1266 nt long. This is the most similar gene to Tb427VSG-3090 (Tb427VSG-3090 : GB Accession KC611703 : 1266nt : Internal partial : contig4131.) in the genome	0	5	0	0	0	0	0	0	0	0	0	0	0	2	0	-0.7792		-1.45448		-3.13338		1.84452
Chr10_3B_Tb427v9	312321	313685	Name=Tb427VSG-2322;ID=Tb427v9_000088400;Note=100.00 percent identity to VSG Tb427VSG-2322. The alignment length is 459 nt, while the query VSG gene sequence is 459 nt long. This is the most similar gene to Tb427VSG-2322 (Tb427VSG-2322 : GB Accession KC611592 : 459nt : C-terminus partial : contig4461.) in the genome	0	1	0	0	0	0	2	0	0	0	0	0	2	4	0	1.4339		2.84906		-0.920298		5.6862
Chr10_3B_Tb427v9	318312	318896	ID=Tb427v9_000088500:pseudogene;has_internal_stop=true;has_frameshift=true;has_stop=true;Target=Tb11.v5.0752.1 46 240;original_prot_length=240	0	2	0	0	0	0	0	0	0	0	0	0	0	0	0	0.542375		-0.132863		-1.81177		1.3417
Chr10_3B_Tb427v9	319442	319948	ID=Tb427v9_000088600	0	2	0	0	0	0	0	0	0	0	0	0	0	0	0	0.542375		-0.132863		-1.81177		1.3417
Chr10_3B_Tb427v9	322993	324423	Name=Tb427VSG-3434;ID=Tb427v9_000088700;Note=98.14 percent identity to VSG Tb427VSG-3434. The alignment length is 1020 nt 98.48 percent identity to VSG Tb427VSG-3816. The alignment length is 984 nt, while the query VSG gene sequence is 1020 nt long. This is the most similar gene to Tb427VSG-3434 (Tb427VSG-3434 : GB Accession KC612036 : 1020nt : Internal partial : contig1571.) in the genome	0	6	0	0	0	0	0	0	0	0	0	0	0	14	2	-1.04232		-1.71761	0.778522	-3.39652	0.545827	4.57529	0.360455
Chr10_3B_Tb427v9	329827	331305	Name=Tb427VSG-1054;ID=Tb427v9_000088800;Note=99.12 percent identity to VSG Tb427VSG-1054. The alignment length is 1482 nt 97.30 percent identity to VSG Tb427VSG-1846. The alignment length is 816 nt, while the query VSG gene sequence is 1482 nt long. This is the most similar gene to Tb427VSG-1054 (Tb427VSG-1054 : GB Accession KC612564 : 1482nt : N-terminus partial : contig1974.) in the genome	0	0	0	0	0	0	0	0	0	0	0	0	0	2	0	2.39563		1.72039		0.0414895		5.01938
Chr10_3B_Tb427v9	332698	333036	ID=Tb427v9_000088900	0	2	0	0	0	0	0	0	0	0	0	0	0	0	0	0.542375		-0.132863		-1.81177		1.3417
Chr10_3B_Tb427v9	336051	337586	Name=Tb427VSG-823;ID=Tb427v9_000089000;Note=100.00 percent identity to VSG Tb427VSG-823. The alignment length is 1536 nt, while the query VSG gene sequence is 1536 nt long. This is the most similar gene to Tb427VSG-823 (Tb427VSG-823 : GB Accession KC612515 : 1536nt : Complete almost : contig7903.) in the genome	0	0	0	0	0	0	0	0	0	0	2	0	0	2	0	2.39565		1.72039		1.99872		5.01938
Chr10_3B_Tb427v9	338199	338438	ID=Tb427v9_000089100;has_internal_stop=false;has_frameshift=false;has_start=true;has_stop=true;Target=Tb927.9.1060:mRNA 1 80;original_prot_length=80	0	0	0	0	0	0	0	0	0	0	0	0	0	0	0
Chr10_3B_Tb427v9	338719	340209	Name=Tb427VSG-506;ID=Tb427v9_000089200;Note=99.80 percent identity to VSG Tb427VSG-506. The alignment length is 1491 nt, while the query VSG gene sequence is 1491 nt long. This is the most similar gene to Tb427VSG-506 (Tb427VSG-506 : GB Accession KC612430 : 1491nt : Complete almost : contig6629.) in the genome	0	4	0	0	0	0	4	0	0	0	2	0	0	5	0	-0.457279		1.97206		-0.854808		3.48636
Chr10_3B_Tb427v9	342238	343713	Name=Similar to Tb427VSG-772;ID=Tb427v9_000089300:pseudogene;has_internal_stop=true;has_frameshift=false;has_start=true;Target=Tb927.5.5430.1 1 509;original_prot_length=510;Note=100.00 percent identity to VSG Tb427VSG-772. The alignment length is 1389 nt, while the query VSG gene sequence is 1389 nt long. This is the most similar gene to Tb427VSG-772 (Tb427VSG-772 : GB Accession KC612507 : 1389nt…	3	2	0	0	0	0	2	0	0	0	0	0	2	10	2	-0.815567		0.530521	0.887236	-3.16976	0.310128	4.63036	0.0690026
Chr10_3B_Tb427v9	345810	347042	Name=Tb427VSG-1409;ID=Tb427v9_000089400;Note=100.00 percent identity to VSG Tb427VSG-1409. The alignment length is 1233 nt, while the query VSG gene sequence is 1233 nt long. This is the most similar gene to Tb427VSG-1409 (Tb427VSG-1409 : GB Accession KC612909 : 1233nt : N-terminus partial : contig6629.) in the genome	0	4	0	0	0	0	2	0	0	0	0	0	0	3	2	-0.457306		0.962584		-2.81152		3.47561
Chr10_3B_Tb427v9	348977	349558	ID=Tb427v9_000089500:pseudogene;has_internal_stop=true;has_frameshift=false;has_stop=true;Target=Tb11.v5.0752.1 46 240;original_prot_length=240	0	0	0	0	0	0	0	0	0	0	0	0	0	4	0	2.39564		1.72039		0.0414895		6.01771
Chr10_3B_Tb427v9	349854	351455	Name=Tb427VSG-806;ID=Tb427v9_000089600;Note=99.81 percent identity to VSG Tb427VSG-806. The alignment length is 1574 nt, while the query VSG gene sequence is 1574 nt long. This is the most similar gene to Tb427VSG-806 (Tb427VSG-806 : GB Accession KC612514 : 1575nt : Complete almost : contig6501.) in the genome	0	2	0	0	0	0	0	0	0	0	0	0	2	6	0	0.542421		-0.132863		-1.81177		5.19849
Chr10_3B_Tb427v9	352697	354065	ID=Tb427v9_000089700:pseudogene;has_internal_stop=true;has_frameshift=true;Target=Tb08.27P2.290:mRNA 3 465;original_prot_length=518	0	4	0	0	0	0	6	0	0	0	2	0	6	4	0	-0.457669		2.55081	0.572907	-0.866277	0.877844	4.56678	0.275897
Chr10_3B_Tb427v9	357898	358341	ID=Tb427v9_000089800	0	2	0	0	0	0	0	0	0	0	0	0	0	1	0	0.542387		-0.132863		-1.81177		2.30348
Chr10_3B_Tb427v9	359381	360145	ID=Tb427v9_000089900	0	0	0	0	0	0	0	0	0	0	0	2	0	4	0	2.39567		1.72039		1.9826		6.01771
Chr10_3B_Tb427v9	360188	360769	ID=Tb427v9_000090000	0	0	0	0	0	0	0	0	0	0	0	0	0	2	1	2.39564		1.72039		0.0414895		5.59453
Chr10_3B_Tb427v9	361193	362875	ID=Tb427v9_000090100	0	7	0	0	0	0	0	2	0	1	2	2	2	8	2	-1.26542		-0.335351	0.929164	-0.406555	0.905002	3.96115	0.0900569
Chr10_3B_Tb427v9	366463	367359	ID=Tb427v9_000090200	0	4	0	0	0	0	2	0	0	0	0	0	0	2	0	-0.457308		0.963372		-2.81151		2.16639
Chr10_3B_Tb427v9	369437	370915	Name=Tb427VSG-769;ID=Tb427v9_000090300;Note=99.86 percent identity to VSG Tb427VSG-769. The alignment length is 1408 nt, while the query VSG gene sequence is 1407 nt long. This is the most similar gene to Tb427VSG-769 (Tb427VSG-769 : GB Accession KC612504 : 1407nt : Complete almost : contig6600.) in the genome	2	8	0	0	0	0	0	0	0	0	2	0	4	6	0	-1.79344		-2.46874		-2.20421		3.20452	0.421306
Chr10_3B_Tb427v9	372393	372921	ID=Tb427v9_000090400:pseudogene;has_internal_stop=false;has_frameshift=true;has_start=true;Target=Tb11.v5.0940.1 1 176;original_prot_length=177	0	2	0	0	0	0	2	0	0	0	0	0	2	0	0	0.542423		1.96311		-1.81177		3.29223
Chr10_3B_Tb427v9	373725	374429	ID=Tb427v9_000090500	0	1	0	0	0	0	2	0	0	0	2	0	2	8	0	1.4339		2.82481		1.02352		6.40522	0.108031
Chr10_3B_Tb427v9	376804	377316	ID=Tb427v9_000090600	0	0	0	0	0	0	0	0	0	0	0	0	2	3	2	2.39565		1.72039		0.0414895		6.85646
Chr10_3B_Tb427v9	382339	383517	ID=Tb427v9_000090700	6	8	0	0	0	0	2	0	0	0	0	4	0	2	0	-2.29586		-0.877837		-1.70589		0.328248
Chr10_3B_Tb427v9	383782	384502	ID=Tb427v9_000090800:pseudogene;has_internal_stop=true;has_frameshift=true;Target=Tb11.v5.0752.1 1 240;original_prot_length=240	1	2	0	0	0	0	0	0	0	0	0	0	0	0	0	-0.0657342		-0.74098		-2.41988		0.733581
Chr10_3B_Tb427v9	386056	386669	Name=Tb427VSG-2250;ID=Tb427v9_000090900;Note=97.39 percent identity to VSG Tb427VSG-2250. The alignment length is 614 nt 95.93 percent identity to VSG Tb427VSG-2252. The alignment length is 614 nt, while the query VSG gene sequence is 615 nt long. This is the third most similar gene to Tb427VSG-2250 (Tb427VSG-2250 : GB Accession KC611539 : 615nt : C-terminus partial : contig1230.) in the genome	0	2	0	0	0	0	0	0	0	0	1	0	0	1	0	0.542398		-0.132863		-0.849981		2.30348
Chr10_3B_Tb427v9	386957	387346	ID=Tb427v9_000091000	0	0	0	0	0	0	2	0	0	0	0	0	2	2	0	2.39567		3.81637		0.0414895		6.08509
Chr10_3B_Tb427v9	390437	391840	Name=Similar to Tb427VSG-1611;ID=Tb427v9_000091100:pseudogene;has_internal_stop=true;has_frameshift=false;Target=Tb927.11.20240:mRNA 8 456;original_prot_length=485;Note=100.00 percent identity to VSG Tb427VSG-1611. The alignment length is 1044 nt 95.87 percent identity to VSG Tb427VSG-3674. The alignment length is 872 nt, while the query VSG gene sequence is 1044 nt long. This is the most similar…	0	4	0	0	0	0	6	0	0	0	0	0	2	2	0	-0.457318		2.55998		-2.81154		3.23186
Chr10_3B_Tb427v9	393919	394347	ID=Tb427v9_000091200	0	2	0	0	0	0	0	0	0	0	0	0	0	0	0	0.542375		-0.132863		-1.81177		1.3417
Chr10_3B_Tb427v9	394788	395021	ID=Tb427v9_000091300	0	4	0	0	0	0	0	0	0	0	0	0	0	0	0	-0.457354		-1.1326		-2.81151		0.341957
Chr10_3B_Tb427v9	398292	398999	ID=Tb427v9_000091400	0	6	0	0	0	0	0	0	0	0	0	0	0	6	0	-1.04217		-1.71747		-3.39637		3.16421
Chr10_3B_Tb427v9	401315	402339	Name=Tb427VSG-3321;ID=Tb427v9_000091500;Note=99.12 percent identity to VSG Tb427VSG-3321. The alignment length is 1026 nt, while the query VSG gene sequence is 1026 nt long. This is the most similar gene to Tb427VSG-3321 (Tb427VSG-3321 : GB Accession KC611928 : 1026nt : Internal partial : contig1771.) in the genome	0	2	0	0	0	0	0	0	0	0	0	0	2	0	0	0.542398		-0.132863		-1.81177		3.29223
Chr10_3B_Tb427v9	404188	405660	Name=Similar to Tb427VSG-2121;ID=Tb427v9_000091600:pseudogene;has_internal_stop=true;has_frameshift=false;has_start=true;has_stop=true;Target=Tb927.11.17720:mRNA 1 491;original_prot_length=491;Note=99.09 percent identity to VSG Tb427VSG-2121. The alignment length is 1206 nt, while the query VSG gene sequence is 1206 nt long. This is the most similar gene to Tb427VSG-2121 (Tb427VSG-2121 : GB Acces…	2	4	0	0	0	0	4	0	0	4	1	0	2	0	0	-1.06582		1.35736		-0.364316		1.67839
Chr10_3B_Tb427v9	407644	408226	ID=Tb427v9_000091700:pseudogene;has_internal_stop=true;has_frameshift=true;has_stop=true;Target=Tb11.v5.0752.1 46 240;original_prot_length=240	0	0	0	0	0	0	0	0	0	0	0	0	0	2	0	2.39563		1.72039		0.0414895		5.01938
Chr10_3B_Tb427v9	408501	410066	Name=Similar to Tb427VSG-3180;ID=Tb427v9_000091800:pseudogene;has_internal_stop=true;has_frameshift=false;Target=Tb09.v4.0026:mRNA 22 510;original_prot_length=512;Note=98.87 percent identity to VSG Tb427VSG-3180. The alignment length is 1152 nt, while the query VSG gene sequence is 1152 nt long. This is the most similar gene to Tb427VSG-3180 (Tb427VSG-3180 : GB Accession KC611793 : 1152nt : Inter…	2	10	0	0	0	0	2	0	0	0	0	0	4	6	0	-2.05418		-0.664809	0.894615	-4.40839	0.274375	2.94377	0.458627
Chr10_3B_Tb427v9	411295	412770	Name=Tb427VSG-524;ID=Tb427v9_000091900;Note=96.36 percent identity to VSG Tb427VSG-524. The alignment length is 1482 nt 100.00 percent identity to VSG Tb427VSG-2310. The alignment length is 516 nt, while the query VSG gene sequence is 1479 nt long. This is the most similar gene to Tb427VSG-524 (Tb427VSG-524 : GB Accession KC613652 : 1479nt : Complete : contig2711.) in the genome	0	4	0	0	0	0	0	0	0	0	0	0	2	12	2	-0.457858		-1.13314	0.815967	-2.81205	0.515671	5.17785	0.146105
Chr10_3B_Tb427v9	413747	414532	Name=Tb427VSG-1882;ID=Tb427v9_000092000;Note=99.49 percent identity to VSG Tb427VSG-1882. The alignment length is 786 nt, while the query VSG gene sequence is 786 nt long. This is the most similar gene to Tb427VSG-1882 (Tb427VSG-1882 : GB Accession KC613357 : 786nt : N-terminus partial : contig6388.) in the genome	1	10	0	0	0	0	0	0	0	0	0	0	0	0	0	-1.92329		-2.59856		-4.27746		-1.124
Chr10_3B_Tb427v9	416770	417321	ID=Tb427v9_000092100:pseudogene;has_internal_stop=true;has_frameshift=true;has_stop=true;Target=Tb11.v5.0752.1 46 240;original_prot_length=240	0	0	0	0	0	0	0	0	0	0	0	0	0	4	0	2.39564		1.72039		0.0414895		6.01771
Chr10_3B_Tb427v9	421248	422525	Name=Tb427VSG-1350;ID=Tb427v9_000092200;Note=99.69 percent identity to VSG Tb427VSG-1350. The alignment length is 1278 nt, while the query VSG gene sequence is 1278 nt long. This is the most similar gene to Tb427VSG-1350 (Tb427VSG-1350 : GB Accession KC612851 : 1278nt : N-terminus partial : contig2851.) in the genome	0	0	0	0	0	0	2	0	0	0	0	2	0	10	0	2.3957		3.81401		1.98168		7.33865	0.237356
Chr10_3B_Tb427v9	424226	425677	Name=Tb427VSG-607;ID=Tb427v9_000092300;Note=97.37 percent identity to VSG Tb427VSG-607. The alignment length is 1446 nt, while the query VSG gene sequence is 1452 nt long. This is the most similar gene to Tb427VSG-607 (Tb427VSG-607 : GB Accession KC613734 : 1452nt : Complete : contig2851.) in the genome	0	7	0	0	0	0	0	0	0	0	0	0	0	8	0	-1.26453		-1.93983		-3.61874		3.35657
Chr10_3B_Tb427v9	427107	428516	ID=Tb427v9_000092400:pseudogene;has_internal_stop=false;has_frameshift=false;has_stop=true;Target=Tb927.11.18230:mRNA 3 472;original_prot_length=472	6	6	0	0	0	0	0	0	0	2	0	2	0	4	0	-2.07843		-2.75374		-1.61921		1.54439
Chr10_3B_Tb427v9	430865	431953	ID=Tb427v9_000092500	0	10	0	0	0	0	2	0	0	0	0	0	6	0	0	-1.77902		-0.35838		-4.13326		2.56144
Chr10_3B_Tb427v9	433936	434544	ID=Tb427v9_000092600	0	9	0	0	0	0	0	0	0	2	0	0	2	2	0	-1.62705		-2.30237		-2.30353		2.06233
Chr10_3B_Tb427v9	437642	438717	Name=Tb427VSG-3259;ID=Tb427v9_000092700;Note=97.40 percent identity to VSG Tb427VSG-3259. The alignment length is 1077 nt, while the query VSG gene sequence is 1077 nt long. This is the second most similar gene to Tb427VSG-3259 (Tb427VSG-3259 : GB Accession KC611868 : 1077nt : Internal partial : contig1784.) in the genome	0	2	0	0	0	2	2	0	0	0	0	0	2	6	0	2.72152		1.93741		-1.81237		5.19793
Chr10_3B_Tb427v9	440807	442309	Name=Tb427VSG-1037;ID=Tb427v9_000092800;Note=98.74 percent identity to VSG Tb427VSG-1037. The alignment length is 1505 nt, while the query VSG gene sequence is 1503 nt long. This is the most similar gene to Tb427VSG-1037 (Tb427VSG-1037 : GB Accession KC612548 : 1503nt : N-terminus partial : contig1784.) in the genome	1	2	0	0	0	0	0	0	0	0	0	0	0	6	2	-0.0650428		-0.740324		-2.41923		4.54993
Chr10_3B_Tb427v9	442338	445406	ID=Tb427v9_000092900:pseudogene;has_internal_stop=true;has_frameshift=false;has_start=true;Target=Tb927.10.16200:mRNA 1 1022;original_prot_length=1023	2	6	0	0	0	0	0	0	0	2	4	0	2	12	0	-1.47438		-2.14967	0.564991	-0.375515	0.931257	3.9748	0.192435
Chr10_3B_Tb427v9	445632	447320	ID=Tb427v9_000093000	0	0	0	0	0	0	0	0	0	0	0	0	0	0	0
Chr10_3B_Tb427v9	450146	451042	ID=Tb427v9_000093100:pseudogene;has_internal_stop=false;has_frameshift=false;Target=Tb927.10.16210:mRNA 1 299;original_prot_length=304	0	0	0	0	0	0	0	0	0	0	0	0	0	2	0	2.39563		1.72039		0.0414895		5.01938
Chr10_3B_Tb427v9	451814	454882	ID=Tb427v9_000093200:pseudogene;has_internal_stop=true;has_frameshift=false;has_start=true;Target=Tb927.10.16200:mRNA 1 1022;original_prot_length=1023	0	4	0	0	0	0	2	0	0	0	4	6	0	6	0	-0.457471		0.950213		1.46299		3.74978
Chr10_3B_Tb427v9	458705	460171	Name=Tb427VSG-2166;ID=Tb427v9_000093300;Note=100.00 percent identity to VSG Tb427VSG-2166. The alignment length is 777 nt, while the query VSG gene sequence is 777 nt long. This is the most similar gene to Tb427VSG-2166 (Tb427VSG-2166 : GB Accession KC611466 : 777nt : C-terminus partial : contig8559.) in the genome	0	2	0	0	0	0	2	2	0	4	0	0	0	10	0	0.541876		2.65479		0.86901		5.48579	0.203004
Chr10_3B_Tb427v9	463141	464616	Name=Similar to Tb427VSG-3264;ID=Tb427v9_000093400:pseudogene;has_internal_stop=true;has_frameshift=true;has_start=true;Target=Tb11.1130:mRNA 1 469;original_prot_length=473;Note=100.00 percent identity to VSG Tb427VSG-3264. The alignment length is 1083 nt, while the query VSG gene sequence is 1083 nt long. This is the most similar gene to Tb427VSG-3264 (Tb427VSG-3264 : GB Accession KC611873 : 108…	2	2	0	0	0	0	0	0	0	0	0	0	6	4	0	-0.49112		-1.1664		-2.84531		4.53366	0.316853
Chr10_3B_Tb427v9	466532	467861	Name=Similar to Tb427VSG-3423;ID=Tb427v9_000093500:pseudogene;has_internal_stop=true;has_frameshift=true;Target=Tb927.11.17110.1 26 469;original_prot_length=471;Note=99.58 percent identity to VSG Tb427VSG-3423. The alignment length is 957 nt, while the query VSG gene sequence is 957 nt long. This is the most similar gene to Tb427VSG-3423 (Tb427VSG-3423 : GB Accession KC612025 : 957nt : Internal p…	0	6	2	0	0	0	4	0	4	0	0	4	0	4	0	-1.44376		1.97664		-0.858537		2.18068
Chr10_3B_Tb427v9	469848	470783	Name=Tb427VSG-3475;ID=Tb427v9_000093600;Note=99.89 percent identity to VSG Tb427VSG-3475. The alignment length is 921 nt, while the query VSG gene sequence is 921 nt long. This is the most similar gene to Tb427VSG-3475 (Tb427VSG-3475 : GB Accession KC612077 : 921nt : Internal partial : contig3035.) in the genome	0	2	0	0	0	0	0	0	0	0	0	0	0	14	0	0.54243		-0.132863	0.988162	-1.81177	0.829384	5.97049	0.371604
Chr10_3B_Tb427v9	472675	473670	Name=Tb427VSG-1663;ID=Tb427v9_000093700;Note=100.00 percent identity to VSG Tb427VSG-1663. The alignment length is 996 nt, while the query VSG gene sequence is 996 nt long. This is the most similar gene to Tb427VSG-1663 (Tb427VSG-1663 : GB Accession KC613149 : 996nt : N-terminus partial : contig9174.) in the genome	0	8	0	0	0	0	0	0	0	0	0	0	4	4	0	-1.45715		-2.13246		-3.81136		3.23304
Chr10_3B_Tb427v9	475315	476502	Name=Tb427VSG-1468;ID=Tb427v9_000093800;Note=99.92 percent identity to VSG Tb427VSG-1468. The alignment length is 1180 nt, while the query VSG gene sequence is 1179 nt long. This is the most similar gene to Tb427VSG-1468 (Tb427VSG-1468 : GB Accession KC612966 : 1179nt : N-terminus partial : contig4798.) in the genome	0	0	0	0	0	0	0	0	0	0	0	0	2	6	0	2.39566		1.72039		0.0414895		7.05174
Chr10_3B_Tb427v9	478433	479143	ID=Tb427v9_000093900:pseudogene;has_internal_stop=true;has_frameshift=false;has_start=true;Target=Tb11.v5.0752.1 1 237;original_prot_length=240	3	4	0	0	0	0	0	0	0	0	0	0	0	2	0	-1.29561		-1.97089		-3.6498		1.3281
Chr10_3B_Tb427v9	479618	481036	ID=Tb427v9_000094000:pseudogene;has_internal_stop=true;has_frameshift=false;has_start=true;Target=Tb927.11.20550:mRNA 1 471;original_prot_length=477	0	2	0	0	0	0	6	0	0	0	0	0	6	10	0	0.542476	0.960088	3.56057	0.624536	-1.81177	0.829384	6.21587	0.350443
Chr10_3B_Tb427v9	485501	486991	Name=Tb427VSG-1046;ID=Tb427v9_000094100;Note=100.00 percent identity to VSG Tb427VSG-1046. The alignment length is 1491 nt, while the query VSG gene sequence is 1491 nt long. This is the most similar gene to Tb427VSG-1046 (Tb427VSG-1046 : GB Accession KC612557 : 1491nt : N-terminus partial : contig2862.) in the genome	0	8	0	0	0	0	0	0	2	0	0	0	0	4	0	-1.45714		-0.0506381		-3.81136		2.16486
Chr10_3B_Tb427v9	488250	489793	Name=Similar to Tb427VSG-1670;ID=Tb427v9_000094200:pseudogene;has_internal_stop=false;has_frameshift=true;Target=Tb09.v4.0026:mRNA 32 511;original_prot_length=512;Note=100.00 percent identity to VSG Tb427VSG-1670. The alignment length is 989 nt, while the query VSG gene sequence is 989 nt long. This is the most similar gene to Tb427VSG-1670 (Tb427VSG-1670 : GB Accession KC613155 : 990nt : N-termi…	0	6	0	0	0	0	0	4	0	2	0	0	0	10	0	-1.04226		0.686377		-1.70896		3.90103	0.463638
Chr10_3B_Tb427v9	494299	495547	ID=Tb427v9_000094300:pseudogene;has_internal_stop=true;has_frameshift=true;Target=Tb09.v4.0030:mRNA 13 432;original_prot_length=500	0	2	0	0	0	0	2	6	0	0	0	0	0	13	0	0.541913		3.46797	0.455474	-1.8123	0.748051	5.86387	0.179848
Chr10_3B_Tb427v9	496410	496922	ID=Tb427v9_000094400	0	4	0	0	0	0	0	0	0	0	0	2	0	0	0	-0.457331		-1.1326		-0.870399		0.341957
Chr10_3B_Tb427v9	497142	498719	ID=Tb427v9_000094500	0	4	0	0	0	0	0	0	0	0	0	0	2	8	0	-0.457363		-1.13266		-2.81156		4.51369
Chr10_3B_Tb427v9	500034	500920	ID=Tb427v9_000094600:pseudogene;has_internal_stop=false;has_frameshift=true;Target=Tb927.10.16210:mRNA 1 296;original_prot_length=304	0	6	0	0	0	0	0	0	0	0	2	0	2	5	0	-1.04222		-1.71753		-1.44174		3.42605
Chr10_3B_Tb427v9	502343	503855	Name=Similar to Tb427VSG-1159;ID=Tb427v9_000094700:pseudogene;has_internal_stop=true;has_frameshift=true;Target=Tb927.11.17120:mRNA 1 506;original_prot_length=506;Note=100.00 percent identity to VSG Tb427VSG-1159. The alignment length is 1407 nt, while the query VSG gene sequence is 1407 nt long. This is the most similar gene to Tb427VSG-1159 (Tb427VSG-1159 : GB Accession KC612667 : 1407nt : N-te…	0	8	0	0	0	0	0	0	0	0	0	0	2	4	0	-1.45716		-2.13246		-3.81136		2.79523
Chr10_3B_Tb427v9	505972	507384	Name=Similar to Tb427VSG-3718;ID=Tb427v9_000094800:pseudogene;has_internal_stop=true;has_frameshift=true;Target=Tb927.5.4670:mRNA 1 448;original_prot_length=501;Note=100.00 percent identity to VSG Tb427VSG-3718. The alignment length is 801 nt, while the query VSG gene sequence is 801 nt long. This is the most similar gene to Tb427VSG-3718 (Tb427VSG-3718 : GB Accession KC612309 : 801nt : Internal …	0	16	0	0	0	0	4	2	0	0	0	0	2	0	0	-2.45704		0.354154		-4.81128		0.292721
Chr10_3B_Tb427v9	509140	510663	Name=Tb427VSG-1025;ID=Tb427v9_000094900;Note=100.00 percent identity to VSG Tb427VSG-1025. The alignment length is 1524 nt, while the query VSG gene sequence is 1524 nt long. This is the most similar gene to Tb427VSG-1025 (Tb427VSG-1025 : GB Accession KC612537 : 1524nt : N-terminus partial : contig5129.) in the genome	2	3	0	0	0	0	2	0	0	0	0	0	2	8	2	-0.80418		0.548215	0.887293	-3.15838	0.332154	4.42194	0.10327
Chr10_3B_Tb427v9	512445	513368	Name=Tb427VSG-3471;ID=Tb427v9_000095000;Note=100.00 percent identity to VSG Tb427VSG-3471. The alignment length is 924 nt, while the query VSG gene sequence is 924 nt long. This is the most similar gene to Tb427VSG-3471 (Tb427VSG-3471 : GB Accession KC612073 : 924nt : Internal partial : contig5129.) in the genome	2	10	0	0	0	0	8	0	0	0	0	2	2	2	0	-2.0542		1.37336		-2.47687		1.63294
Chr10_3B_Tb427v9	514025	515083	ID=Tb427v9_000095100	4	0	2	0	0	0	1	2	0	0	2	0	0	4	0	-1.07102		0.515062		-1.47657		2.55283
Chr10_3B_Tb427v9	515506	516552	ID=Tb427v9_000095200	0	8	0	0	0	0	0	0	0	0	0	0	0	2	0	-1.45717		-2.13246		-3.81136		1.16653
Chr10_3B_Tb427v9	517321	518892	ID=Tb427v9_000095300	0	10	0	0	0	0	0	0	0	0	0	0	0	6	0	-1.77905		-2.45435		-4.13326		2.42732
Chr10_3B_Tb427v9	522491	523117	Name=Tb427VSG-2291;ID=Tb427v9_000095400;Note=100.00 percent identity to VSG Tb427VSG-2291. The alignment length is 627 nt, while the query VSG gene sequence is 627 nt long. This is the most similar gene to Tb427VSG-2291 (Tb427VSG-2291 : GB Accession KC611565 : 627nt : C-terminus partial : contig5006.) in the genome	0	2	0	0	0	0	2	0	0	0	0	0	0	0	0	0.5424		1.96311		-1.81177		1.3417
Chr10_3B_Tb427v9	523492	524004	ID=Tb427v9_000095500	0	0	0	0	0	0	0	0	0	0	0	0	0	0	0
Chr10_3B_Tb427v9	526120	526635	ID=Tb427v9_000095600	0	0	0	0	0	0	0	0	0	0	0	0	0	4	0	2.39564		1.72039		0.0414895		6.01771
Chr10_3B_Tb427v9	526698	527840	Name=Similar to Tb427VSG-1513;ID=Tb427v9_000095700:pseudogene;has_internal_stop=false;has_frameshift=true;Target=Tb927.11.18320.1 2 223;original_prot_length=224;Note=100.00 percent identity to VSG Tb427VSG-1513. The alignment length is 1143 nt, while the query VSG gene sequence is 1143 nt long. This is the most similar gene to Tb427VSG-1513 (Tb427VSG-1513 : GB Accession KC613009 : 1143nt : N-term…	0	6	0	0	0	0	0	0	0	0	0	0	0	10	2	-1.04224		-1.71754	0.804264	-3.39645	0.596593	4.15921	0.469369
Chr10_3B_Tb427v9	533267	534346	Name=Tb427VSG-3318;ID=Tb427v9_000095800;Note=100.00 percent identity to VSG Tb427VSG-3318. The alignment length is 1030 nt, while the query VSG gene sequence is 1030 nt long. This is the most similar gene to Tb427VSG-3318 (Tb427VSG-3318 : GB Accession KC611925 : 1032nt : Internal partial : contig7851.) in the genome	0	8	0	0	0	0	2	0	0	0	0	0	2	4	0	-1.45718		-0.0409885		-3.8114		2.79511
Chr10_3B_Tb427v9	536683	537987	ID=Tb427v9_000095900:pseudogene;has_internal_stop=true;has_frameshift=true;Target=Tb927.9.17380:mRNA 3 451;original_prot_length=453	8	8	2	0	0	0	2	0	0	0	0	0	0	2	0	-2.65349		-1.2393		-5.0077		-0.0286834
Chr10_3B_Tb427v9	541398	543014	Name=Tb427VSG-318;ID=Tb427v9_000096000;Note=99.75 percent identity to VSG Tb427VSG-318. The alignment length is 1617 nt, while the query VSG gene sequence is 1617 nt long. This is the most similar gene to Tb427VSG-318 (Tb427VSG-318 : GB Accession KC613467 : 1617nt : Complete : contig2331.) in the genome	6	2	2	0	0	0	4	0	0	4	2	4	0	2	0	-1.80999		0.590275		0.00153657		0.821714
Chr10_3B_Tb427v9	543191	543905	ID=Tb427v9_000096100:pseudogene;has_internal_stop=true;has_frameshift=true;Target=Tb11.v5.0752.1 1 240;original_prot_length=240	0	0	0	0	0	0	0	0	0	0	0	0	0	4	0	2.39564		1.72039		0.0414895		6.01771
Chr10_3B_Tb427v9	546554	548056	Name=Similar to Tb427VSG-605;ID=Tb427v9_000096200:pseudogene;has_internal_stop=false;has_frameshift=false;Target=Tb927.11.18950.1 3 461;original_prot_length=480;Note=100.00 percent identity to VSG Tb427VSG-605. The alignment length is 1455 nt, while the query VSG gene sequence is 1455 nt long. This is the most similar gene to Tb427VSG-605 (Tb427VSG-605 : GB Accession KC613732 : 1455nt : Complete …	0	8	0	0	0	0	0	0	0	0	0	0	2	8	0	-1.45718		-2.13249		-3.81139		3.51386	0.577543
Chr10_3B_Tb427v9	552414	553127	ID=Tb427v9_000096300	0	0	0	0	0	0	0	0	0	0	0	0	0	7	0	2.39565		1.72039		0.0414895		6.82429
Chr10_3B_Tb427v9	554667	555482	ID=Tb427v9_000096400;ratt_ortholog=Tb927.9.1120	0	0	0	0	0	0	0	0	0	0	0	0	0	1	0	2.39562		1.72039		0.0414895		4.15674
Chr10_3B_Tb427v9	555759	556568	Name=Tb427VSG-3690;ID=Tb427v9_000096500;Note=100.00 percent identity to VSG Tb427VSG-3690. The alignment length is 810 nt, while the query VSG gene sequence is 810 nt long. This is the most similar gene to Tb427VSG-3690 (Tb427VSG-3690 : GB Accession KC612282 : 810nt : Internal partial : contig8297.) in the genome	0	5	0	0	0	0	0	0	0	0	0	0	0	6	0	-0.779181		-1.45448		-3.13338		3.4272
Chr10_3B_Tb427v9	559154	560662	Name=Tb427VSG-479;ID=Tb427v9_000096600;Note=99.80 percent identity to VSG Tb427VSG-479. The alignment length is 1509 nt, while the query VSG gene sequence is 1509 nt long. This is the second most similar gene to Tb427VSG-479 (Tb427VSG-479 : GB Accession KC613612 : 1509nt : Complete : contig4020.) in the genome	0	0	0	0	0	0	0	0	0	0	0	0	2	0	0	2.39563		1.72039		0.0414895		5.14549
Chr10_3B_Tb427v9	562164	562737	ID=Tb427v9_000096700:pseudogene;has_internal_stop=true;has_frameshift=true;Target=Tb11.v5.0752.1 47 238;original_prot_length=240	0	0	0	0	0	0	0	0	0	0	0	0	0	0	0
Chr10_3B_Tb427v9	563011	564554	Name=Similar to Tb427VSG-1213;ID=Tb427v9_000096800:pseudogene;has_internal_stop=true;has_frameshift=true;Target=Tb10.v4.0139:mRNA 31 530;original_prot_length=537;Note=99.64 percent identity to VSG Tb427VSG-1213. The alignment length is 1374 nt, while the query VSG gene sequence is 1374 nt long. This is the most similar gene to Tb427VSG-1213 (Tb427VSG-1213 : GB Accession KC612720 : 1374nt : N-term…	0	4	0	0	0	0	1	0	0	0	0	0	4	7	2	-0.458076		-0.166667	0.976635	-2.81227	0.456306	4.90218	0.111201
Chr10_3B_Tb427v9	566203	566715	ID=Tb427v9_000096900	0	0	0	0	0	0	0	0	0	0	0	0	0	0	0
Chr10_3B_Tb427v9	567090	567716	Name=Tb427VSG-2291;ID=Tb427v9_000097000;Note=99.84 percent identity to VSG Tb427VSG-2291. The alignment length is 627 nt, while the query VSG gene sequence is 627 nt long. This is the second most similar gene to Tb427VSG-2291 (Tb427VSG-2291 : GB Accession KC611565 : 627nt : C-terminus partial : contig5006.) in the genome	0	0	0	0	0	0	0	0	0	0	0	0	0	0	0
Chr10_3B_Tb427v9	570614	571171	ID=Tb427v9_000097100	0	6	0	0	0	0	0	0	0	0	0	0	4	4	0	-1.04217		-1.71747		-3.39637		3.64803
Chr10_3B_Tb427v9	574140	575642	Name=Tb427VSG-1208;ID=Tb427v9_000097200;Note=95.94 percent identity to VSG Tb427VSG-1208. The alignment length is 1381 nt 99.92 percent identity to VSG Tb427VSG-3190. The alignment length is 1183 nt, while the query VSG gene sequence is 1377 nt long. This is the third most similar gene to Tb427VSG-1208 (Tb427VSG-1208 : GB Accession KC612715 : 1377nt : N-terminus partial : contig2321.) in the geno…	0	10	0	0	0	0	0	0	0	0	0	0	0	0	0	-1.77909		-2.45435		-4.13326		-0.979793
Chr10_3B_Tb427v9	576334	577842	Name=Tb427VSG-479;ID=Tb427v9_000097300;Note=100.00 percent identity to VSG Tb427VSG-479. The alignment length is 1509 nt, while the query VSG gene sequence is 1509 nt long. This is the most similar gene to Tb427VSG-479 (Tb427VSG-479 : GB Accession KC613612 : 1509nt : Complete : contig4020.) in the genome	0	0	0	0	0	0	0	0	0	0	0	0	0	0	0
Chr10_3B_Tb427v9	579289	580013	ID=Tb427v9_000097400:pseudogene;has_internal_stop=true;has_frameshift=true;has_stop=true;Target=Tb11.v5.0752.1 1 240;original_prot_length=240	0	0	0	0	0	0	0	0	0	0	0	0	2	2	0	2.39564		1.72039		0.0414895		6.08509
Chr10_3B_Tb427v9	580432	582015	ID=Tb427v9_000097500:pseudogene;has_internal_stop=true;has_frameshift=true;has_stop=true;Target=Tb08.27P2.240:mRNA 3 532;original_prot_length=532	4	4	0	0	0	0	0	0	0	2	0	0	2	8	0	-1.49207		-2.16736		-2.14065		3.47926	0.374078
Chr10_3B_Tb427v9	583138	584618	ID=Tb427v9_000097600:pseudogene;has_internal_stop=true;has_frameshift=true;Target=Tb927.10.16500:mRNA 7 505;original_prot_length=513	0	4	0	0	0	0	0	0	0	0	0	0	4	9	0	-0.457469		-1.13276	0.864633	-2.81167	0.645664	4.907	0.351345
Chr10_3B_Tb427v9	586295	587715	Name=Similar to Tb427VSG-3253;ID=Tb427v9_000097700:pseudogene;has_internal_stop=false;has_frameshift=true;Target=Tb927.11.18870.1 29 496;original_prot_length=568;Note=98.89 percent identity to VSG Tb427VSG-3253. The alignment length is 1170 nt, while the query VSG gene sequence is 1170 nt long. This is the most similar gene to Tb427VSG-3253 (Tb427VSG-3253 : GB Accession KC611862 : 1170nt : Intern…	0	8	0	0	0	0	0	0	0	0	0	4	0	2	0	-1.45714		-2.13246		-0.866612		1.16653
Chr10_3B_Tb427v9	589206	590648	Name=Tb427VSG-760;ID=Tb427v9_000097800;Note=99.86 percent identity to VSG Tb427VSG-760. The alignment length is 1443 nt, while the query VSG gene sequence is 1443 nt long. This is the most similar gene to Tb427VSG-760 (Tb427VSG-760 : GB Accession KC612498 : 1443nt : Complete almost : contig2915.) in the genome	0	4	0	0	0	0	4	0	0	0	0	2	2	0	0	-0.457272		1.97266		-0.870399		2.29249
Chr10_3B_Tb427v9	591837	593237	ID=Tb427v9_000097900:pseudogene;has_internal_stop=true;has_frameshift=false;has_start=true;Target=Tb11.1720.1 1 467;original_prot_length=528	0	6	2	0	0	0	0	0	0	4	2	2	2	2	2	-1.44568		-2.12096		0.0209845		2.79742
Chr10_3B_Tb427v9	597158	598579	Name=Similar to Tb427VSG-1608;ID=Tb427v9_000098000:pseudogene;has_internal_stop=true;has_frameshift=false;Target=Tb927.5.5640.1 30 483;original_prot_length=519;Note=99.52 percent identity to VSG Tb427VSG-1608. The alignment length is 1047 nt, while the query VSG gene sequence is 1047 nt long. This is the most similar gene to Tb427VSG-1608 (Tb427VSG-1608 : GB Accession KC613097 : 1047nt : N-termin…	0	8	0	0	0	0	0	0	0	0	2	2	0	2	0	-1.45714		-2.13246		-0.858163		1.16653
Chr10_3B_Tb427v9	600840	602357	ID=Tb427v9_000098100	0	2	2	0	0	0	0	0	0	0	0	0	0	2	0	-0.429718		-1.10499		-2.78389		2.194
Chr10_3B_Tb427v9	604836	606335	ID=Tb427v9_000098200	0	6	0	0	2	0	4	0	0	0	0	0	2	4	0	0.667492		1.3784		-3.39656		3.2097
Chr10_3B_Tb427v9	606561	609630	ID=Tb427v9_000098300:pseudogene;has_internal_stop=true;has_frameshift=true;Target=Tb927.10.16200:mRNA 1 1022;original_prot_length=1023	2	19	6	0	0	0	0	0	2	2	0	7	0	6	0	-3.20508		-1.8425		-1.50314		1.00462	0.790091
Chr10_3B_Tb427v9	610545	611909	Name=Tb427VSG-3212;ID=Tb427v9_000098400;Note=99.91 percent identity to VSG Tb427VSG-3212. The alignment length is 1122 nt, while the query VSG gene sequence is 1122 nt long. This is the most similar gene to Tb427VSG-3212 (Tb427VSG-3212 : GB Accession KC611823 : 1125nt : Internal partial : contig7000.) in the genome	2	0	0	0	0	0	0	0	0	0	0	2	0	6	0	0.4755		-0.199802		0.062403		4.68188
Chr10_3B_Tb427v9	614970	615473	ID=Tb427v9_000098500	0	1	0	0	0	0	0	0	4	0	0	0	0	2	0	1.43389		3.84912		-0.920296		4.0576
Chr10_3B_Tb427v9	616526	618209	ID=Tb427v9_000098600:pseudogene;has_internal_stop=true;has_frameshift=true;Target=Tb927.3.210:mRNA 7 568;original_prot_length=570	0	9	0	0	0	0	0	0	0	0	0	0	6	11	0	-1.62704	0.865341	-2.30237	0.767684	-3.98127	0.587817	4.13078	0.540406
Chr10_3B_Tb427v9	619410	620861	Name=Tb427VSG-1089;ID=Tb427v9_000098700;Note=99.52 percent identity to VSG Tb427VSG-1089. The alignment length is 1452 nt, while the query VSG gene sequence is 1452 nt long. This is the most similar gene to Tb427VSG-1089 (Tb427VSG-1089 : GB Accession KC612598 : 1452nt : N-terminus partial : contig4414.) in the genome	0	4	0	0	0	0	2	0	0	0	0	0	1	4	0	-0.457306		0.962588		-2.81152		3.51386
Chr10_3B_Tb427v9	623130	623384	ID=Tb427v9_000098800	0	0	0	0	0	0	0	0	0	0	0	0	0	0	0
Chr10_3B_Tb427v9	625706	626818	Name=Tb427VSG-3578;ID=Tb427v9_000098900;Note=100.00 percent identity to VSG Tb427VSG-3578. The alignment length is 870 nt, while the query VSG gene sequence is 870 nt long. This is the most similar gene to Tb427VSG-3578 (Tb427VSG-3578 : GB Accession KC612172 : 870nt : Internal partial : contig4414.) in the genome	0	2	0	0	0	0	2	0	0	2	0	0	2	2	0	0.542247		1.95524		-0.12701		4.23097
Chr10_3B_Tb427v9	629313	630772	Name=Similar to Tb427VSG-3594;ID=Tb427v9_000099000:pseudogene;has_internal_stop=true;has_frameshift=true;Target=Tb10.v4.0257:mRNA 4 491;original_prot_length=491;Note=100.00 percent identity to VSG Tb427VSG-3594. The alignment length is 864 nt, while the query VSG gene sequence is 864 nt long. This is the most similar gene to Tb427VSG-3594 (Tb427VSG-3594 : GB Accession KC612188 : 864nt : Internal …	0	4	0	0	0	0	2	0	0	0	0	0	2	6	0	-0.457448		0.953468		-2.81166		4.19862
Chr10_3B_Tb427v9	631448	632158	ID=Tb427v9_000099100:pseudogene;has_internal_stop=true;has_frameshift=true;Target=Tb11.v5.0752.1 1 237;original_prot_length=240	0	4	0	0	0	0	0	0	0	0	0	0	0	6	0	-0.457314		-1.1326		-2.81151		3.74907
Chr10_3B_Tb427v9	633506	635028	ID=Tb427v9_000099200:pseudogene;has_internal_stop=true;has_frameshift=true;Target=Tb10.v4.0163:mRNA 1 510;original_prot_length=512	0	0	0	0	0	0	0	0	0	0	0	0	0	2	2	2.39564		1.72039		0.0414895		6.00441
Chr10_3B_Tb427v9	636674	638179	ID=Tb427v9_000099300	0	8	0	0	0	0	0	2	0	0	0	0	0	2	0	-1.45716		-0.615929		-3.81136		1.16653
Chr10_3B_Tb427v9	638375	639991	ID=Tb427v9_000099400	0	2	0	0	0	0	0	4	0	0	0	0	2	1	0	0.542433		2.25541		-1.81177		3.83779
Chr10_3B_Tb427v9	641493	642744	ID=Tb427v9_000099500:pseudogene;has_internal_stop=true;has_frameshift=true;Target=Tb927.11.18880.1 19 436;original_prot_length=436	0	2	0	0	0	0	0	0	0	2	0	0	4	7	2	0.541175		-0.134102	0.981181	-0.0869373	0.989954	5.9014	0.0475807
Chr10_3B_Tb427v9	645228	646361	Name=Tb427VSG-3204;ID=Tb427v9_000099600;Note=99.65 percent identity to VSG Tb427VSG-3204. The alignment length is 1134 nt, while the query VSG gene sequence is 1134 nt long. This is the most similar gene to Tb427VSG-3204 (Tb427VSG-3204 : GB Accession KC611816 : 1134nt : Internal partial : contig2889.) in the genome	4	4	0	0	0	0	2	0	0	2	0	0	2	8	0	-1.49145		-0.11551		-2.13		3.48	0.308748
Chr10_3B_Tb427v9	646563	649632	ID=Tb427v9_000099700:pseudogene;has_internal_stop=true;has_frameshift=true;has_start=true;Target=Tb927.10.16200:mRNA 1 1022;original_prot_length=1023	16	24	20	0	8	4	11	0	0	25	6	8	0	5	2	0.0828283	0.978259	-0.508032	0.824269	-0.65649	0.762463	0.0669679	0.979454
Chr10_3B_Tb427v9	650404	651291	ID=Tb427v9_000099800:pseudogene;has_internal_stop=false;has_frameshift=false;Target=Tb927.10.16210:mRNA 1 296;original_prot_length=304	2	2	0	0	0	0	0	0	0	0	0	0	0	4	0	-0.492745		-1.16803		-2.84693		3.12929
Chr10_3B_Tb427v9	653553	654886	Name=Similar to Tb427VSG-3778;ID=Tb427v9_000099900:pseudogene;has_internal_stop=true;has_frameshift=true;Target=Tb11.v5.0926.1 23 449;original_prot_length=477;Note=99.87 percent identity to VSG Tb427VSG-3778. The alignment length is 765 nt, while the query VSG gene sequence is 765 nt long. This is the most similar gene to Tb427VSG-3778 (Tb427VSG-3778 : GB Accession KC612366 : 765nt : Internal par…	0	2	0	0	2	0	0	0	0	0	2	0	4	18	0	2.2493	0.74837	-0.13317	0.985699	0.139411	0.989597	6.64808	0.181214
Chr10_3B_Tb427v9	656497	657960	Name=Similar to Tb427VSG-566;ID=Tb427v9_000100000:pseudogene;has_internal_stop=false;has_frameshift=false;has_stop=true;Target=Tb10.v4.0257:mRNA 5 491;original_prot_length=491;Note=100.00 percent identity to VSG Tb427VSG-566. The alignment length is 1464 nt, while the query VSG gene sequence is 1464 nt long. This is the most similar gene to Tb427VSG-566 (Tb427VSG-566 : GB Accession KC613693 : 146…	0	6	0	0	0	0	0	0	0	2	0	0	0	8	0	-1.04215		-1.71747		-1.71864		3.57894
Chr10_3B_Tb427v9	660000	661196	Name=Tb427VSG-1451;ID=Tb427v9_000100100;Note=100.00 percent identity to VSG Tb427VSG-1451. The alignment length is 1197 nt, while the query VSG gene sequence is 1197 nt long. This is the most similar gene to Tb427VSG-1451 (Tb427VSG-1451 : GB Accession KC612950 : 1197nt : N-terminus partial : contig6105.) in the genome	2	2	0	0	0	0	0	0	0	0	0	0	2	6	0	-0.491826		-1.16711		-2.84602		4.16426
Chr10_3B_Tb427v9	665822	667244	ID=Tb427v9_000100200:pseudogene;has_internal_stop=true;has_frameshift=true;Target=Tb927.4.5530:mRNA 1 469;original_prot_length=483	0	4	0	0	0	0	0	0	2	0	0	0	2	10	0	-0.457583		0.931423	0.871464	-2.81179	0.60022	4.77202	0.298786
Chr10_3B_Tb427v9	668089	669448	Name=Similar to Tb427VSG-3634;ID=Tb427v9_000100300:pseudogene;has_internal_stop=true;has_frameshift=true;Target=Tb927.9.580:mRNA 13 468;original_prot_length=533;Note=100.00 percent identity to VSG Tb427VSG-3634. The alignment length is 939 nt, while the query VSG gene sequence is 939 nt long. This is the most similar gene to Tb427VSG-3634 (Tb427VSG-3634 : GB Accession KC612228 : 939nt : Internal …	0	2	0	0	0	0	0	0	0	0	0	0	0	2	0	0.542397		-0.132863		-1.81177		3.16613
Chr10_3B_Tb427v9	670306	670845	ID=Tb427v9_000100400:pseudogene;has_internal_stop=true;has_frameshift=false;has_start=true;Target=Tb11.v5.0975.1 1 180;original_prot_length=197	0	0	0	0	0	0	0	0	0	0	0	0	0	6	0	2.39565		1.72039		0.0414895		6.60207
Chr10_3B_Tb427v9	674250	674792	ID=Tb427v9_000100500	0	10	0	0	0	0	0	0	0	0	0	0	2	4	0	-1.77905		-2.45435		-4.13326		2.47334
Chr10_3B_Tb427v9	676103	677638	Name=Tb427VSG-426;ID=Tb427v9_000100600;Note=99.48 percent identity to VSG Tb427VSG-426. The alignment length is 1536 nt, while the query VSG gene sequence is 1536 nt long. This is the most similar gene to Tb427VSG-426 (Tb427VSG-426 : GB Accession KC613564 : 1536nt : Complete but extended : contig1896.) in the genome	0	10	0	0	0	0	0	0	0	0	0	0	0	6	0	-1.77905		-2.45435		-4.13326		2.42732
Chr10_3B_Tb427v9	679576	680991	Name=Similar to Tb427VSG-1277;ID=Tb427v9_000100700:pseudogene;has_internal_stop=true;has_frameshift=false;Target=Tb927.11.20390:mRNA 9 473;original_prot_length=474;Note=98.72 percent identity to VSG Tb427VSG-1277. The alignment length is 1332 nt, while the query VSG gene sequence is 1329 nt long. This is the most similar gene to Tb427VSG-1277 (Tb427VSG-1277 : GB Accession KC612780 : 1329nt : N-te…	0	8	0	0	0	0	0	0	0	0	0	2	2	10	2	-1.4575		-2.1328	0.615099	-1.88531	0.660352	3.9877	0.258473
Chr10_3B_Tb427v9	683018	684437	ID=Tb427v9_000100800:pseudogene;has_internal_stop=true;has_frameshift=true;Target=Tb927.11.17580:mRNA 1 474;original_prot_length=475	4	4	0	0	0	0	2	0	0	0	0	0	2	4	0	-1.49267		-0.0905998		-3.84688		2.75935
Chr10_3B_Tb427v9	686688	687926	Name=Similar to Tb427VSG-1411;ID=Tb427v9_000100900:pseudogene;has_internal_stop=false;has_frameshift=true;Target=Tb11.v5.0926.1 17 435;original_prot_length=477;Note=99.84 percent identity to VSG Tb427VSG-1411. The alignment length is 1233 nt, while the query VSG gene sequence is 1233 nt long. This is the most similar gene to Tb427VSG-1411 (Tb427VSG-1411 : GB Accession KC612911 : 1233nt : N-termin…	0	4	0	0	0	0	0	0	0	0	0	0	0	4	0	-0.457321		-1.1326		-2.81151		3.16471
Chr10_3B_Tb427v9	689969	691435	Name=Similar to Tb427VSG-1322;ID=Tb427v9_000101000:pseudogene;has_internal_stop=true;has_frameshift=true;Target=Tb11.16.0002:mRNA 21 486;original_prot_length=487;Note=100.00 percent identity to VSG Tb427VSG-1322. The alignment length is 1299 nt, while the query VSG gene sequence is 1299 nt long. This is the most similar gene to Tb427VSG-1322 (Tb427VSG-1322 : GB Accession KC612824 : 1299nt : N-ter…	3	9	0	0	0	0	2	0	0	0	0	0	2	6	4	-2.05959		-0.70543	0.850627	-4.41379	0.134887	3.16229	0.260888
Chr10_3B_Tb427v9	694473	696013	Name=Similar to Tb427VSG-1486;ID=Tb427v9_000101100:pseudogene;has_internal_stop=true;has_frameshift=true;Target=Tb927.3.370:mRNA 38 532;original_prot_length=544;Note=100.00 percent identity to VSG Tb427VSG-1486. The alignment length is 1167 nt, while the query VSG gene sequence is 1167 nt long. This is the most similar gene to Tb427VSG-1486 (Tb427VSG-1486 : GB Accession KC612984 : 1167nt : N-term…	0	4	0	0	0	0	0	0	0	0	0	0	2	12	4	-0.457295	0.966099	-1.1326	0.891388	-2.81151	0.718785	5.343	0.421915
Chr10_3B_Tb427v9	697684	699126	ID=Tb427v9_000101200:pseudogene;has_internal_stop=true;has_frameshift=true;Target=Tb11.1451.1 1 485;original_prot_length=486	0	0	0	0	0	0	2	0	0	0	0	0	0	8	0	2.39568		3.81637		0.0414895		7.0168
Chr10_3B_Tb427v9	706789	707464	ID=Tb427v9_000101300:pseudogene;has_internal_stop=true;has_frameshift=true;has_start=true;Target=Tb10.v4.0258:mRNA 1 225;original_prot_length=226	0	0	0	0	0	0	0	0	0	0	0	0	0	0	0
Chr10_3B_Tb427v9	709326	714275	ID=Tb427v9_000101400	18	18	24	0	4	2	13	12	0	14	16	12	0	17	6	-0.928442	0.623962	0.406669	0.802047	-0.461973	0.771381	1.78088	0.177097
Chr10_3B_Tb427v9	715768	717117	ID=Tb427v9_000101500:pseudogene;has_internal_stop=true;has_frameshift=false;Target=Tb927.9.1050:mRNA 38 483;original_prot_length=502	0	2	2	0	0	0	0	0	0	0	0	0	4	13	0	-0.429681		-1.10499	0.894415	-2.78389	0.721823	5.31175	0.425417
Chr10_3B_Tb427v9	719276	720610	Name=Tb427VSG-1274;ID=Tb427v9_000101600;Note=100.00 percent identity to VSG Tb427VSG-1274. The alignment length is 1335 nt, while the query VSG gene sequence is 1335 nt long. This is the most similar gene to Tb427VSG-1274 (Tb427VSG-1274 : GB Accession KC612777 : 1335nt : N-terminus partial : contig8337.) in the genome	0	8	0	0	0	0	0	0	0	0	0	0	0	14	0	-1.45714		-2.13246	0.784859	-3.81136	0.605708	3.97089	0.559306
Chr10_3B_Tb427v9	722822	724534	ID=Tb427v9_000101700	0	8	0	0	0	0	0	0	0	2	0	0	2	6	0	-1.45722		-2.13253		-2.12571		3.19884
Chr10_3B_Tb427v9	724730	727791	ID=Tb427v9_000101800:pseudogene;has_internal_stop=false;has_frameshift=true;Target=Tb927.10.16200:mRNA 1 1022;original_prot_length=1023	0	2	2	0	0	0	0	0	0	2	0	0	0	4	0	-0.429686		-1.10499		-1.10616		3.19233
Chr10_3B_Tb427v9	729628	730303	ID=Tb427v9_000101900:pseudogene;has_internal_stop=true;has_frameshift=true;Target=Tb10.v4.0258:mRNA 1 225;original_prot_length=226	0	0	0	0	0	0	0	0	0	0	0	0	0	0	0
Chr10_3B_Tb427v9	731570	732100	ID=Tb427v9_000102000:pseudogene;has_internal_stop=false;has_frameshift=true;has_start=true;Target=Tb10.v4.0049:mRNA 1 178;original_prot_length=179	0	0	0	0	0	0	0	0	0	0	0	0	0	0	0
Chr10_3B_Tb427v9	732597	733532	ID=Tb427v9_000102100	0	0	0	0	0	0	2	0	0	0	0	0	0	4	0	2.39567		3.81637		0.0414895		6.01771
Chr10_3B_Tb427v9	733728	736789	ID=Tb427v9_000102200:pseudogene;has_internal_stop=false;has_frameshift=true;Target=Tb927.10.16200:mRNA 1 1022;original_prot_length=1023	0	2	0	0	0	0	0	2	0	0	0	0	0	0	0	0.542393		1.38366		-1.81177		1.3417
Chr10_3B_Tb427v9	738626	739301	ID=Tb427v9_000102300:pseudogene;has_internal_stop=true;has_frameshift=true;Target=Tb10.v4.0258:mRNA 1 225;original_prot_length=226	0	0	0	0	0	0	0	0	0	0	0	0	0	0	0
Chr10_3B_Tb427v9	740568	741098	ID=Tb427v9_000102400:pseudogene;has_internal_stop=false;has_frameshift=true;has_start=true;Target=Tb10.v4.0049:mRNA 1 178;original_prot_length=179	0	0	0	0	0	0	0	0	0	0	0	0	0	0	0
Chr10_3B_Tb427v9	741595	742530	ID=Tb427v9_000102500	0	2	0	0	0	0	0	0	0	2	0	0	0	0	0	0.542395		-0.132863		-0.13403		1.3417
Chr10_3B_Tb427v9	742726	745795	ID=Tb427v9_000102600:pseudogene;has_internal_stop=false;has_frameshift=true;Target=Tb927.10.16200:mRNA 1 1022;original_prot_length=1023	2	8	0	0	0	0	2	0	0	6	2	0	0	5	2	-1.79325		-0.418475		-0.395757		2.63104
Chr10_3B_Tb427v9	750721	751992	Name=Similar to Tb427VSG-3119;ID=Tb427v9_000102700:pseudogene;has_internal_stop=false;has_frameshift=true;Target=Tb11.v5.0909.1 1 248;original_prot_length=249;Note=99.67 percent identity to VSG Tb427VSG-3119. The alignment length is 1227 nt, while the query VSG gene sequence is 1227 nt long. This is the most similar gene to Tb427VSG-3119 (Tb427VSG-3119 : GB Accession KC611732 : 1227nt : Internal …	0	2	0	0	0	0	0	0	0	0	0	0	0	10	2	0.542213		-0.133069		-1.81198		5.74376	0.298786
Chr10_3B_Tb427v9	753697	755203	Name=Similar to Tb427VSG-1269;ID=Tb427v9_000102800:pseudogene;has_internal_stop=true;has_frameshift=true;Target=Tb927.9.270:mRNA 6 509;original_prot_length=509;Note=98.50 percent identity to VSG Tb427VSG-1269. The alignment length is 1335 nt, while the query VSG gene sequence is 1335 nt long. This is the second most similar gene to Tb427VSG-1269 (Tb427VSG-1269 : GB Accession KC612772 : 1335nt : N…	0	8	2	0	0	0	0	0	0	0	0	2	0	10	0	-1.76797		-2.44328		-2.18563		3.17539	0.546813
Chr10_3B_Tb427v9	755851	756328	ID=Tb427v9_000102900:pseudogene;has_internal_stop=true;has_frameshift=true;Target=Tb927.11.19120.1 5 163;original_prot_length=163	0	0	0	0	0	0	0	0	0	0	0	0	0	2	0	2.39563		1.72039		0.0414895		5.01938
Chr10_3B_Tb427v9	757704	759051	Name=Similar to Tb427VSG-1495;ID=Tb427v9_000103000:pseudogene;has_internal_stop=true;has_frameshift=true;Target=Tb927.11.19410:mRNA 24 466;original_prot_length=472;Note=97.31 percent identity to VSG Tb427VSG-1495. The alignment length is 1116 nt, while the query VSG gene sequence is 1158 nt long. This is the second most similar gene to Tb427VSG-1495 (Tb427VSG-1495 : GB Accession KC612992 : 1158nt…	3	0	0	0	0	0	2	0	0	0	0	0	0	2	0	-0.111366		1.30932		-2.46556		2.51233
Chr10_3B_Tb427v9	762751	763335	ID=Tb427v9_000103100:pseudogene;has_internal_stop=true;has_frameshift=true;Target=Tb11.v5.0752.1 46 239;original_prot_length=240	0	0	0	0	0	0	0	0	0	0	0	0	0	0	0
Chr10_3B_Tb427v9	764274	765593	Name=Similar to Tb427VSG-1721;ID=Tb427v9_000103200:pseudogene;has_internal_stop=true;has_frameshift=false;Target=Tb11.v5.1033.1 28 437;original_prot_length=447;Note=99.58 percent identity to VSG Tb427VSG-1721. The alignment length is 942 nt, while the query VSG gene sequence is 942 nt long. This is the most similar gene to Tb427VSG-1721 (Tb427VSG-1721 : GB Accession KC613203 : 942nt : N-terminus …	0	2	2	0	0	0	2	0	0	0	0	0	2	10	0	-0.433001		0.949902	0.839452	-2.7872	0.51623	4.79686	0.181704
Chr10_3B_Tb427v9	767442	768734	ID=Tb427v9_000103300:pseudogene;has_internal_stop=true;has_frameshift=true;Target=Tb08.27P2.460:mRNA 54 489;original_prot_length=490	0	6	0	0	0	0	4	0	0	0	0	0	0	2	0	-1.04216		1.3878		-3.39637		1.58152
Chr10_3B_Tb427v9	768745	771816	ID=Tb427v9_000103400:pseudogene;has_internal_stop=true;has_frameshift=true;has_start=true;Target=Tb927.10.16200:mRNA 1 1022;original_prot_length=1023	2	2	4	0	0	0	2	0	0	2	0	2	2	9	0	-1.44947		-0.119494	0.97777	-0.981601	0.749906	3.65766	0.116742
Chr10_3B_Tb427v9	772588	773475	ID=Tb427v9_000103500:pseudogene;has_internal_stop=false;has_frameshift=false;Target=Tb927.10.16210:mRNA 1 296;original_prot_length=304	0	4	0	0	0	0	0	0	0	0	0	0	0	2	0	-0.457333		-1.1326		-2.81151		2.16639
Chr10_3B_Tb427v9	773914	775083	Name=Tb427VSG-1517;ID=Tb427v9_000103600;Note=100.00 percent identity to VSG Tb427VSG-1517. The alignment length is 1056 nt, while the query VSG gene sequence is 1056 nt long. This is the most similar gene to Tb427VSG-1517 (Tb427VSG-1517 : GB Accession KC613012 : 1056nt : N-terminus partial : contig3650.) in the genome	0	6	0	0	0	0	0	0	0	0	0	0	0	7	0	-1.04217		-1.71747		-3.39637		3.38642
Chr10_3B_Tb427v9	776335	776937	ID=Tb427v9_000103700	4	4	0	0	0	0	0	0	0	0	0	0	0	2	0	-1.49348		-2.16876		-3.84766		1.13023
Chr10_3B_Tb427v9	778892	780459	Name=Similar to Tb427VSG-3723;ID=Tb427v9_000103800:pseudogene;has_internal_stop=true;has_frameshift=true;Target=Tb927.9.17910:mRNA 16 532;original_prot_length=534;Note=100.00 percent identity to VSG Tb427VSG-3723. The alignment length is 789 nt, while the query VSG gene sequence is 789 nt long. This is the most similar gene to Tb427VSG-3723 (Tb427VSG-3723 : GB Accession KC612314 : 789nt : Interna…	0	4	0	0	0	0	0	0	0	0	2	2	2	12	2	-0.458323		-1.13361	0.766494	0.12326	0.982395	5.17806	0.0470909
Chr10_3B_Tb427v9	780666	781274	ID=Tb427v9_000103900:pseudogene;has_internal_stop=true;has_frameshift=false;has_start=true;has_stop=true;Target=Tb927.9.16190:mRNA 2 204;original_prot_length=204	0	1	0	0	0	0	0	0	0	0	0	0	2	4	0	1.43388		0.758608		-0.920296		5.6863
Chr10_3B_Tb427v9	791313	792380	Name=Tb427VSG-3331;ID=Tb427v9_000104000;Note=100.00 percent identity to VSG Tb427VSG-3331. The alignment length is 1068 nt, while the query VSG gene sequence is 1068 nt long. This is the most similar gene to Tb427VSG-3331 (Tb427VSG-3331 : GB Accession KC611937 : 1068nt : Internal partial : contig5323.) in the genome	0	8	2	0	0	0	0	0	0	0	0	0	0	8	0	-1.76774		-2.44305		-4.12195		2.85336
Chr10_3B_Tb427v9	793528	795129	Name=Similar to Tb427VSG-332;ID=Tb427v9_000104100;has_internal_stop=false;has_frameshift=false;has_start=true;has_stop=true;Target=Tb09.v4.0185:mRNA 1 507;original_prot_length=507;Note=99.88 percent identity to VSG Tb427VSG-332. The alignment length is 1602 nt, while the query VSG gene sequence is 1602 nt long. This is the most similar gene to Tb427VSG-332 (Tb427VSG-332 : GB Accession KC613479 : …	1	10	0	0	0	0	0	0	0	0	0	0	2	10	0	-1.92326		-2.59855	0.611204	-4.27746	0.367276	3.30637	0.468691
Chr10_3B_Tb427v9	797345	798172	Name=Tb427VSG-3715;ID=Tb427v9_000104200;Note=100.00 percent identity to VSG Tb427VSG-3715. The alignment length is 828 nt, while the query VSG gene sequence is 828 nt long. This is the most similar gene to Tb427VSG-3715 (Tb427VSG-3715 : GB Accession KC612307 : 828nt : Internal partial : contig5323.) in the genome	0	6	0	0	0	0	0	0	0	0	0	0	0	2	0	-1.04219		-1.71747		-3.39637		1.58152
Chr10_3B_Tb427v9	800041	801576	Name=Similar to Tb427VSG-431;ID=Tb427v9_000104300:pseudogene;has_internal_stop=false;has_frameshift=false;Target=Tb927.11.19380:mRNA 30 479;original_prot_length=519;Note=100.00 percent identity to VSG Tb427VSG-431. The alignment length is 1536 nt, while the query VSG gene sequence is 1536 nt long. This is the most similar gene to Tb427VSG-431 (Tb427VSG-431 : GB Accession KC613569 : 1536nt : Compl…	0	2	0	0	0	0	0	0	0	0	0	0	2	13	0	0.542058		-0.133223	0.985699	-1.81213	0.77063	6.08883	0.209392
Chr10_3B_Tb427v9	803174	803743	ID=Tb427v9_000104400:pseudogene;has_internal_stop=true;has_frameshift=true;has_stop=true;Target=Tb11.v5.0752.1 49 240;original_prot_length=240	2	0	0	0	0	0	0	0	0	0	0	0	0	0	0	0.475436		-0.199804		-1.87871		1.27476
Chr10_3B_Tb427v9	804837	807906	ID=Tb427v9_000104500:pseudogene;has_internal_stop=true;has_frameshift=true;has_start=true;has_stop=true;Target=Tb927.10.16200:mRNA 1 1023;original_prot_length=1023	6	18	12	0	0	0	0	0	0	4	6	2	2	12	0	-3.62114	0.129046	-4.29643	0.042	-1.52568	0.442517	1.82955	0.337834
Chr10_3B_Tb427v9	808675	809561	ID=Tb427v9_000104600:pseudogene;has_internal_stop=false;has_frameshift=true;Target=Tb927.10.16210:mRNA 1 296;original_prot_length=304	2	0	0	0	0	0	0	0	0	0	0	0	0	2	0	0.475459		-0.199802		-1.87871		3.09919
Chr10_3B_Tb427v9	813085	814635	Name=Tb427VSG-2091;ID=Tb427v9_000104700;Note=100.00 percent identity to VSG Tb427VSG-2091. The alignment length is 888 nt, while the query VSG gene sequence is 888 nt long. This is the most similar gene to Tb427VSG-2091 (Tb427VSG-2091 : GB Accession KC611396 : 888nt : C-terminus partial : contig4707.) in the genome	0	6	0	0	0	0	0	0	0	4	0	0	4	12	0	-1.04213		-1.71747	0.831895	-0.727884	0.935905	4.61387	0.491087
Chr10_3B_Tb427v9	817729	818289	ID=Tb427v9_000104800	0	3	0	0	0	0	0	0	0	0	0	0	0	2	0	-0.0423906		-0.717657		-2.39656		2.58133
Chr10_3B_Tb427v9	823173	824636	Name=Similar to Tb427VSG-2298;ID=Tb427v9_000104900:pseudogene;has_internal_stop=true;has_frameshift=false;has_start=true;has_stop=true;Target=Tb08.27P2.460:mRNA 1 490;original_prot_length=490;Note=99.87 percent identity to VSG Tb427VSG-2298. The alignment length is 768 nt, while the query VSG gene sequence is 768 nt long. This is the most similar gene to Tb427VSG-2298 (Tb427VSG-2298 : GB Accessio…	0	6	0	0	0	0	0	0	0	0	0	0	0	0	0	-1.04221		-1.71747		-3.39637		-0.24291
Chr10_3B_Tb427v9	831485	831699	ID=Tb427v9_000105000;ratt_ortholog=Tb11.v5.0769	0	0	0	0	0	0	0	0	0	0	0	0	0	2	0	2.39563		1.72039		0.0414895		5.01938
Chr10_3B_Tb427v9	832063	832809	ID=Tb427v9_000105100	0	4	0	0	0	0	0	0	0	0	0	0	0	2	2	-0.457321		-1.1326		-2.81151		3.15141
Chr10_3B_Tb427v9	834585	836171	Name=Tb427VSG-344;ID=Tb427v9_000105200;Note=100.00 percent identity to VSG Tb427VSG-344. The alignment length is 1587 nt, while the query VSG gene sequence is 1587 nt long. This is the most similar gene to Tb427VSG-344 (Tb427VSG-344 : GB Accession KC613491 : 1587nt : Complete : contig9321.) in the genome	2	2	0	0	0	0	2	0	0	0	0	0	2	6	0	-0.490695		0.904712		-2.8449		4.1654
Chr10_3B_Tb427v9	837960	839417	Name=Tb427VSG-1081;ID=Tb427v9_000105300;Note=100.00 percent identity to VSG Tb427VSG-1081. The alignment length is 1359 nt, while the query VSG gene sequence is 1359 nt long. This is the most similar gene to Tb427VSG-1081 (Tb427VSG-1081 : GB Accession KC612590 : 1359nt : N-terminus partial mutated ATG : contig6474.) in the genome	0	6	0	0	0	0	2	0	0	0	0	0	2	2	0	-1.04216		0.378504		-3.39637		2.64722
Chr10_3B_Tb427v9	842833	844367	ID=Tb427v9_000105400:pseudogene;has_internal_stop=true;has_frameshift=true;Target=Tb927.9.17910:mRNA 6 512;original_prot_length=534	0	8	1	0	0	0	0	0	0	0	0	0	2	6	0	-1.62098		-2.29627		-3.97518		3.0351
Chr10_3B_Tb427v9	844887	845469	ID=Tb427v9_000105500:pseudogene;has_internal_stop=true;has_frameshift=true;Target=Tb11.v5.0752.1 46 240;original_prot_length=240	0	0	0	0	0	0	0	0	0	0	0	0	0	0	0
Chr10_3B_Tb427v9	847229	849729	ID=Tb427v9_000105600:pseudogene;has_internal_stop=true;has_frameshift=true;Target=Tb927.10.16200:mRNA 74 904;original_prot_length=1023	0	8	0	0	0	0	0	0	0	0	0	0	2	8	2	-1.45736		-2.13265	0.677378	-3.81156	0.417458	3.76789	0.387644
Chr10_3B_Tb427v9	850187	850752	ID=Tb427v9_000105700:pseudogene;has_internal_stop=false;has_frameshift=true;has_start=true;Target=Tb10.v4.0258:mRNA 1 189;original_prot_length=226	0	2	0	0	0	0	0	0	0	0	0	0	2	4	0	0.542416		-0.132863		-1.81177		4.79483
Chr10_3B_Tb427v9	850900	852112	Name=Tb427VSG-3254;ID=Tb427v9_000105800;Note=99.84 percent identity to VSG Tb427VSG-3254. The alignment length is 1215 nt, while the query VSG gene sequence is 1215 nt long. This is the most similar gene to Tb427VSG-3254 (Tb427VSG-3254 : GB Accession KC611863 : 1215nt : Internal partial : contig6369.) in the genome	2	0	2	0	0	0	0	0	2	0	0	0	2	10	2	-0.464611		0.869223	0.810547	-2.81881	0.3796	4.98138	0.0469175
Chr10_3B_Tb427v9	856376	857911	Name=Tb427VSG-432;ID=Tb427v9_000105900;Note=100.00 percent identity to VSG Tb427VSG-432. The alignment length is 1536 nt, while the query VSG gene sequence is 1536 nt long. This is the most similar gene to Tb427VSG-432 (Tb427VSG-432 : GB Accession KC613570 : 1536nt : Complete : contig5381.) in the genome	0	2	0	0	0	0	2	0	0	0	0	0	0	10	0	0.54238		1.96058		-1.81183		5.48533	0.384174
Chr10_3B_Tb427v9	860185	861477	Name=Similar to Tb427VSG-1947;ID=Tb427v9_000106000:pseudogene;has_internal_stop=true;has_frameshift=false;Target=Tb11.v5.0447.1 10 426;original_prot_length=492;Note=96.63 percent identity to VSG Tb427VSG-1947. The alignment length is 624 nt, while the query VSG gene sequence is 624 nt long. This is the most similar gene to Tb427VSG-1947 (Tb427VSG-1947 : GB Accession KC613417 : 624nt : N-terminus …	0	8	2	0	0	0	0	0	0	0	0	0	0	4	1	-1.76777		-2.44307		-4.12198		2.17056
Chr10_3B_Tb427v9	865898	867349	Name=Similar to Tb427VSG-1290;ID=Tb427v9_000106100:pseudogene;has_internal_stop=true;has_frameshift=false;has_stop=true;Target=Tb927.9.17140:mRNA 44 511;original_prot_length=511;Note=99.70 percent identity to VSG Tb427VSG-1290. The alignment length is 1323 nt, while the query VSG gene sequence is 1323 nt long. This is the most similar gene to Tb427VSG-1290 (Tb427VSG-1290 : GB Accession KC612793 :…	0	6	0	0	0	0	2	0	0	0	0	0	4	6	0	-1.04233		0.363473		-3.39654		3.95601	0.421865
Chr10_3B_Tb427v9	868772	870256	Name=Tb427VSG-513;ID=Tb427v9_000106200;Note=100.00 percent identity to VSG Tb427VSG-513. The alignment length is 1485 nt, while the query VSG gene sequence is 1485 nt long. This is the most similar gene to Tb427VSG-513 (Tb427VSG-513 : GB Accession KC613641 : 1485nt : Complete : contig4756.) in the genome	0	6	4	0	0	0	4	0	0	0	0	0	6	10	2	-1.75932	0.639607	0.621836	0.848896	-4.11353	0.135586	4.07481	0.0887823
Chr10_3B_Tb427v9	873340	873705	ID=Tb427v9_000106300	0	4	0	0	0	0	0	0	0	0	0	0	0	1	0	-0.457343		-1.1326		-2.81151		1.30374
Chr10_3B_Tb427v9	873997	874368	ID=Tb427v9_000106400	0	4	0	1	0	0	0	0	0	0	0	0	0	1	0	0.504387		-1.1326		-2.81151		1.30374
Chr10_3B_Tb427v9	876550	877905	ID=Tb427v9_000106500:pseudogene;has_internal_stop=true;has_frameshift=false;Target=Tb11.v5.0947.1 18 478;original_prot_length=502	0	6	0	0	0	0	2	0	0	0	0	0	0	7	1	-1.04225		0.370413		-3.39647		3.57592
Chr10_3B_Tb427v9	879747	881207	Name=Tb427VSG-574;ID=Tb427v9_000106600;Note=99.52 percent identity to VSG Tb427VSG-574. The alignment length is 1461 nt, while the query VSG gene sequence is 1461 nt long. This is the most similar gene to Tb427VSG-574 (Tb427VSG-574 : GB Accession KC613701 : 1461nt : Complete : contig3874.) in the genome	0	4	0	0	0	0	2	0	0	0	0	0	2	8	0	-0.45752		0.94867		-2.81173		4.51364	0.360286
Chr10_3B_Tb427v9	883076	884545	ID=Tb427v9_000106700:pseudogene;has_internal_stop=true;has_frameshift=true;Target=Tb09.v4.0192:mRNA 1 489;original_prot_length=493	2	6	0	0	0	0	2	0	0	0	0	0	2	4	0	-1.4751		-0.0723163		-3.82931		2.77693
Chr10_3B_Tb427v9	886671	887267	ID=Tb427v9_000106800	0	2	0	0	0	0	0	0	0	0	0	0	0	1	0	0.542387		-0.132863		-1.81177		2.30348
Chr10_3B_Tb427v9	892351	893847	Name=Tb427VSG-724;ID=Tb427v9_000106900;Note=100.00 percent identity to VSG Tb427VSG-724. The alignment length is 1497 nt, while the query VSG gene sequence is 1497 nt long. This is the most similar gene to Tb427VSG-724 (Tb427VSG-724 : GB Accession KC612466 : 1497nt : Complete almost : contig4249.) in the genome	0	12	0	0	0	0	0	0	0	0	0	2	0	4	0	-2.04204		-2.71737		-2.45516		1.57995
Chr10_3B_Tb427v9	896263	897207	Name=Tb427VSG-3473;ID=Tb427v9_000107000;Note=98.84 percent identity to VSG Tb427VSG-3473. The alignment length is 945 nt, while the query VSG gene sequence is 945 nt long. This is the most similar gene to Tb427VSG-3473 (Tb427VSG-3473 : GB Accession KC612075 : 945nt : Internal partial : contig76.) in the genome	0	4	0	0	0	0	0	0	0	0	0	0	0	4	0	-0.457321		-1.1326		-2.81151		3.16471
Chr10_3B_Tb427v9	898362	899996	Name=Tb427VSG-375;ID=Tb427v9_000107100;Note=99.30 percent identity to VSG Tb427VSG-375. The alignment length is 1566 nt, while the query VSG gene sequence is 1566 nt long. This is the most similar gene to Tb427VSG-375 (Tb427VSG-375 : GB Accession KC613520 : 1566nt : Complete : contig76.) in the genome	0	6	0	0	0	0	0	0	0	0	0	0	0	12	0	-1.04216		-1.71747	0.831895	-3.39637	0.65203	4.16358	0.538823
Chr10_3B_Tb427v9	902304	903770	Name=Tb427VSG-1456;ID=Tb427v9_000107200;Note=99.92 percent identity to VSG Tb427VSG-1456. The alignment length is 1191 nt, while the query VSG gene sequence is 1191 nt long. This is the most similar gene to Tb427VSG-1456 (Tb427VSG-1456 : GB Accession KC612954 : 1191nt : N-terminus partial : contig7473.) in the genome	0	10	0	0	0	0	0	0	0	0	0	0	2	2	2	-1.77909		-2.45439		-4.1333		2.46454
Chr10_3B_Tb427v9	906779	908209	Name=Tb427VSG-1128;ID=Tb427v9_000107300;Note=100.00 percent identity to VSG Tb427VSG-1128. The alignment length is 1431 nt, while the query VSG gene sequence is 1431 nt long. This is the most similar gene to Tb427VSG-1128 (Tb427VSG-1128 : GB Accession KC612636 : 1431nt : N-terminus partial : contig7089.) in the genome	0	11	0	0	0	0	0	0	0	0	0	0	4	12	0	-1.91652		-2.59185	0.734632	-4.27075	0.553784	3.73949	0.583125
Chr10_3B_Tb427v9	908394	908978	ID=Tb427v9_000107400:pseudogene;has_internal_stop=true;has_frameshift=true;Target=Tb11.v5.0752.1 48 240;original_prot_length=240	0	0	0	0	0	0	0	0	0	0	0	0	0	2	0	2.39563		1.72039		0.0414895		5.01938
Chr10_3B_Tb427v9	910126	911613	Name=Tb427VSG-821;ID=Tb427v9_000107500;Note=100.00 percent identity to VSG Tb427VSG-821. The alignment length is 1488 nt, while the query VSG gene sequence is 1488 nt long. This is the most similar gene to Tb427VSG-821 (Tb427VSG-821 : GB Accession KC613843 : 1488nt : Complete but extended : contig7089.) in the genome	2	14	0	0	0	0	2	0	0	2	0	0	2	14	0	-2.46623	0.555411	-1.09621	0.784485	-3.10039	0.379434	3.173	0.320169
Chr10_3B_Tb427v9	914897	915805	ID=Tb427v9_000107600:pseudogene;has_internal_stop=false;has_frameshift=false;Target=Tb927.10.16210:mRNA 1 303;original_prot_length=304	0	0	0	0	0	0	0	0	0	0	0	0	0	0	0
Chr10_3B_Tb427v9	917273	918163	ID=Tb427v9_000107700	0	0	0	0	0	0	0	0	0	0	0	0	0	0	0
Chr10_3B_Tb427v9	918679	919641	ID=Tb427v9_000107800	0	0	0	0	0	0	0	0	0	0	0	0	2	0	0	2.39563		1.72039		0.0414895		5.14549
Chr10_3B_Tb427v9	920163	921071	ID=Tb427v9_000107900:pseudogene;has_internal_stop=false;has_frameshift=false;Target=Tb927.10.16210:mRNA 1 303;original_prot_length=304	0	0	0	0	0	0	0	0	0	0	0	0	0	4	0	2.39564		1.72039		0.0414895		6.01771
Chr10_3B_Tb427v9	922539	923429	ID=Tb427v9_000108000	0	0	0	0	0	0	0	0	0	0	0	0	0	0	0
Chr10_3B_Tb427v9	923859	924908	ID=Tb427v9_000108100	4	2	0	0	0	0	0	0	0	0	0	0	0	2	0	-1.09001		-1.76529		-3.4442		1.5337
Chr10_3B_Tb427v9	925430	926338	ID=Tb427v9_000108200:pseudogene;has_internal_stop=false;has_frameshift=false;Target=Tb927.10.16210:mRNA 1 303;original_prot_length=304	0	2	0	0	0	0	0	0	0	2	2	0	0	2	0	0.54243		-0.132863		1.01001		3.16613
Chr10_3B_Tb427v9	927806	928696	ID=Tb427v9_000108300	0	2	0	0	0	0	0	0	0	0	0	0	0	0	0	0.542375		-0.132863		-1.81177		1.3417
Chr10_3B_Tb427v9	929205	930176	ID=Tb427v9_000108400	0	0	0	0	0	0	0	0	0	0	0	0	0	2	0	2.39563		1.72039		0.0414895		5.01938
Chr10_3B_Tb427v9	932251	933318	Name=Tb427VSG-3334;ID=Tb427v9_000108500;Note=99.91 percent identity to VSG Tb427VSG-3334. The alignment length is 1068 nt, while the query VSG gene sequence is 1068 nt long. This is the most similar gene to Tb427VSG-3334 (Tb427VSG-3334 : GB Accession KC611940 : 1068nt : Internal partial : contig4209.) in the genome	0	2	2	0	0	0	0	0	0	0	0	0	0	8	0	-0.429694		-1.10499		-2.78389		4.19142
Chr10_3B_Tb427v9	935374	936894	Name=Similar to Tb427VSG-1353;ID=Tb427v9_000108600:pseudogene;has_internal_stop=false;has_frameshift=true;Target=Tb10.v4.0163:mRNA 22 509;original_prot_length=512;Note=99.69 percent identity to VSG Tb427VSG-1353. The alignment length is 1278 nt, while the query VSG gene sequence is 1278 nt long. This is the most similar gene to Tb427VSG-1353 (Tb427VSG-1353 : GB Accession KC612854 : 1278nt : N-ter…	0	2	0	0	0	0	6	0	0	0	2	0	0	10	0	0.542167		3.55597	0.514513	0.139748	0.989605	5.48551	0.291385
Chr10_3B_Tb427v9	938066	938780	ID=Tb427v9_000108700:pseudogene;has_internal_stop=true;has_frameshift=true;Target=Tb11.v5.0752.1 1 238;original_prot_length=240	0	0	0	0	0	0	0	0	0	0	0	0	2	4	0	2.39565		1.72039		0.0414895		6.64808
Chr10_3B_Tb427v9	939046	940494	Name=Tb427VSG-1958;ID=Tb427v9_000108800;Note=99.85 percent identity to VSG Tb427VSG-1958. The alignment length is 1358 nt, while the query VSG gene sequence is 1359 nt long. This is the most similar gene to Tb427VSG-1958 (Tb427VSG-1958 : GB Accession KC613424 : 1359nt : N-terminus partial : contig7294.) in the genome	0	4	2	0	0	0	0	2	0	0	0	0	2	16	2	-1.02809	0.790694	-0.0927561	0.982186	-3.38228	0.217828	4.92774	0.022165
Chr10_3B_Tb427v9	942488	944045	Name=Similar to Tb427VSG-3460;ID=Tb427v9_000108900:pseudogene;has_internal_stop=true;has_frameshift=true;has_start=true;has_stop=true;Target=Tb08.27P2.290:mRNA 1 518;original_prot_length=518;Note=100.00 percent identity to VSG Tb427VSG-3460. The alignment length is 930 nt, while the query VSG gene sequence is 930 nt long. This is the most similar gene to Tb427VSG-3460 (Tb427VSG-3460 : GB Accessio…	0	2	0	0	0	0	0	0	0	0	2	0	0	4	0	0.542432		-0.132863		0.145464		4.16445
Chr10_3B_Tb427v9	946139	947080	Name=Tb427VSG-1720;ID=Tb427v9_000109000;Note=100.00 percent identity to VSG Tb427VSG-1720. The alignment length is 942 nt, while the query VSG gene sequence is 942 nt long. This is the most similar gene to Tb427VSG-1720 (Tb427VSG-1720 : GB Accession KC613202 : 942nt : N-terminus partial : contig1811.) in the genome	0	2	0	0	0	0	0	0	0	0	0	0	0	9	0	0.542422		-0.132863		-1.81177		5.33336
Chr10_3B_Tb427v9	948470	949573	ID=Tb427v9_000109100;ratt_ortholog=Tb10.v4.0188	0	4	0	0	0	0	0	0	0	0	0	0	2	12	0	-0.457478		-1.13277	0.863083	-2.81168	0.642321	4.99105	0.336037
Chr10_3B_Tb427v9	949947	951500	Name=Tb427VSG-396;ID=Tb427v9_000109200;Note=100.00 percent identity to VSG Tb427VSG-396. The alignment length is 1554 nt, while the query VSG gene sequence is 1554 nt long. This is the most similar gene to Tb427VSG-396 (Tb427VSG-396 : GB Accession KC613537 : 1554nt : Complete : contig7479.) in the genome	0	2	0	0	0	0	6	0	0	0	0	0	6	12	5	0.542021	0.944351	3.55367	0.471943	-1.8122	0.761066	6.71734	0.138977
Chr10_3B_Tb427v9	953607	955065	Name=Similar to Tb427VSG-3672;ID=Tb427v9_000109300:pseudogene;has_internal_stop=true;has_frameshift=true;has_stop=true;Target=Tb927.4.5560:mRNA 25 517;original_prot_length=517;Note=99.88 percent identity to VSG Tb427VSG-3672. The alignment length is 819 nt, while the query VSG gene sequence is 819 nt long. This is the most similar gene to Tb427VSG-3672 (Tb427VSG-3672 : GB Accession KC612264 : 819…	0	4	0	0	0	0	2	2	0	0	0	0	4	4	0	-0.457707		1.65541		-2.81191		4.23123
Chr10_5A_Tb427v9	2483	4033	Name=Tb427VSG-397;ID=Tb427v9_000109400;Note=99.74 percent identity to VSG Tb427VSG-397. The alignment length is 1551 nt, while the query VSG gene sequence is 1551 nt long. This is the most similar gene to Tb427VSG-397 (Tb427VSG-397 : GB Accession KC613538 : 1551nt : Complete : contig1211.) in the genome;VSG_type=Metacyclic Expression Site	70	56	56	359	304	249	649	921	1469	17194	12607	10463	525	284	721	4.706	1.27278e-28	5.83431	1.52244e-44	7.80553	4.72009e-80	6.26063	5.30081e-51
Chr10_5A_Tb427v9	9697	10674	Name=Tb427VSG-2146;ID=Tb427v9_000109500;Note=100.00 percent identity to VSG Tb427VSG-2146. The alignment length is 978 nt, while the query VSG gene sequence is 978 nt long. This is the most similar gene to Tb427VSG-2146 (Tb427VSG-2146 : GB Accession KC611617 : 978nt : Internal partial : contig1211.) in the genome	67	50	52	40	51	39	63	82	72	314	252	250	24	30	24	1.99929	2.05727e-18	2.06259	8.94068e-23	2.30258	3.11609e-34	2.07538	3.22181e-16
Chr10_5A_Tb427v9	13456	13892	ID=Tb427v9_000109600:pseudogene;has_internal_stop=true;has_frameshift=true;Target=Tb927.9.6780:mRNA 1 146;original_prot_length=146	40	47	55	28	19	13	9	23	7	211	169	162	8	15	8	1.12641	0.000655247	-0.208489	0.676274	1.96849	1.2614e-17	1.00031	0.0162975
Chr10_5A_Tb427v9	17255	17920	ID=Tb427v9_000109700	49	67	81	36	41	18	71	126	88	356	253	234	23	34	22	1.31208	2.49661e-07	2.21921	7.94547e-28	2.12743	1.62618e-29	1.88004	1.6449e-13
Chr10_5A_Tb427v9	20414	20866	ID=Tb427v9_000109800	112	79	129	62	53	37	87	156	75	377	341	345	26	35	29	1.29699	6.11038e-10	1.65319	1.2858e-19	1.77419	9.53082e-27	1.36399	7.43235e-09
Chr10_5A_Tb427v9	24029	24532	ID=Tb427v9_000109900	53	62	64	27	31	15	24	28	21	170	125	111	20	14	19	1.07075	0.000231966	0.399534	0.227913	1.21049	1.52276e-08	1.44136	2.02643e-06
Chr10_5A_Tb427v9	26934	27924	ID=Tb427v9_000110000:pseudogene;has_internal_stop=true;has_frameshift=true;Target=Tb11.v5.0213.1 9 331;original_prot_length=340	286	345	408	117	123	67	197	236	121	606	558	449	59	79	52	0.604986	0.00622655	0.791809	3.64161e-05	0.676893	0.000270748	0.749105	0.000983141
Chr10_5A_Tb427v9	32187	32804	ID=Tb427v9_000110100	387	308	322	77	79	86	138	270	125	672	505	517	38	60	58	0.329929	0.195419	0.711364	0.000144252	0.761872	1.28235e-05	0.479536	0.0541913
Chr10_5A_Tb427v9	37590	38535	ID=Tb427v9_000110200:pseudogene;has_internal_stop=false;has_frameshift=true;Target=Tb10.v4.0218:mRNA 10 321;original_prot_length=325	690	755	893	171	142	131	296	476	201	751	623	548	58	110	92	-0.00146319	0.997116	0.395477	0.0373624	-0.246127	0.234097	0.021783	0.944486
Chr10_5A_Tb427v9	43611	44141	ID=Tb427v9_000110300	395	378	360	93	81	60	111	222	121	660	599	626	40	40	43	0.0945683	0.704845	0.342322	0.0167106	0.7741	2.97287e-12	-0.0116395	0.969266
Chr10_5A_Tb427v9	45179	46207	Name=Similar to Tb427VSG-1637;ID=Tb427v9_000110400:pseudogene;has_internal_stop=false;has_frameshift=false;Target=Tb927.5.291b:mRNA 2 321;original_prot_length=334;Note=100.00 percent identity to VSG Tb427VSG-1637. The alignment length is 1026 nt, while the query VSG gene sequence is 1026 nt long. This is the most similar gene to Tb427VSG-1637 (Tb427VSG-1637 : GB Accession KC613126 : 1026nt : N-te…	657	569	673	166	168	148	229	416	180	838	771	716	59	112	88	0.415311	0.0340071	0.444662	0.0103715	0.331538	0.0583138	0.312449	0.16405
Chr10_5A_Tb427v9	47172	47638	ID=Tb427v9_000110500:pseudogene;has_internal_stop=true;has_frameshift=true;Target=Tb927.9.700:mRNA 3 174;original_prot_length=187	341	322	364	76	68	42	125	175	73	352	256	308	30	41	31	-0.0997374	0.756661	0.209399	0.329243	-0.131316	0.551175	-0.138454	0.639774
Chr10_5A_Tb427v9	48251	48912	ID=Tb427v9_000110600:pseudogene;has_internal_stop=true;has_frameshift=true;has_start=true;Target=Tb927.5.140:mRNA 1 222;original_prot_length=223	475	507	520	125	120	74	148	198	126	480	390	316	46	74	59	0.131935	0.545982	0.0207316	0.92826	-0.310051	0.0203908	0.123372	0.578363
Chr10_5A_Tb427v9	52896	53195	ID=Tb427v9_000110700	158	176	207	54	36	16	66	83	40	187	145	172	19	25	18	-0.000522123	0.999244	0.170243	0.60244	-0.0617171	0.859556	0.0723722	0.870557
Chr10_5A_Tb427v9	53224	53844	ID=Tb427v9_000110800	281	263	314	74	79	41	96	236	76	319	293	283	32	32	44	0.214148	0.500648	0.539682	0.0111209	0.102761	0.715828	0.20307	0.519448
Chr10_5A_Tb427v9	55688	56225	ID=Tb427v9_000110900:pseudogene;has_internal_stop=true;has_frameshift=true;Target=Tb10.v4.0221:mRNA 16 196;original_prot_length=196	157	208	147	23	19	18	51	65	12	118	89	99	31	22	17	-0.705901	0.163935	-0.352606	0.474769	-0.711089	0.0792649	0.334129	0.522796
Chr10_5A_Tb427v9	56756	57217	ID=Tb427v9_000111000;has_internal_stop=false;has_frameshift=false;has_start=true;has_stop=true;Target=Tb927.5.294b:mRNA 1 154;original_prot_length=154	164	169	156	28	17	20	38	42	19	100	107	70	18	13	11	-0.526333	0.197719	-0.61706	0.062533	-0.781646	0.00565497	-0.343677	0.454612
Chr10_5B_Tb427v9	763	2072	Name=Tb427VSG-631;ID=Tb427v9_000111100;Note=96.12 percent identity to VSG Tb427VSG-631. The alignment length is 1313 nt 99.77 percent identity to VSG Tb427VSG-3591. The alignment length is 868 nt, while the query VSG gene sequence is 1434 nt long. This is the second most similar gene to Tb427VSG-631 (Tb427VSG-631 : GB Accession KC613756 : 1434nt : Complete : contig5826.) in the genome	54	44	68	155	193	110	180	327	356	8507	6334	5850	192	180	299	3.83095	4.14533e-38	4.1062	2.87278e-45	6.99073	5.49095e-135	5.20593	5.86992e-72
Chr10_5B_Tb427v9	19057	19976	ID=Tb427v9_000111200:pseudogene;has_internal_stop=true;has_frameshift=true;Target=Tb11.v5.0213.1 5 305;original_prot_length=340	280	303	285	130	159	87	159	345	130	644	562	571	57	57	57	1.15638	9.95293e-14	1.17827	5.14935e-16	1.0726	3.21436e-15	0.850646	5.75414e-06
Chr10_5B_Tb427v9	23946	24716	ID=Tb427v9_000111300	574	511	495	210	190	157	277	646	321	882	717	760	86	102	86	0.875274	5.79365e-10	1.29027	4.90433e-24	0.610926	2.53263e-06	0.66272	6.082e-05
Chr10_5B_Tb427v9	28187	29166	ID=Tb427v9_000111400;ratt_ortholog=Tb10.v4.0213	197	233	257	63	87	70	122	251	141	442	392	308	40	70	41	0.751901	0.000482365	1.24322	5.59199e-12	0.770663	1.7468e-05	1.00959	4.6118e-06
Chr10_5B_Tb427v9	36571	37056	ID=Tb427v9_000111500:pseudogene;has_internal_stop=true;Target=Tb10.v4.0215 1 161;ratt_ortholog=Tb10.v4.0215	189	224	197	77	71	59	87	66	87	310	305	204	35	34	42	0.82717	0.00586046	0.426091	0.175148	0.461442	0.11862	0.7351	0.027629
Chr10_5B_Tb427v9	39593	40922	ID=Tb427v9_000111600:pseudogene;has_internal_stop=true;has_frameshift=true;Target=Tb927.1.5170:mRNA 3 452;original_prot_length=454	517	465	523	180	130	115	189	511	184	798	724	678	101	81	111	0.556857	0.0139927	0.829933	1.92841e-05	0.586561	0.002934	0.8342	0.000120829
Chr10_5B_Tb427v9	44049	44933	ID=Tb427v9_000111700;ratt_ortholog=Tb10.v4.0217	1511	1433	1499	389	363	280	692	774	771	2510	2115	2170	129	204	164	0.274914	0.194151	0.755317	2.18449e-06	0.649396	4.59183e-05	0.0271303	0.921632
Chr10_5B_Tb427v9	48868	49842	ID=Tb427v9_000111800;ratt_ortholog=Tb10.v4.0218	855	894	976	154	177	96	245	496	222	815	802	604	99	135	114	-0.310836	0.0833379	0.144186	0.415573	-0.254527	0.0892491	0.224331	0.246511
Chr10_5B_Tb427v9	50014	50505	ID=Tb427v9_000111900:pseudogene;has_internal_stop=true;has_frameshift=true;Target=Tb927.9.700:mRNA 3 173;original_prot_length=187	353	327	322	61	85	47	79	191	98	275	251	337	22	37	26	-0.0120491	0.978814	0.194571	0.470413	-0.168912	0.524954	-0.370727	0.248094
Chr10_5B_Tb427v9	51115	51787	ID=Tb427v9_000112000:pseudogene;has_internal_stop=true;has_frameshift=true;has_start=true;Target=Tb927.5.140:mRNA 1 222;original_prot_length=223	510	446	494	127	110	61	127	181	122	432	392	378	63	52	36	0.0738149	0.793646	-0.0642945	0.783426	-0.232472	0.17119	-0.0657801	0.809413
Chr10_5B_Tb427v9	54268	54717	ID=Tb427v9_000112100	127	198	183	21	23	12	65	65	12	120	134	139	14	16	17	-0.818038	0.133754	-0.15549	0.802019	-0.30939	0.569931	-0.235705	0.705516
Chr10_5B_Tb427v9	55049	60022	ID=Tb427v9_000112200	585	519	512	85	128	58	113	200	73	440	341	350	52	60	32	-0.226188	0.479095	-0.427345	0.0724604	-0.486269	0.0268385	-0.293397	0.333274
Chr10_5B_Tb427v9	60447	60827	ID=Tb427v9_000112300	209	217	165	47	49	10	34	90	54	167	146	129	18	18	26	-0.166706	0.74476	-0.0868195	0.844872	-0.388436	0.239914	-0.0665676	0.898751
Chr10_5B_Tb427v9	60833	61163	ID=Tb427v9_000112400;ratt_ortholog=Tb927.10.120	89	113	94	28	11	10	37	54	21	100	74	56	4	8	13	-0.231855	0.712529	0.262036	0.571691	-0.340927	0.417463	-0.379232	0.513834
Chr10_5B_Tb427v9	63410	63730	ID=Tb427v9_000112500;ratt_ortholog=Tb927.10.130	146	102	130	19	13	9	46	49	18	60	68	69	2	12	16	-0.845269	0.117895	-0.0568545	0.930523	-0.891108	0.0311897	-0.482409	0.425544
Chr10_5B_Tb427v9	64001	64456	ID=Tb427v9_000112600:pseudogene;has_internal_stop=true;has_frameshift=false;has_stop=true;Target=Tb927.5.294b:mRNA 3 154;original_prot_length=154	112	137	120	11	30	17	46	38	19	111	64	92	17	15	14	-0.289163	0.629664	-0.121255	0.824425	-0.440884	0.284001	0.194366	0.725034
Chr10_5B_Tb427v9	65867	70996	ID=Tb427v9_000112700	46	32	34	8	18	6	10	9	10	46	43	40	8	13	2	0.535804	0.45351	-0.230294	0.756811	0.237908	0.708559	0.908139	0.158741
Chr10_5B_Tb427v9	71290	76263	ID=Tb427v9_000112800	8	4	6	4	6	2	30	33	8	57	42	22	8	4	1	1.75874	0.0713911	3.64791	1.02138e-07	2.75696	6.79792e-05	2.74152	0.00150795
Chr10_core_Tb427v9	113	1240	ID=Tb427v9_000112900:pseudogene;has_internal_stop=false;has_frameshift=true;has_start=true;has_stop=true;Target=Tb927.10.160:mRNA 1 376;original_prot_length=376	583	582	649	177	137	120	193	300	139	697	556	575	87	119	131	0.316987	0.0453878	0.147677	0.363837	0.0466082	0.799562	0.762517	6.01236e-08
Chr10_core_Tb427v9	2283	2840	ID=Tb427v9_000113000	1799	2163	2203	453	431	291	438	699	396	1818	1586	1622	158	209	222	-0.0183308	0.909555	-0.329113	9.54741e-05	-0.252501	0.00130889	-0.193856	0.0986734
Chr10_core_Tb427v9	3472	3999	Name=ATPF1G;ID=Tb427v9_000113100	905	1016	1079	241	265	166	286	540	342	1293	1090	908	123	110	121	0.213275	0.105434	0.313803	0.00262603	0.168051	0.117335	0.11428	0.478076
Chr10_core_Tb427v9	4325	5020	ID=Tb427v9_000113200	8248	9265	9581	1788	1858	1193	1839	3480	2265	10097	7748	7303	759	742	829	-0.114333	0.252679	-0.161461	0.0501203	-0.0764317	0.426916	-0.342747	2.85286e-05
Chr10_core_Tb427v9	5232	5807	ID=Tb427v9_000113300;ratt_ortholog=Tb927.10.200	3759	3810	4364	758	675	443	790	1397	612	3516	2574	2688	426	491	531	-0.302366	0.0106179	-0.440484	2.33086e-05	-0.411908	4.68096e-05	0.15049	0.271949
Chr10_core_Tb427v9	6257	7642	Name=TbGAA1;ID=Tb427v9_000113400;ratt_ortholog=Tb927.10.210	2341	2643	2732	336	416	271	424	754	420	2074	1547	1611	271	318	404	-0.538362	9.92541e-09	-0.601689	4.27625e-12	-0.52779	5.65647e-11	0.233724	0.0329017
Chr10_core_Tb427v9	7860	8141	ID=Tb427v9_000113500;ratt_ortholog=Tb927.10.220	6161	6236	5220	1110	1369	809	1391	2711	1759	5348	3782	3668	552	563	655	-0.0590454	0.770284	0.0785369	0.635998	-0.441264	0.000194057	-0.126525	0.42676
Chr10_core_Tb427v9	8391	9131	ID=Tb427v9_000113600;ratt_ortholog=Tb927.10.230	1676	1671	1855	368	317	251	371	651	385	1717	1463	1302	199	208	209	-0.09778	0.418738	-0.212698	0.0127808	-0.179586	0.0204912	0.116911	0.328352
Chr10_core_Tb427v9	9362	10462	Name=PEX14;ID=Tb427v9_000113700;ratt_ortholog=Tb927.10.240	1653	1571	1811	263	284	187	421	603	344	1537	1164	1265	187	234	162	-0.405545	0.000683841	-0.19541	0.100817	-0.310867	0.00257721	0.0853572	0.584935
Chr10_core_Tb427v9	10713	12884	ID=Tb427v9_000113800;ratt_ortholog=Tb927.10.250	1559	1706	1511	362	356	213	366	731	351	1706	1457	1560	210	194	190	0.00257291	0.992001	-0.0733956	0.619267	0.0221082	0.893522	0.188156	0.194265
Chr10_core_Tb427v9	13179	13412	ID=Tb427v9_000113900;ratt_ortholog=Tb927.10.260	281	231	302	54	44	20	108	187	83	263	234	196	42	35	60	-0.432999	0.128782	0.550062	0.0076364	-0.196586	0.423036	0.621418	0.0128759
Chr10_core_Tb427v9	14111	14509	ID=Tb427v9_000114000;ratt_ortholog=Tb927.10.270	4615	5208	4873	1218	1375	879	1270	2300	1496	4870	3752	3336	551	468	684	0.290343	0.021712	0.140309	0.300882	-0.269749	0.0218869	0.0845698	0.582213
Chr10_core_Tb427v9	14765	15241	Name=COXVI;ID=Tb427v9_000114100;ratt_ortholog=Tb927.10.280	719	813	910	172	179	143	234	389	171	998	873	776	92	88	111	0.0811027	0.715593	0.0422047	0.831219	0.155714	0.288037	0.127843	0.510205
Chr10_core_Tb427v9	15626	16321	ID=Tb427v9_000114200;ratt_ortholog=Tb927.10.290	1875	2009	2182	441	427	282	356	560	235	1598	1323	1276	207	209	245	-0.0281213	0.891578	-0.735116	3.78208e-12	-0.494587	8.87345e-07	-0.00276152	0.988664
Chr10_core_Tb427v9	16775	17539	ID=Tb427v9_000114300;ratt_ortholog=Tb927.10.300	586	592	723	131	133	84	136	176	152	652	524	483	74	94	89	-0.0783234	0.739249	-0.327187	0.0231452	-0.161539	0.266981	0.308247	0.0815685
Chr10_core_Tb427v9	18209	19885	Name=PUF3;ID=Tb427v9_000114400;ratt_ortholog=Tb927.10.310	2552	2866	2762	519	571	376	576	923	641	2442	2000	2034	325	383	330	-0.107498	0.258833	-0.247851	0.000365659	-0.300825	8.12216e-07	0.21623	0.011756
Chr10_core_Tb427v9	22660	23055	ID=Tb427v9_000114500;ratt_ortholog=Tb927.10.320	413	384	415	91	87	47	118	190	78	448	318	285	51	39	55	-0.0709541	0.828385	0.00792527	0.981458	-0.182479	0.371075	0.131002	0.629128
Chr10_core_Tb427v9	23379	24686	ID=Tb427v9_000114600;ratt_ortholog=Tb927.10.330	981	999	1054	237	216	131	250	416	251	1216	953	1002	116	129	146	-0.00924464	0.959194	-0.0496885	0.659056	0.0983306	0.208995	0.237495	0.0386759
Chr10_core_Tb427v9	24980	25867	ID=Tb427v9_000114700;ratt_ortholog=Tb927.10.340	750	814	831	135	194	114	260	347	234	736	627	595	69	95	69	-0.0625117	0.772568	0.186675	0.169495	-0.253686	0.0331278	-0.167357	0.375949
Chr10_core_Tb427v9	27133	28671	ID=Tb427v9_000114800;ratt_ortholog=Tb927.10.350	1028	1062	1188	226	247	184	327	580	285	1093	966	896	126	147	163	0.060219	0.715277	0.205218	0.0388073	-0.110707	0.283648	0.283503	0.0219307
Chr10_core_Tb427v9	31011	31922	ID=Tb427v9_000114900;ratt_ortholog=Tb927.10.360	553	599	664	140	153	130	150	167	127	618	499	503	83	54	76	0.292164	0.155388	-0.316342	0.0840357	-0.12773	0.534206	0.108921	0.659981
Chr10_core_Tb427v9	32467	33006	Name=CNB;ID=Tb427v9_000115000;ratt_ortholog=Tb927.10.370	295	352	341	71	106	40	67	124	115	385	271	280	65	33	71	0.155099	0.723095	0.0140469	0.978078	-0.0495889	0.904199	0.653247	0.034365
Chr10_core_Tb427v9	33609	34637	Name=PPR5;ID=Tb427v9_000115100;ratt_ortholog=Tb927.10.380	699	710	788	202	209	130	269	451	171	1060	776	843	89	121	88	0.346201	0.0552549	0.34761	0.0296076	0.318009	0.0393418	0.312476	0.116489
Chr10_core_Tb427v9	35178	35627	ID=Tb427v9_000115200;ratt_ortholog=Tb927.10.390	1297	1528	1449	290	297	204	301	450	283	1116	930	919	176	186	244	-0.0601718	0.683564	-0.362975	3.32656e-05	-0.490681	3.88561e-11	0.374908	0.000210135
Chr10_core_Tb427v9	37343	37822	ID=Tb427v9_000115300;ratt_ortholog=Tb927.10.400	211	267	225	55	82	31	39	116	71	266	193	177	45	36	27	0.279834	0.44882	0.00923415	0.983983	-0.1185	0.736198	0.5002	0.129568
Chr10_core_Tb427v9	39026	40459	ID=Tb427v9_000115400;ratt_ortholog=Tb927.10.410	1126	1219	1232	256	354	148	273	405	231	1251	1006	954	137	166	206	0.108488	0.602855	-0.294175	0.0427275	-0.122412	0.460569	0.376917	0.0171664
Chr10_core_Tb427v9	41678	44407	ID=Tb427v9_000115500;ratt_ortholog=Tb927.10.420	1890	1933	2131	435	395	258	546	694	438	2189	1795	1749	194	249	265	-0.0844021	0.59403	-0.127364	0.290032	-0.0187556	0.904199	0.119685	0.393121
Chr10_core_Tb427v9	44787	45908	ID=Tb427v9_000115600;ratt_ortholog=Tb927.10.430	743	735	797	243	237	127	293	444	274	1219	1014	986	110	116	108	0.457951	1.63058e-06	0.511344	6.45872e-10	0.536386	3.8656e-14	0.42655	0.00025847
Chr10_core_Tb427v9	46223	46627	ID=Tb427v9_000115700;ratt_ortholog=Tb927.10.440	274	375	317	87	108	76	138	160	133	391	304	272	47	26	42	0.548954	0.0159211	0.557488	0.00602255	0.0325588	0.919507	0.130141	0.682063
Chr10_core_Tb427v9	47451	49346	ID=Tb427v9_000115800;ratt_ortholog=Tb927.10.450	5194	5836	5101	1108	1156	888	1126	2145	1527	4683	3885	4222	483	497	479	0.0312037	0.879206	-0.0697063	0.651881	-0.29753	0.00884552	-0.272051	0.0389329
Chr10_core_Tb427v9	50288	52582	Name=NRKC;ID=Tb427v9_000115900;ratt_ortholog=Tb927.10.460	2311	2568	2464	424	521	355	563	1147	643	2430	2138	2409	225	216	236	-0.118243	0.425439	0.0153881	0.927775	-0.0303169	0.84364	-0.243785	0.0656545
Chr10_core_Tb427v9	54059	55636	ID=Tb427v9_000116000;ratt_ortholog=Tb927.10.470	969	975	1047	282	224	154	253	570	338	1368	1128	1126	129	119	132	0.18686	0.222565	0.292804	0.0133947	0.312141	0.00403368	0.218979	0.168785
Chr10_core_Tb427v9	57091	58392	ID=Tb427v9_000116100;ratt_ortholog=Tb927.10.480	1029	1060	1011	263	322	234	285	504	307	1201	969	1035	118	105	95	0.459075	8.42494e-06	0.17273	0.121026	0.0829664	0.490293	-0.0900697	0.585204
Chr10_core_Tb427v9	58967	59330	ID=Tb427v9_000116200;ratt_ortholog=Tb927.10.490	150	169	146	26	41	29	21	25	20	170	123	128	20	29	40	0.102294	0.806993	-1.12666	2.18689e-05	-0.114366	0.689647	0.802519	0.00271383
Chr10_core_Tb427v9	62964	63965	ID=Tb427v9_000116300:pseudogene;has_internal_stop=false;has_frameshift=false;has_stop=true;Target=Tb927.10.510:mRNA 2 335;original_prot_length=335	881	868	918	168	215	121	298	509	327	1026	895	741	117	111	128	-0.036475	0.860316	0.444768	8.37267e-06	0.0312124	0.832053	0.288715	0.0405202
Chr10_core_Tb427v9	64948	66138	ID=Tb427v9_000116400;ratt_ortholog=Tb927.10.520	2794	3149	3189	770	853	520	833	1475	943	3407	2961	2763	376	396	392	0.278183	2.2737e-05	0.188016	0.00300432	0.0381316	0.636038	0.223901	0.00412671
Chr10_core_Tb427v9	67142	69209	ID=Tb427v9_000116500;ratt_ortholog=Tb927.10.530	3205	3709	4040	752	789	507	755	1124	595	4262	3628	3575	428	393	418	-0.0460835	0.75911	-0.465872	5.93601e-08	0.106656	0.304613	0.0560193	0.661046
Chr10_core_Tb427v9	71497	72807	Name=SUB2;ID=Tb427v9_000116600;ratt_ortholog=Tb927.10.540	7720	8591	8950	1504	1584	990	1371	1987	1379	6182	5194	5498	678	699	926	-0.262289	0.00589357	-0.714353	2.03678e-18	-0.54152	1.64841e-11	-0.262721	0.00803715
Chr10_core_Tb427v9	75716	76810	ID=Tb427v9_000116700;ratt_ortholog=Tb927.10.550	786	815	857	196	184	132	234	283	143	921	780	705	125	107	97	0.111522	0.64724	-0.205929	0.251316	0.00426996	0.989954	0.298643	0.126203
Chr10_core_Tb427v9	77787	78311	ID=Tb427v9_000116800;ratt_ortholog=Tb927.10.560	8318	8870	8350	1815	2133	1292	1512	2690	1910	7577	5670	6004	667	615	734	0.0817919	0.552272	-0.378359	3.41654e-05	-0.377758	2.39517e-05	-0.468813	1.18144e-06
Chr10_core_Tb427v9	78922	83979	ID=Tb427v9_000116900;ratt_ortholog=Tb927.10.570	4717	4990	5261	1022	966	794	1514	2139	1326	5878	4913	4888	536	627	565	-0.038597	0.787393	0.105542	0.293011	0.10446	0.292065	0.0802299	0.485262
Chr10_core_Tb427v9	84603	85031	ID=Tb427v9_000117000	238	284	329	79	87	44	79	148	103	326	360	299	28	21	34	0.344717	0.159164	0.316693	0.131956	0.262848	0.190671	-0.159254	0.619374
Chr10_core_Tb427v9	85543	87684	ID=Tb427v9_000117100;ratt_ortholog=Tb927.10.590	1529	1660	1686	366	398	231	392	845	377	1760	1483	1393	191	174	174	0.0718199	0.681117	0.0451366	0.771798	-0.0364142	0.813906	0.0205548	0.911673
Chr10_core_Tb427v9	88547	90172	ID=Tb427v9_000117200;ratt_ortholog=Tb927.10.600	1335	1428	1337	326	348	227	432	669	411	1741	1476	1400	138	177	160	0.184214	0.0553305	0.240872	0.00172781	0.206396	0.00270509	0.0826657	0.512559
Chr10_core_Tb427v9	91076	92050	ID=Tb427v9_000117300;ratt_ortholog=Tb927.10.610	1485	1426	1447	352	379	247	425	588	490	1482	1365	1269	118	136	118	0.214032	0.138133	0.173605	0.185812	-0.0436997	0.791878	-0.357701	0.0170831
Chr10_core_Tb427v9	95284	96888	ID=Tb427v9_000117400;ratt_ortholog=Tb927.10.620	2323	2437	2454	474	446	326	530	974	602	2434	2122	2076	264	282	309	-0.160027	0.047358	-0.103127	0.156975	-0.0833556	0.213697	0.116613	0.215648
Chr10_core_Tb427v9	98603	100579	ID=Tb427v9_000117500;ratt_ortholog=Tb927.10.630	1626	1766	1785	437	349	229	459	808	520	1992	1689	1725	175	216	214	0.0148287	0.929731	0.143517	0.130388	0.100982	0.288931	0.0960134	0.454312
Chr10_core_Tb427v9	101079	103433	Name=PRMT5;ID=Tb427v9_000117600;ratt_ortholog=Tb927.10.640	1992	2094	2247	415	448	313	522	1072	519	2484	2011	1909	219	302	302	-0.0515868	0.743718	0.0658903	0.589889	0.0504133	0.682121	0.247462	0.028397
Chr10_core_Tb427v9	104050	104712	ID=Tb427v9_000117700;ratt_ortholog=Tb927.10.650	908	925	919	188	221	163	249	422	197	854	793	744	70	114	101	0.114303	0.550244	-0.00407335	0.98547	-0.162902	0.237276	-0.082173	0.6773
Chr10_core_Tb427v9	105397	106647	ID=Tb427v9_000117800;ratt_ortholog=Tb927.10.660	851	893	954	198	185	171	284	469	352	1125	1019	887	82	141	96	0.111615	0.642136	0.406836	0.00706538	0.206774	0.214166	0.111208	0.610606
Chr10_core_Tb427v9	107105	107785	ID=Tb427v9_000117900;ratt_ortholog=Tb927.10.670	469	565	589	104	129	77	204	248	168	661	575	476	38	42	67	-0.0157964	0.963072	0.31929	0.0607221	0.114187	0.569217	-0.271501	0.262343
Chr10_core_Tb427v9	108113	108985	ID=Tb427v9_000118000;ratt_ortholog=Tb927.10.680	756	799	715	193	159	132	225	254	202	943	752	807	80	97	90	0.148222	0.487373	-0.0221807	0.924354	0.17405	0.28242	0.10324	0.632849
Chr10_core_Tb427v9	109424	110428	ID=Tb427v9_000118100;ratt_ortholog=Tb927.10.690	829	878	791	199	236	146	257	509	279	1065	923	867	114	107	119	0.264769	0.0320799	0.403849	3.92661e-05	0.227957	0.0175845	0.31584	0.0208636
Chr10_core_Tb427v9	110689	111474	ID=Tb427v9_000118200;ratt_ortholog=Tb927.10.700	320	385	372	96	107	60	118	142	136	513	461	397	46	74	51	0.331377	0.148126	0.279135	0.168225	0.386857	0.0264978	0.538565	0.01492
Chr10_core_Tb427v9	112139	112999	ID=Tb427v9_000118300;ratt_ortholog=Tb927.10.710	905	810	921	214	196	146	249	356	213	1056	825	911	87	135	112	0.128578	0.43584	-0.00436616	0.982923	0.117342	0.353397	0.210064	0.186151
Chr10_core_Tb427v9	113830	117082	ID=Tb427v9_000118400:pseudogene;has_internal_stop=false;has_frameshift=true;has_start=true;has_stop=true;Target=Tb927.10.720:mRNA 1 1084;original_prot_length=1084	3618	3765	3919	728	817	534	974	1720	1159	4851	3983	4364	347	400	425	-0.0694945	0.504547	0.128528	0.0850526	0.262252	2.88096e-05	-0.0766432	0.445761
Chr10_core_Tb427v9	118070	119476	ID=Tb427v9_000118500;ratt_ortholog=Tb927.10.730	1426	1616	1791	348	298	204	352	453	311	1747	1388	1548	173	192	158	-0.136008	0.399359	-0.4101	0.000306616	-0.00554698	0.982173	-0.00909207	0.964695
Chr10_core_Tb427v9	121137	125237	Name=SMC4;ID=Tb427v9_000118600;ratt_ortholog=Tb927.10.740	4743	5101	5376	1166	1163	889	1451	2354	1509	6312	5252	5190	614	689	723	0.139157	0.0248892	0.165408	0.00186802	0.175728	0.0003186	0.285012	1.31325e-06
Chr10_core_Tb427v9	126552	126932	ID=Tb427v9_000118700;ratt_ortholog=Tb927.10.750	598	660	733	115	159	107	143	230	138	590	513	385	98	99	103	-0.00444352	0.98949	-0.281112	0.0716175	-0.38563	0.00370166	0.466831	0.00494675
Chr10_core_Tb427v9	127928	128986	ID=Tb427v9_000118800;ratt_ortholog=Tb927.10.760	888	854	886	223	233	144	311	386	225	1160	898	867	80	95	78	0.235338	0.121899	0.181858	0.185424	0.184295	0.148588	-0.183719	0.321966
Chr10_core_Tb427v9	129849	131748	ID=Tb427v9_000118900;ratt_ortholog=Tb927.10.770	1361	1441	1549	318	424	240	344	581	425	1790	1673	1686	177	205	165	0.22083	0.119883	0.00215493	0.991009	0.287972	0.0103589	0.204827	0.180646
Chr10_core_Tb427v9	132331	132852	ID=Tb427v9_000119000;ratt_ortholog=Tb927.10.780	512	641	632	163	172	85	174	298	161	758	648	583	98	88	83	0.274046	0.0728553	0.176933	0.213371	0.193764	0.118426	0.468661	0.00198707
Chr10_core_Tb427v9	134611	135330	ID=Tb427v9_000119100;ratt_ortholog=Tb927.10.790	742	923	985	205	257	152	216	399	238	1181	1022	938	118	120	104	0.263437	0.0500927	0.0391765	0.815967	0.285468	0.00611317	0.245742	0.110121
Chr10_core_Tb427v9	136858	138081	ID=Tb427v9_000119200;ratt_ortholog=Tb927.10.800	1098	1134	1200	272	258	180	351	565	325	1420	1065	1162	142	107	134	0.098982	0.428616	0.209031	0.0131127	0.121108	0.136413	0.0321852	0.83284
Chr10_core_Tb427v9	139531	141342	ID=Tb427v9_000119300;ratt_ortholog=Tb927.10.810	2077	2221	2234	425	472	322	614	988	630	2552	2003	1995	222	205	264	-0.0482691	0.656664	0.131755	0.0496004	0.0372623	0.628629	-0.0467384	0.665267
Chr10_core_Tb427v9	143141	144178	ID=Tb427v9_000119400;ratt_ortholog=Tb927.10.820	1162	1259	1241	303	273	209	396	816	378	1474	1273	1289	161	163	147	0.154916	0.279519	0.442535	8.30498e-06	0.179247	0.0962054	0.237146	0.0881624
Chr10_core_Tb427v9	145865	146647	ID=Tb427v9_000119500;ratt_ortholog=Tb927.10.830	1597	1754	1902	502	498	285	350	673	286	2032	1835	1785	205	243	242	0.329969	0.00474905	-0.356441	0.00119797	0.148486	0.214567	0.266318	0.0444658
Chr10_core_Tb427v9	148922	154081	ID=Tb427v9_000119600;ratt_ortholog=Tb927.10.840	10874	11861	12181	2821	2582	1888	2791	4758	2886	12590	10702	11842	1235	1251	1433	0.117897	0.163935	-0.0655072	0.449641	0.0509929	0.574804	0.0395006	0.678939
Chr10_core_Tb427v9	155768	160275	ID=Tb427v9_000119700:pseudogene;has_internal_stop=false;has_frameshift=true;has_start=true;has_stop=true;Target=Tb927.10.850:mRNA 1 1503;original_prot_length=1503	4202	4245	4289	963	871	621	1245	2091	1294	5714	4706	4801	432	479	499	-0.00370469	0.973613	0.217254	1.7976e-05	0.292643	6.64658e-11	0.0175193	0.849386
Chr10_core_Tb427v9	160631	161047	ID=Tb427v9_000119800;ratt_ortholog=Tb927.10.860	382	399	386	58	96	46	95	169	164	374	363	369	34	47	45	-0.1842	0.589572	0.259994	0.305469	-0.0325444	0.924591	-0.0213289	0.95636
Chr10_core_Tb427v9	161294	165350	ID=Tb427v9_000119900:pseudogene;has_internal_stop=false;has_frameshift=true;has_start=true;has_stop=true;Target=Tb927.10.870:mRNA 1 1352;original_prot_length=1352	5885	6605	6263	1219	1388	975	1246	2279	1314	6262	5033	5649	618	570	738	-0.00660174	0.970337	-0.287874	0.00104687	-0.108546	0.294859	-0.089389	0.446763
Chr10_core_Tb427v9	166478	167845	ID=Tb427v9_000120000;ratt_ortholog=Tb927.10.880	2481	2573	2720	491	548	368	433	732	521	2203	1793	1853	222	189	286	-0.0905432	0.516782	-0.517786	9.50477e-09	-0.37399	1.41825e-05	-0.285542	0.0139198
Chr10_core_Tb427v9	168932	178516	ID=Tb427v9_000120100:pseudogene;has_internal_stop=true;Target=Tb927.10.890 1 3194;ratt_ortholog=Tb927.10.890	9629	9877	9958	2130	2200	1475	2641	3768	2347	10044	8492	8196	906	1015	1027	0.028622	0.781364	-0.0593383	0.44235	-0.104596	0.116978	-0.12843	0.0926646
Chr10_core_Tb427v9	180005	180520	ID=Tb427v9_000120200;ratt_ortholog=Tb927.10.900	442	426	508	94	69	71	126	266	177	668	484	524	39	52	59	-0.170078	0.481287	0.397374	0.00995826	0.316268	0.0314777	-0.00498087	0.987559
Chr10_core_Tb427v9	180879	183269	Name=TbPIF6;ID=Tb427v9_000120300;ratt_ortholog=Tb927.10.910	1932	1874	2069	394	465	319	581	818	681	2013	1598	1646	149	166	208	0.0608913	0.754668	0.214637	0.0868036	-0.126064	0.364479	-0.298666	0.0416187
Chr10_core_Tb427v9	183811	184704	ID=Tb427v9_000120400;ratt_ortholog=Tb927.10.920	822	875	914	143	165	126	206	332	222	977	784	858	78	101	80	-0.211395	0.0998529	-0.0983024	0.411727	0.0415276	0.725773	-0.139191	0.380987
Chr10_core_Tb427v9	185093	187030	ID=Tb427v9_000120500;ratt_ortholog=Tb927.10.930	2578	2870	2749	571	644	394	769	1077	891	3375	2768	3038	292	260	274	0.0190115	0.926434	0.131382	0.3244	0.201975	0.0876851	-0.113107	0.459709
Chr10_core_Tb427v9	189157	189783	ID=Tb427v9_000120600;ratt_ortholog=Tb927.10.940	582	699	624	129	131	73	194	307	388	755	651	690	54	72	62	-0.159434	0.680418	0.64536	0.00767533	0.178641	0.569271	-0.148791	0.666437
Chr10_core_Tb427v9	190052	191458	ID=Tb427v9_000120700;ratt_ortholog=Tb927.10.950	1121	1290	1275	221	281	183	362	568	408	1516	1222	1242	107	142	115	-0.0523788	0.755346	0.22892	0.0181235	0.146842	0.127259	-0.14553	0.322686
Chr10_core_Tb427v9	191829	193656	ID=Tb427v9_000120800:pseudogene;has_internal_stop=false;has_frameshift=true;has_start=true;has_stop=true;Target=Tb927.10.960:mRNA 1 610;original_prot_length=610	1430	1492	1544	269	349	197	366	638	519	1747	1415	1428	132	148	140	-0.0874916	0.649212	0.144167	0.306684	0.0747344	0.630495	-0.216174	0.185745
Chr10_core_Tb427v9	194051	199321	ID=Tb427v9_000120900;ratt_ortholog=Tb927.10.970	7231	7475	7922	1560	1538	1137	1633	3089	2105	8580	6951	7422	770	839	913	-0.0364941	0.785446	-0.0506022	0.644883	0.057818	0.586101	0.0279008	0.81352
Chr10_core_Tb427v9	199667	201610	ID=Tb427v9_000121000;ratt_ortholog=Tb927.10.980	1577	1779	1717	395	366	250	483	941	451	2170	1730	1781	183	205	219	0.0439409	0.765773	0.218931	0.010452	0.198394	0.0123983	0.130518	0.287151
Chr10_core_Tb427v9	202359	203513	Name=ESP6;ID=Tb427v9_000121100;ratt_ortholog=Tb927.10.990	1422	1450	1475	412	301	247	326	591	415	1552	1330	1392	138	147	157	0.196188	0.174013	-0.0249561	0.886119	0.0144658	0.93755	-0.104768	0.534503
Chr10_core_Tb427v9	204755	205234	ID=Tb427v9_000121200;ratt_ortholog=Tb927.10.1000	174	209	204	89	93	46	52	153	101	403	406	302	34	34	28	0.990359	1.87265e-05	0.714629	0.00166672	0.962621	1.90145e-06	0.586247	0.0499165
Chr10_core_Tb427v9	207189	207683	ID=Tb427v9_000121300:pseudogene;has_internal_stop=false;has_frameshift=true;has_start=true;has_stop=true;Target=Tb927.10.1010:mRNA 1 165;original_prot_length=165	0	0	0	0	0	0	0	0	0	0	0	0	0	0	0
Chr10_core_Tb427v9	207697	208170	ID=Tb427v9_000121400;ratt_ortholog=Tb927.10.1020	0	0	0	0	0	0	0	0	0	0	0	0	0	0	0
Chr10_core_Tb427v9	210858	211314	ID=Tb427v9_000121500;ratt_ortholog=Tb927.10.1220	28	12	22	2	0	2	12	17	16	21	21	20	2	0	2	-1.56574	0.198572	1.24562	0.0513183	0.037721	0.976237	-0.763724	0.548458
Chr10_core_Tb427v9	213551	215590	ID=Tb427v9_000121600:pseudogene;has_internal_stop=false;has_frameshift=true;has_start=true;has_stop=true;Target=Tb927.10.1210:mRNA 1 681;original_prot_length=681	110	108	116	25	23	18	16	30	19	89	59	59	9	8	11	0.0349988	0.94885	-0.686892	0.0186441	-0.663044	0.00334016	-0.382718	0.404723
Chr10_core_Tb427v9	216416	217180	ID=Tb427v9_000121700	4	5	0	0	2	0	0	0	0	0	3	4	0	0	0	0.0401278		-2.33477		-0.252534		-0.860204
Chr10_core_Tb427v9	218272	219666	ID=Tb427v9_000121800	0	0	0	0	0	0	0	0	0	0	0	0	0	0	0
Chr10_core_Tb427v9	220697	222142	ID=Tb427v9_000121900;ratt_ortholog=Tb927.10.1180	0	0	0	0	0	0	0	0	0	0	0	0	0	0	0
Chr10_core_Tb427v9	222664	227908	Name=IFT172;ID=Tb427v9_000122000;ratt_ortholog=Tb927.10.1170	0	0	0	0	0	0	0	0	0	0	0	0	0	0	0
Chr10_core_Tb427v9	229100	229546	ID=Tb427v9_000122100;ratt_ortholog=Tb927.10.1160	0	0	0	0	0	0	0	0	0	0	0	0	0	0	0
Chr10_core_Tb427v9	230145	233147	ID=Tb427v9_000122200;ratt_ortholog=Tb927.10.1150	0	0	0	0	0	0	0	0	0	0	0	0	0	0	0
Chr10_core_Tb427v9	233484	234947	Name=TUBE1;ID=Tb427v9_000122300;ratt_ortholog=Tb927.10.1140	0	0	0	0	0	0	0	0	0	0	0	0	0	0	0
Chr10_core_Tb427v9	235404	236228	ID=Tb427v9_000122400;ratt_ortholog=Tb927.10.1130	0	0	0	0	0	0	0	0	0	0	0	0	0	0	0
Chr10_core_Tb427v9	236856	238697	ID=Tb427v9_000122500;ratt_ortholog=Tb927.10.1120	0	0	0	0	0	0	0	0	0	0	0	0	0	0	0
Chr10_core_Tb427v9	240897	246293	ID=Tb427v9_000122600;ratt_ortholog=Tb927.10.1110	0	0	0	0	0	0	0	0	0	0	0	0	0	0	0
Chr10_core_Tb427v9	247819	248388	ID=Tb427v9_000122700;ratt_ortholog=Tb927.10.1100	0	0	0	0	0	0	0	0	0	0	0	0	0	0	0
Chr10_core_Tb427v9	248849	249280	Name=RPS23;ID=Tb427v9_000122800;ratt_ortholog=Tb927.10.1090	0	0	0	0	0	0	0	0	0	0	0	0	0	0	0
Chr10_core_Tb427v9	249662	250093	Name=RPS23;ID=Tb427v9_000122900;ratt_ortholog=Tb927.10.1080	0	0	0	0	0	0	0	0	0	0	0	0	0	0	0
Chr10_core_Tb427v9	250850	251755	Name=CRK1;ID=Tb427v9_000123000;ratt_ortholog=Tb927.10.1070;synonym=kin1	78	95	81	18	10	12	18	32	7	69	71	75	4	6	9	-0.283628	0.641604	-0.515729	0.231209	-0.192499	0.666764	-0.550993	0.35809
Chr10_core_Tb427v9	252699	254309	Name=TCP-1-delta;ID=Tb427v9_000123100;ratt_ortholog=Tb927.10.1060	4430	4693	4955	935	957	692	824	1428	883	4417	3669	3959	372	458	474	-0.0682955	0.410104	-0.49002	1.92444e-19	-0.185829	0.0004301	-0.239293	0.000707771
Chr10_core_Tb427v9	255835	257235	Name=CBP1;ID=Tb427v9_000123200;ratt_ortholog=Tb927.10.1050	140	174	140	12	18	10	22	22	8	123	145	119	15	15	8	-1.13582	0.00381988	-1.44077	2.18689e-05	-0.180541	0.639015	-0.380948	0.421511
Chr10_core_Tb427v9	257846	259240	Name=CBP1;ID=Tb427v9_000123300;ratt_ortholog=Tb927.10.1040	1395	1656	1723	172	143	99	318	496	255	963	841	883	127	132	140	-1.15547	3.85513e-25	-0.483575	1.27e-06	-0.786294	4.35783e-19	-0.383876	0.00303257
Chr10_core_Tb427v9	259562	260956	Name=CBP1;ID=Tb427v9_000123400;ratt_ortholog=Tb927.10.1030	158	179	194	33	39	24	56	81	46	254	167	173	22	35	25	-0.0950748	0.801417	0.145014	0.573843	0.189528	0.358226	0.499797	0.0629401
Chr10_core_Tb427v9	264792	265820	ID=Tb427v9_000123500;ratt_ortholog=Tb927.10.1230	749	768	880	166	131	125	143	266	142	726	596	604	80	85	107	-0.122635	0.480685	-0.452547	7.63172e-05	-0.278192	0.00686833	0.0548102	0.772111
Chr10_core_Tb427v9	266372	267130	ID=Tb427v9_000123600;ratt_ortholog=Tb927.10.1240	86	97	79	17	41	27	15	31	12	102	93	68	11	17	14	0.761638	0.0391865	-0.526382	0.188642	0.0374121	0.94151	0.548327	0.228929
Chr10_core_Tb427v9	267618	268403	ID=Tb427v9_000123700;ratt_ortholog=Tb927.10.1250	198	172	197	44	38	19	48	87	69	224	204	202	14	19	16	-0.128704	0.728719	0.209452	0.38974	0.191164	0.376589	-0.340376	0.334494
Chr10_core_Tb427v9	268866	270491	ID=Tb427v9_000123800;ratt_ortholog=Tb927.10.1260	135	121	140	24	45	19	62	67	33	199	173	187	5	26	14	0.185757	0.737425	0.408695	0.278586	0.53788	0.107879	0.0450442	0.940189
Chr10_core_Tb427v9	270981	274478	ID=Tb427v9_000123900;ratt_ortholog=Tb927.10.1270	2174	2268	2254	562	572	375	573	1011	726	3334	2634	2688	168	272	246	0.220076	0.0525432	0.149851	0.169116	0.403586	4.56262e-06	-0.0985309	0.481129
Chr10_core_Tb427v9	274966	275487	ID=Tb427v9_000124000;ratt_ortholog=Tb927.10.1280	963	1049	988	209	251	158	320	372	242	1077	875	895	131	122	179	0.0922401	0.680418	0.0229999	0.916842	-0.0406224	0.839538	0.395582	0.0153819
Chr10_core_Tb427v9	275919	276170	ID=Tb427v9_000124100;ratt_ortholog=Tb927.10.1290	231	180	262	50	66	31	67	82	83	354	217	295	31	30	25	0.163045	0.686962	0.189399	0.553042	0.39171	0.121551	0.229889	0.523786
Chr10_core_Tb427v9	276838	278106	ID=Tb427v9_000124200;ratt_ortholog=Tb927.10.1300	754	834	846	166	212	109	149	341	219	1092	891	837	83	110	114	0.0419066	0.857801	-0.114026	0.475538	0.246864	0.0404484	0.205305	0.241602
Chr10_core_Tb427v9	278369	281203	ID=Tb427v9_000124300;ratt_ortholog=Tb927.10.1310	2099	1997	2375	447	420	355	556	834	691	2774	2244	2363	254	272	248	-0.0137451	0.955432	0.073057	0.660472	0.227099	0.0740973	0.133261	0.412641
Chr10_core_Tb427v9	281670	283818	ID=Tb427v9_000124400:pseudogene;has_internal_stop=true;has_frameshift=true;Target=Tb927.10.1320:mRNA 1 716;original_prot_length=716	1559	1671	1707	376	403	228	453	785	539	1844	1632	1615	200	208	141	0.0681923	0.714988	0.210001	0.0821915	0.0847672	0.551297	0.0305645	0.870302
Chr10_core_Tb427v9	284180	285988	ID=Tb427v9_000124500;ratt_ortholog=Tb927.10.1330	1399	1492	1516	268	320	198	365	658	387	1705	1338	1434	146	157	171	-0.11616	0.251974	0.0289398	0.774858	0.0579312	0.44532	-0.0229098	0.86855
Chr10_core_Tb427v9	286499	288124	ID=Tb427v9_000124600;ratt_ortholog=Tb927.10.1340	1254	1297	1423	296	271	178	305	525	342	1630	1238	1319	105	151	146	-0.045123	0.752753	-0.0823058	0.407718	0.10938	0.163514	-0.112048	0.389513
Chr10_core_Tb427v9	289220	291173	ID=Tb427v9_000124700:pseudogene;has_internal_stop=true;has_frameshift=true;Target=Tb927.10.1350:mRNA 1 651;original_prot_length=651	2908	2827	2911	531	544	433	589	1067	689	2417	1826	2093	246	237	260	-0.135516	0.246065	-0.207609	0.0249399	-0.41536	1.89138e-07	-0.346966	0.000937136
Chr10_core_Tb427v9	291369	291716	ID=Tb427v9_000124800;ratt_ortholog=Tb927.10.1360	273	279	307	38	56	31	83	150	60	347	249	251	22	31	23	-0.410358	0.0866967	0.104798	0.661017	0.00931758	0.977914	-0.304315	0.297435
Chr10_core_Tb427v9	291899	292750	ID=Tb427v9_000124900;ratt_ortholog=Tb927.10.1370	731	747	919	137	132	127	190	389	186	1006	815	854	74	97	90	-0.203346	0.27263	0.00601111	0.981181	0.197416	0.157254	-0.0037571	0.988337
Chr10_core_Tb427v9	293869	296832	ID=Tb427v9_000125000;ratt_ortholog=Tb927.10.1380	3198	3016	3205	663	698	458	860	1421	883	3585	2973	3053	359	396	336	-0.00240106	0.987085	0.104069	0.154114	0.0647136	0.394039	0.0839321	0.379775
Chr10_core_Tb427v9	298316	299020	ID=Tb427v9_000125100;ratt_ortholog=Tb927.10.1390	1650	1710	1529	684	619	386	505	818	516	2380	1863	1902	218	246	290	0.827167	1.0828e-22	0.268421	0.00365772	0.360646	1.1506e-05	0.492445	7.5568e-07
Chr10_core_Tb427v9	300226	300858	Name=HGPRT;ID=Tb427v9_000125200;ratt_ortholog=Tb927.10.1400	587	701	743	201	227	166	215	375	172	958	846	878	96	74	113	0.610248	6.30644e-06	0.247585	0.0903724	0.445121	0.000249899	0.354521	0.0400543
Chr10_core_Tb427v9	301252	301986	ID=Tb427v9_000125300;ratt_ortholog=Tb927.10.1410	700	802	817	226	227	142	268	403	192	996	884	828	69	125	119	0.406137	0.005683	0.246517	0.0889333	0.263907	0.0477876	0.300344	0.0864325
Chr10_core_Tb427v9	303406	304797	Name=MetAP2;ID=Tb427v9_000125400;ratt_ortholog=Tb927.10.1420	4289	4323	4422	1034	948	798	1100	2050	1260	5138	4177	4507	429	424	463	0.1591	0.119346	0.106116	0.283352	0.121186	0.197361	-0.113888	0.317443
Chr10_core_Tb427v9	305842	306579	ID=Tb427v9_000125500;ratt_ortholog=Tb927.10.1430	1280	1366	1276	343	249	221	291	449	275	1518	1202	1160	197	163	175	0.109712	0.548906	-0.268405	0.0400462	0.0155581	0.936688	0.323102	0.0275237
Chr10_core_Tb427v9	307329	307976	ID=Tb427v9_000125600;ratt_ortholog=Tb927.10.1440	859	831	967	188	241	134	296	362	233	1196	855	895	89	114	104	0.128078	0.505698	0.125487	0.432464	0.178328	0.196032	0.0800776	0.685785
Chr10_core_Tb427v9	309394	312009	ID=Tb427v9_000125700	5499	5900	6194	1054	1170	765	1165	1981	1350	6288	5202	5305	549	617	644	-0.183749	0.00257373	-0.28405	6.75463e-08	-0.0293433	0.687206	-0.0867305	0.26067
Chr10_core_Tb427v9	318034	318750	ID=Tb427v9_000125800	387	435	347	74	122	53	76	124	63	400	310	351	38	45	43	0.123697	0.674804	-0.48494	0.0119402	-0.107018	0.638242	-0.0232071	0.944691
Chr10_core_Tb427v9	319273	320706	ID=Tb427v9_000125900	2446	2761	2647	599	668	425	735	1093	707	2609	2334	2037	292	333	382	0.156542	0.123197	0.0579323	0.595833	-0.132723	0.127545	0.228844	0.0223895
Chr10_core_Tb427v9	321956	324497	ID=Tb427v9_000126000:pseudogene;has_internal_stop=true;has_frameshift=true;Target=Tb927.10.1460:mRNA 1 847;original_prot_length=847	2549	2646	2974	466	593	410	656	1261	791	2843	2367	2452	244	337	304	-0.0916249	0.535217	0.0787285	0.536726	-0.0531763	0.692161	-0.0136714	0.935964
Chr10_core_Tb427v9	325348	325980	Name=HGPRT;ID=Tb427v9_000126100;ratt_ortholog=Tb927.10.1470	848	1048	1024	297	332	163	286	527	273	1505	1285	1339	107	132	136	0.476179	1.52292e-05	0.237812	0.0353916	0.541084	3.40044e-09	0.233583	0.114612
Chr10_core_Tb427v9	327242	327571	ID=Tb427v9_000126200;ratt_ortholog=Tb927.10.1480	897	1254	992	245	304	155	201	423	193	1120	1090	911	145	134	146	0.198661	0.358248	-0.301639	0.0844572	0.0322979	0.89586	0.310878	0.116299
Chr10_core_Tb427v9	331360	335022	ID=Tb427v9_000126300;ratt_ortholog=Tb927.10.1490	11791	12766	12716	2853	3082	1908	2984	4830	3421	14767	11915	13298	1123	1233	1297	0.118518	0.159692	-0.0372824	0.696726	0.139273	0.054625	-0.157522	0.0527334
Chr10_core_Tb427v9	336095	338416	Name=MetRS;ID=Tb427v9_000126400;ratt_ortholog=Tb927.10.1500	4430	4721	4565	1159	1221	714	1100	1864	1118	5341	4240	4311	473	497	511	0.216155	5.17032e-05	-0.0734888	0.214138	0.0519112	0.371075	-0.0176395	0.841973
Chr10_core_Tb427v9	340824	347795	Name=NOT1;ID=Tb427v9_000126500;ratt_ortholog=Tb927.10.1510	27919	28470	27974	5704	6351	3970	4868	8749	5834	27381	22184	24666	2391	2477	2949	-0.0286922	0.839776	-0.438318	1.47314e-08	-0.14789	0.10146	-0.240942	0.00689278
Chr10_core_Tb427v9	349195	350004	Name=RAB21;ID=Tb427v9_000126600;ratt_ortholog=Tb927.10.1520	980	893	1011	230	180	104	206	408	291	1060	857	947	88	97	84	-0.134105	0.539287	0.00520163	0.983678	0.0266336	0.90367	-0.228068	0.260059
Chr10_core_Tb427v9	350528	352678	ID=Tb427v9_000126700	1667	1749	1620	225	364	198	283	594	407	1600	1194	1228	125	162	176	-0.310921	0.0923782	-0.302277	0.0677925	-0.296015	0.0666634	-0.255574	0.198422
Chr10_core_Tb427v9	357103	358797	Name=ZC3H30;ID=Tb427v9_000126800;ratt_ortholog=Tb927.10.1540	3274	3156	3250	424	517	378	667	1114	677	2439	1871	2063	272	289	281	-0.494813	2.25813e-09	-0.301705	0.000154879	-0.5703	6.87574e-16	-0.329988	0.000575896
Chr10_core_Tb427v9	360419	361867	Name=RPN5;ID=Tb427v9_000126900;ratt_ortholog=Tb927.10.1550	2396	2424	2713	456	506	362	513	943	554	2466	2113	2254	229	282	255	-0.129989	0.185078	-0.235029	0.0018063	-0.0999535	0.209775	-0.103463	0.34641
Chr10_core_Tb427v9	362729	365212	ID=Tb427v9_000127000;ratt_ortholog=Tb927.10.1560	4575	4379	4644	639	676	469	781	1549	896	3944	3112	3510	348	478	441	-0.555405	2.66435e-11	-0.414973	2.5395e-07	-0.328444	2.75792e-05	-0.234309	0.0200479
Chr10_core_Tb427v9	366737	367093	ID=Tb427v9_000127100;ratt_ortholog=Tb927.10.1570	936	1000	997	206	214	157	225	329	239	1324	1038	1025	98	113	119	0.0288165	0.868972	-0.199707	0.0375756	0.240617	0.00127652	0.0415336	0.794499
Chr10_core_Tb427v9	367466	367810	ID=Tb427v9_000127200;ratt_ortholog=Tb927.10.1580	288	318	358	60	73	43	122	119	113	374	302	283	33	40	37	-0.0820535	0.814925	0.288364	0.172455	0.028174	0.923786	0.0645391	0.844192
Chr10_core_Tb427v9	368935	369264	ID=Tb427v9_000127300;ratt_ortholog=Tb927.10.1590	4876	5309	4561	1077	1113	659	1190	1938	1272	4783	3474	3790	372	374	416	-0.0123971	0.940323	-0.0619178	0.587084	-0.26386	0.00155337	-0.473844	2.77454e-07
Chr10_core_Tb427v9	369655	370728	ID=Tb427v9_000127400;ratt_ortholog=Tb927.10.1600	521	553	594	83	111	95	115	278	118	607	536	524	38	61	75	-0.129583	0.675743	-0.0772488	0.777923	0.0398359	0.888955	-0.0731881	0.807568
Chr10_core_Tb427v9	371733	372176	ID=Tb427v9_000127500;ratt_ortholog=Tb927.10.1610	724	767	897	167	129	83	197	293	196	813	660	729	79	81	51	-0.289612	0.100493	-0.107068	0.555724	-0.0765537	0.671367	-0.299811	0.126401
Chr10_core_Tb427v9	372509	372697	ID=Tb427v9_000127600;ratt_ortholog=Tb927.10.1615	352	347	406	78	66	62	115	188	116	462	358	375	38	41	66	-0.0431642	0.880855	0.280332	0.05471	0.147882	0.307985	0.262996	0.21465
Chr10_core_Tb427v9	374340	376007	ID=Tb427v9_000127700;ratt_ortholog=Tb927.10.1620	2237	2210	2294	461	474	285	431	662	534	2109	1557	1694	198	196	258	-0.10286	0.514604	-0.349463	0.00108033	-0.300202	0.00351874	-0.178422	0.21195
Chr10_core_Tb427v9	376821	378716	Name=ABCE1;ID=Tb427v9_000127800;ratt_ortholog=Tb927.10.1630;synonym=RL1	3064	3158	3415	684	717	453	708	1207	689	2632	2404	2230	322	382	371	-0.00796316	0.95053	-0.214315	0.000538574	-0.367247	2.85345e-12	0.029747	0.769117
Chr10_core_Tb427v9	379969	380352	ID=Tb427v9_000127900;ratt_ortholog=Tb927.10.1640	308	321	282	35	81	52	51	104	56	257	218	190	29	29	24	-0.0550117	0.899061	-0.453801	0.0734068	-0.42291	0.0691998	-0.280028	0.41596
Chr10_core_Tb427v9	380479	380997	ID=Tb427v9_000128000;ratt_ortholog=Tb927.10.1650	210	275	269	65	71	46	63	91	26	257	184	207	35	32	53	0.324254	0.297826	-0.407325	0.125784	-0.184293	0.516396	0.543145	0.0592184
Chr10_core_Tb427v9	381191	382078	ID=Tb427v9_000128100;ratt_ortholog=Tb927.10.1660	658	651	662	150	157	83	223	288	173	692	503	546	67	77	99	0.0231546	0.925507	0.163122	0.2663	-0.148991	0.280147	0.170749	0.364389
Chr10_core_Tb427v9	382311	382689	ID=Tb427v9_000128200;ratt_ortholog=Tb927.10.1670	74	69	65	17	19	14	33	31	28	131	80	63	11	14	7	0.317761	0.557994	0.544996	0.147535	0.40739	0.266054	0.492615	0.333194
Chr10_core_Tb427v9	385859	386301	ID=Tb427v9_000128300:pseudogene;has_internal_stop=true;has_frameshift=true;Target=Tb927.10.1220:mRNA 1 147;original_prot_length=147	107	108	92	10	12	17	40	59	41	163	114	96	9	12	8	-0.583367	0.17363	0.553866	0.0569736	0.30049	0.320531	-0.213192	0.676209
Chr10_core_Tb427v9	387545	388711	Name=DAC1;ID=Tb427v9_000128400;ratt_ortholog=Tb927.10.1680;synonym=HDO1	666	744	824	123	159	95	173	318	86	529	533	473	90	96	71	-0.193561	0.581497	-0.331636	0.213921	-0.493205	0.0398717	0.0821823	0.810809
Chr10_core_Tb427v9	388946	389884	Name=NBP 1;ID=Tb427v9_000128500;ratt_ortholog=Tb927.10.1690	505	480	579	61	78	76	151	262	96	450	381	423	49	61	75	-0.455708	0.0752397	0.0252014	0.940822	-0.276977	0.231562	0.111045	0.717002
Chr10_core_Tb427v9	389995	391591	ID=Tb427v9_000128600;ratt_ortholog=Tb927.10.1700	1436	1488	1553	302	343	191	353	686	315	1503	1175	1294	139	160	171	-0.0564738	0.726353	-0.0719807	0.55991	-0.137081	0.16336	-0.0587132	0.694629
Chr10_core_Tb427v9	392068	393646	ID=Tb427v9_000128700:pseudogene;has_internal_stop=false;has_frameshift=true;has_start=true;has_stop=true;Target=Tb927.10.1710:mRNA 1 526;original_prot_length=526	1528	1669	1751	377	417	245	355	696	288	1693	1291	1420	175	191	189	0.114814	0.452384	-0.24073	0.033559	-0.132829	0.267011	0.0392199	0.815942
Chr10_core_Tb427v9	393836	395626	ID=Tb427v9_000128800;ratt_ortholog=Tb927.10.1720	1645	1783	1692	309	312	234	432	741	358	1530	1315	1220	177	217	205	-0.205166	0.0672553	-0.0791059	0.493235	-0.297259	0.000294567	0.0968523	0.462629
Chr10_core_Tb427v9	395979	397052	ID=Tb427v9_000128900;ratt_ortholog=Tb927.10.1730	713	754	907	142	135	99	245	386	183	925	600	634	99	121	107	-0.280175	0.114059	0.126272	0.463569	-0.11069	0.510337	0.336817	0.0501311
Chr10_core_Tb427v9	397289	398437	ID=Tb427v9_000129000;ratt_ortholog=Tb927.10.1740	1006	990	1090	216	208	132	263	500	270	1010	891	826	104	105	136	-0.103626	0.467499	0.087241	0.44235	-0.140873	0.116708	0.0323112	0.845728
Chr10_core_Tb427v9	398757	399485	ID=Tb427v9_000129100;ratt_ortholog=Tb927.10.1750	958	1014	912	225	191	125	229	437	297	1115	705	918	76	95	96	-0.0514471	0.838953	0.0921252	0.625196	-0.0495901	0.803319	-0.243248	0.217868
Chr10_core_Tb427v9	400198	400692	ID=Tb427v9_000129200:pseudogene;has_internal_stop=true;has_frameshift=false;has_start=true;has_stop=true;Target=Tb927.10.1760:mRNA 1 165;original_prot_length=165	232	198	181	61	50	24	72	100	57	300	200	213	37	37	23	0.16864	0.653592	0.263362	0.332852	0.242385	0.339642	0.537949	0.0664202
Chr10_core_Tb427v9	401374	402168	ID=Tb427v9_000129300;ratt_ortholog=Tb927.10.1770	998	1006	898	272	202	166	188	464	209	972	698	690	101	90	97	0.192823	0.387939	-0.128367	0.545417	-0.274858	0.11394	-0.139373	0.548798
Chr10_core_Tb427v9	402504	402725	ID=Tb427v9_000129400;ratt_ortholog=Tb927.10.1780	229	239	196	51	42	45	89	141	108	236	195	208	41	35	12	0.128002	0.780856	0.719461	0.00631443	-0.0215466	0.964984	0.287108	0.447674
Chr10_core_Tb427v9	408598	408907	ID=Tb427v9_000129500;ratt_ortholog=Tb927.10.1790	35	35	45	7	16	8	22	24	9	45	29	37	7	3	7	0.481539	0.455524	0.623118	0.191788	-0.018598	0.984156	0.441502	0.517921
Chr10_core_Tb427v9	410290	411315	ID=Tb427v9_000129600;ratt_ortholog=Tb927.10.1800	644	713	739	159	153	76	183	272	164	722	587	549	103	102	86	-0.0712853	0.717282	-0.077013	0.606164	-0.139145	0.221623	0.34836	0.0148646
Chr10_core_Tb427v9	411571	411891	ID=Tb427v9_000129700;ratt_ortholog=Tb927.10.1810	641	700	687	121	129	63	295	297	118	519	415	431	54	74	98	-0.348868	0.329014	0.188141	0.588478	-0.536006	0.053587	0.019153	0.9661
Chr10_core_Tb427v9	412136	412930	ID=Tb427v9_000129800;ratt_ortholog=Tb927.10.1820	431	430	470	83	67	51	100	283	144	440	317	415	52	44	49	-0.353897	0.150609	0.296075	0.145936	-0.147518	0.519517	-0.00151002	0.997345
Chr10_core_Tb427v9	414423	415115	ID=Tb427v9_000129900;ratt_ortholog=Tb927.10.1830	642	633	713	144	122	125	235	396	143	814	648	582	80	85	124	0.0569914	0.878934	0.282625	0.216526	0.0713066	0.807161	0.407716	0.0983911
Chr10_core_Tb427v9	415293	416843	ID=Tb427v9_000130000;ratt_ortholog=Tb927.10.1840	1081	1151	1281	215	255	148	312	577	251	1379	1035	1020	143	136	119	-0.138338	0.424624	0.0287082	0.871404	-0.001125	0.996667	0.0574048	0.758184
Chr10_core_Tb427v9	416908	418209	ID=Tb427v9_000130100;ratt_ortholog=Tb927.10.1850	1238	1325	1505	258	290	157	303	518	302	1328	1083	1157	125	143	142	-0.161102	0.142825	-0.180747	0.0398953	-0.150376	0.0525916	-0.114923	0.381858
Chr10_core_Tb427v9	418556	419638	ID=Tb427v9_000130200;ratt_ortholog=Tb927.10.1860	1030	1152	1208	188	206	141	300	504	241	1073	863	970	129	133	129	-0.288447	0.0156246	-0.0307008	0.833436	-0.183221	0.0545227	0.0803155	0.599509
Chr10_core_Tb427v9	421294	421839	ID=Tb427v9_000130300;ratt_ortholog=Tb927.10.1870	690	660	744	132	126	114	265	434	235	696	539	490	62	71	68	-0.110245	0.555008	0.507646	1.50441e-06	-0.24916	0.0219061	-0.187152	0.316649
Chr10_core_Tb427v9	422216	422794	ID=Tb427v9_000130400;ratt_ortholog=Tb927.10.1880	559	654	629	141	170	92	192	258	228	692	465	525	39	75	95	0.169506	0.550336	0.277995	0.191819	-0.103393	0.687508	0.0443489	0.889953
Chr10_core_Tb427v9	423318	428102	ID=Tb427v9_000130500;ratt_ortholog=Tb927.10.1890	5745	5947	6201	1148	1228	788	1140	1867	1167	5604	4259	4562	551	644	665	-0.128924	0.0141826	-0.420545	1.75769e-23	-0.277539	1.56995e-13	-0.0728006	0.273657
Chr10_core_Tb427v9	428648	431068	ID=Tb427v9_000130600;ratt_ortholog=Tb927.10.1900	1964	2034	1966	443	540	354	525	657	525	1932	1564	1509	237	176	208	0.218533	0.19219	-0.0873947	0.630551	-0.220573	0.130819	-0.0646026	0.74261
Chr10_core_Tb427v9	432794	437398	ID=Tb427v9_000130700;ratt_ortholog=Tb927.10.1910	4409	5003	5177	959	963	715	1203	1925	1004	4849	3852	4267	457	454	559	-0.084993	0.493065	-0.147662	0.115995	-0.131364	0.163033	-0.115858	0.307495
Chr10_core_Tb427v9	438256	438689	ID=Tb427v9_000130800:pseudogene;has_internal_stop=false;has_frameshift=true;has_start=true;has_stop=true;Target=Tb927.10.1920:mRNA 1 146;original_prot_length=146	205	305	228	46	43	34	75	120	63	236	217	197	27	27	40	-0.207164	0.526067	0.157082	0.548433	-0.14299	0.559921	0.220192	0.472395
Chr10_core_Tb427v9	438743	440686	ID=Tb427v9_000130900;ratt_ortholog=Tb927.10.1930	1749	1714	1919	327	416	267	555	800	452	2083	1668	1674	159	212	227	-0.0385771	0.825432	0.109122	0.353345	0.046093	0.726547	0.0210699	0.90109
Chr10_core_Tb427v9	441600	442637	ID=Tb427v9_000131000;ratt_ortholog=Tb927.10.1940	953	956	977	179	198	103	259	305	197	1061	837	845	98	96	75	-0.229667	0.188231	-0.220918	0.136935	-0.0406895	0.829384	-0.22677	0.231325
Chr10_core_Tb427v9	442997	445132	ID=Tb427v9_000131100;ratt_ortholog=Tb927.10.1950	1494	1632	1763	318	353	190	317	697	347	1774	1409	1380	167	165	199	-0.142459	0.299778	-0.194359	0.071846	-0.0646234	0.608176	-0.00723033	0.968878
Chr10_core_Tb427v9	445470	447716	ID=Tb427v9_000131200;ratt_ortholog=Tb927.10.1960	2175	2336	2294	427	403	235	531	732	471	2023	1518	1586	211	262	222	-0.314078	0.00138534	-0.280069	0.0017389	-0.37723	2.07523e-06	-0.0980614	0.445083
Chr10_core_Tb427v9	448095	452312	ID=Tb427v9_000131300;ratt_ortholog=Tb927.10.1970	5664	5948	6259	1220	1222	822	1275	2211	1172	6137	4820	5118	561	595	717	-0.080541	0.303609	-0.272708	8.23172e-07	-0.117558	0.0416869	-0.0610221	0.458418
Chr10_core_Tb427v9	453542	455662	ID=Tb427v9_000131400;ratt_ortholog=Tb927.10.1980	2546	2658	2738	471	497	277	562	1031	726	2582	2016	2173	225	255	304	-0.312344	0.00148922	-0.0942089	0.391894	-0.195345	0.0289823	-0.148855	0.225254
Chr10_core_Tb427v9	456052	458643	Name=MVP;ID=Tb427v9_000131500;ratt_ortholog=Tb927.10.1990	147	178	155	46	38	23	42	61	29	190	151	121	18	13	30	0.19833	0.599828	-0.188378	0.554483	-0.0263055	0.942117	0.21592	0.561789
Chr10_core_Tb427v9	458990	460438	ID=Tb427v9_000131600	1174	1141	1417	282	214	161	245	530	319	1330	1025	1185	116	169	162	-0.132919	0.516829	-0.108378	0.545417	-0.0378631	0.850323	0.130268	0.493939
Chr10_core_Tb427v9	460866	461354	ID=Tb427v9_000131700	701	791	771	148	132	105	133	322	140	566	488	504	96	80	80	-0.176355	0.386316	-0.290027	0.0591484	-0.498836	0.000107026	0.0543444	0.811751
Chr10_core_Tb427v9	461711	464302	Name=MVP;ID=Tb427v9_000131800	132	211	179	36	32	30	23	43	27	214	156	180	18	25	21	-0.0263665	0.957554	-0.810913	0.00158522	0.112088	0.698477	0.168753	0.64762
Chr10_core_Tb427v9	464686	466362	ID=Tb427v9_000131900:pseudogene;has_internal_stop=false;has_frameshift=false;has_start=true;has_stop=true;Target=Tb927.10.2000:mRNA 1 559;original_prot_length=559	908	1099	1214	221	248	172	255	572	273	1211	1036	1042	105	196	129	0.053983	0.852276	0.0917293	0.6797	0.073084	0.746925	0.288083	0.157539
Chr10_core_Tb427v9	466733	468148	ID=Tb427v9_000132000	6882	6906	7099	2124	2433	1394	1085	2520	1055	6590	4771	5804	1215	1085	1415	0.548288	6.09658e-05	-0.547457	4.01292e-05	-0.250433	0.0946518	0.703044	1.25227e-07
Chr10_core_Tb427v9	469781	471194	ID=Tb427v9_000132100:pseudogene;has_internal_stop=false;has_frameshift=true;has_start=true;has_stop=true;Target=Tb927.10.2010:mRNA 1 472;original_prot_length=472	867	1027	1160	254	375	178	169	437	127	1094	904	993	138	173	155	0.436915	0.0785471	-0.46626	0.0410815	0.0135377	0.976029	0.484854	0.0497313
Chr10_core_Tb427v9	471709	473550	ID=Tb427v9_000132200	1532	1496	1650	289	316	242	353	738	374	1658	1364	1351	147	179	135	-0.0830985	0.60808	-0.0231803	0.879653	-0.0617447	0.637896	-0.148179	0.317216
Chr10_core_Tb427v9	474194	476816	ID=Tb427v9_000132300:pseudogene;has_internal_stop=false;has_frameshift=true;has_start=true;has_stop=true;Target=Tb927.10.2040:mRNA 1 874;original_prot_length=874	2350	2507	2631	520	519	380	528	1129	566	2642	2282	2385	247	274	292	-0.0213023	0.895948	-0.102435	0.322935	0.00590455	0.971596	-0.00920593	0.951931
Chr10_core_Tb427v9	477931	479169	ID=Tb427v9_000132400	817	846	815	164	190	129	244	357	235	943	786	758	70	99	136	0.0145558	0.952366	0.119695	0.398415	0.0395764	0.802273	0.165696	0.329705
Chr10_core_Tb427v9	479614	482515	ID=Tb427v9_000132500:pseudogene;has_internal_stop=false;has_frameshift=true;has_start=true;has_stop=true;Target=Tb927.10.2060:mRNA 1 967;original_prot_length=967	2655	2603	2771	591	524	400	672	1207	741	2868	2300	2353	253	301	275	-0.0313178	0.785623	0.0576547	0.485139	-0.0599067	0.424774	-0.0825792	0.411413
Chr10_core_Tb427v9	482851	483450	ID=Tb427v9_000132600	434	479	474	121	124	64	124	274	162	515	420	423	50	64	75	0.197337	0.259418	0.356162	0.00391301	0.00527564	0.983925	0.317	0.0751592
Chr10_core_Tb427v9	484104	484853	ID=Tb427v9_000132700;has_internal_stop=false;has_frameshift=false;has_start=true;has_stop=true;Target=Tb927.10.2080:mRNA 1 250;original_prot_length=250	1357	1369	1323	252	329	240	406	407	307	1178	999	1014	142	171	135	0.0864198	0.76159	-0.123121	0.589847	-0.307324	0.096117	0.0173111	0.951513
Chr10_core_Tb427v9	485016	486364	ID=Tb427v9_000132800:pseudogene;has_internal_stop=false;has_frameshift=true;has_start=true;has_stop=true;Target=Tb927.10.2110:mRNA 1 450;original_prot_length=450	341	503	414	94	124	62	72	184	81	492	350	328	46	53	45	0.194046	0.50632	-0.265647	0.257849	-0.0770033	0.778854	0.0702862	0.826041
Chr10_core_Tb427v9	487191	488540	Name=TEF1;ID=Tb427v9_000132900;has_internal_stop=false;has_frameshift=false;has_start=true;has_stop=true;Target=Tb927.10.2110:mRNA 1 450;original_prot_length=450	0	0	0	0	0	0	0	0	0	0	0	0	0	0	0
Chr10_core_Tb427v9	489367	490716	Name=TEF1;ID=Tb427v9_000133000;has_internal_stop=false;has_frameshift=false;has_start=true;has_stop=true;Target=Tb927.10.2110:mRNA 1 450;original_prot_length=450	0	0	0	0	0	0	0	0	0	0	0	0	0	0	0
Chr10_core_Tb427v9	491543	492892	Name=TEF1;ID=Tb427v9_000133100;has_internal_stop=false;has_frameshift=false;has_start=true;has_stop=true;Target=Tb927.10.2110:mRNA 1 450;original_prot_length=450	0	0	0	0	0	0	0	0	0	0	0	0	0	0	0
Chr10_core_Tb427v9	493719	495067	ID=Tb427v9_000133200:pseudogene;has_internal_stop=false;has_frameshift=true;has_start=true;has_stop=true;Target=Tb927.10.2110:mRNA 1 450;original_prot_length=450	2	0	0	0	0	0	0	0	2	0	0	0	0	0	0	0.475462		1.88202		-1.87871		1.27476
Chr10_core_Tb427v9	495894	497243	Name=TEF1;ID=Tb427v9_000133300;has_internal_stop=false;has_frameshift=false;has_start=true;has_stop=true;Target=Tb927.10.2110:mRNA 1 450;original_prot_length=450	3	1	0	1	0	1	0	3	0	4	1	1	0	0	0	1.45552		0.845294		0.495538		0.292312
Chr10_core_Tb427v9	498067	499416	Name=TEF1;ID=Tb427v9_000133400;has_internal_stop=false;has_frameshift=false;has_start=true;has_stop=true;Target=Tb927.10.2110:mRNA 1 450;original_prot_length=450	224	203	318	62	52	43	43	86	26	285	231	180	13	14	12	0.139428	0.747046	-0.626501	0.0248811	-0.0642917	0.863122	-1.05531	0.00444042
Chr10_core_Tb427v9	500242	501591	Name=TEF1;ID=Tb427v9_000133500;has_internal_stop=false;has_frameshift=false;has_start=true;has_stop=true;Target=Tb927.10.2110:mRNA 1 450;original_prot_length=450	0	0	0	0	0	0	0	0	0	0	0	0	0	0	0
Chr10_core_Tb427v9	502418	503767	Name=TEF1;ID=Tb427v9_000133600;has_internal_stop=false;has_frameshift=false;has_start=true;has_stop=true;Target=Tb927.10.2110:mRNA 1 450;original_prot_length=450	0	0	0	0	0	0	0	0	0	0	0	0	0	0	0
Chr10_core_Tb427v9	504599	505948	Name=TEF1;ID=Tb427v9_000133700;ratt_ortholog=Tb11.v5.1046	1	3	8	3	0	1	0	0	0	6	6	4	1	0	1	0.829168		-2.69033		0.484008		0.651112
Chr10_core_Tb427v9	507076	508122	Name=TEF1;ID=Tb427v9_000133800	0	0	0	0	0	0	0	0	0	0	0	0	0	0	0
Chr10_core_Tb427v9	509254	510300	Name=TEF1;ID=Tb427v9_000133900	2	0	0	0	0	0	0	0	2	2	0	0	0	0	0	0.475482		1.88202		-0.20097		1.27476
Chr10_core_Tb427v9	510855	511439	ID=Tb427v9_000134000;ratt_ortholog=Tb927.10.2120	255	301	344	67	81	52	82	210	66	362	286	275	46	27	28	0.208321	0.562759	0.278209	0.32608	0.0730347	0.830508	0.052572	0.899079
Chr10_core_Tb427v9	511600	514330	ID=Tb427v9_000134100:pseudogene;has_internal_stop=false;has_frameshift=true;has_start=true;has_stop=true;Target=Tb927.10.2130:mRNA 1 910;original_prot_length=910	2150	2293	2467	446	463	331	593	1000	501	2814	2282	2279	271	307	271	-0.101901	0.315569	-0.0542517	0.56558	0.130077	0.0628187	0.170863	0.0737039
Chr10_core_Tb427v9	514741	515961	ID=Tb427v9_000134200:pseudogene;has_internal_stop=true;has_frameshift=false;Target=Tb927.11.3980:mRNA 19 456;original_prot_length=519	1110	1075	1116	297	315	220	354	628	374	1591	1302	1324	124	117	158	0.384317	3.42926e-06	0.389077	9.39698e-08	0.388217	6.21399e-10	0.144227	0.252708
Chr10_core_Tb427v9	516784	517428	ID=Tb427v9_000134300;ratt_ortholog=Tb927.10.2150	496	497	524	114	146	80	179	255	164	715	582	553	67	62	60	0.210315	0.168956	0.341721	0.00204454	0.320223	0.000713812	0.190071	0.298786
Chr10_core_Tb427v9	518270	518785	ID=Tb427v9_000134400;ratt_ortholog=Tb927.10.2160	795	795	869	154	200	91	272	304	238	981	773	759	76	109	95	-0.112634	0.648544	0.12585	0.517056	0.064263	0.758716	0.0570194	0.812291
Chr10_core_Tb427v9	519429	519620	ID=Tb427v9_000134500;ratt_ortholog=Tb927.10.2170	176	238	233	63	56	33	80	162	68	263	215	183	22	19	20	0.277704	0.319959	0.589599	0.00201141	0.0659635	0.804973	-0.208169	0.546432
Chr10_core_Tb427v9	519831	521255	ID=Tb427v9_000134600;ratt_ortholog=Tb927.10.2180	709	800	951	210	159	138	272	398	242	1100	882	881	106	110	81	0.105439	0.623936	0.258917	0.070868	0.257286	0.0555932	0.151507	0.436452
Chr10_core_Tb427v9	521842	522669	ID=Tb427v9_000134700;ratt_ortholog=Tb927.10.2190	3724	4006	3836	857	987	624	695	1291	765	3488	2690	2921	357	332	394	0.142239	0.0830224	-0.403134	7.20586e-10	-0.312588	3.17413e-07	-0.222786	0.00943167
Chr10_core_Tb427v9	525239	526255	ID=Tb427v9_000134800;ratt_ortholog=Tb927.10.2200	832	917	943	187	202	135	254	370	305	1033	929	911	98	78	83	0.0129514	0.959194	0.168974	0.213564	0.135308	0.309258	-0.179533	0.323168
Chr10_core_Tb427v9	527329	529317	ID=Tb427v9_000134900;ratt_ortholog=Tb927.10.2210	1007	1107	1103	348	258	195	438	731	433	1781	1492	1424	111	119	125	0.365171	0.000220584	0.670447	1.92663e-16	0.582043	1.05208e-14	0.0144466	0.937646
Chr10_core_Tb427v9	530973	534284	ID=Tb427v9_000135000;ratt_ortholog=Tb927.10.2220	2131	2283	2347	649	538	332	920	1503	829	3762	3213	2825	261	268	281	0.205901	0.0655842	0.617204	5.1052e-13	0.570666	4.49379e-12	0.133939	0.300876
Chr10_core_Tb427v9	535494	537296	ID=Tb427v9_000135100;ratt_ortholog=Tb927.10.2230	1175	1293	1318	332	283	237	383	673	453	1976	1494	1511	172	180	139	0.230089	0.0611172	0.354567	0.000353714	0.427597	1.92594e-06	0.250769	0.0595664
Chr10_core_Tb427v9	537857	539623	ID=Tb427v9_000135200;ratt_ortholog=Tb927.10.2240	9815	10410	9949	2076	1951	1371	1590	3020	1951	8452	6562	7510	630	738	764	-0.11013	0.29359	-0.529569	1.04816e-12	-0.386748	1.79557e-07	-0.632061	1.4382e-15
Chr10_core_Tb427v9	541605	542504	ID=Tb427v9_000135300;ratt_ortholog=Tb927.10.2250	882	1032	924	299	290	178	310	384	243	1321	1216	1135	119	129	164	0.476637	0.000269369	0.100492	0.541857	0.412181	0.000367214	0.407255	0.00653959
Chr10_core_Tb427v9	544293	546647	ID=Tb427v9_000135400;ratt_ortholog=Tb927.10.2260	2273	2372	2416	487	431	339	528	878	629	2544	2192	2233	211	224	224	-0.112151	0.324722	-0.107436	0.260709	0.0199409	0.866614	-0.227309	0.0353539
Chr10_core_Tb427v9	547415	550216	ID=Tb427v9_000135500;ratt_ortholog=Tb927.10.2270	3952	4228	4529	893	825	551	980	1317	942	4096	3604	3531	417	495	472	-0.115847	0.300397	-0.26668	0.0013935	-0.137554	0.125342	-0.00447042	0.975473
Chr10_core_Tb427v9	551797	553320	ID=Tb427v9_000135600;ratt_ortholog=Tb927.10.2280	1171	1199	1266	295	300	182	312	638	442	1831	1480	1640	121	154	129	0.139643	0.352011	0.289229	0.00737697	0.483163	2.32498e-07	0.0237274	0.901823
Chr10_core_Tb427v9	554104	555354	ID=Tb427v9_000135700;ratt_ortholog=Tb927.10.2290	2276	2329	2294	576	475	355	496	896	687	2702	2120	2334	215	194	241	0.0775618	0.684734	-0.0413205	0.815967	0.0871759	0.575879	-0.21406	0.169441
Chr10_core_Tb427v9	556566	557144	ID=Tb427v9_000135800;ratt_ortholog=Tb927.10.2300	393	516	411	150	152	120	118	364	116	790	649	629	61	55	54	0.742004	0.00147539	0.439821	0.0656468	0.682383	0.00135868	0.241022	0.436994
Chr10_core_Tb427v9	557494	558939	ID=Tb427v9_000135900;ratt_ortholog=Tb927.10.2310	1470	1509	1563	266	261	200	397	666	435	1857	1322	1523	134	151	134	-0.266941	0.00779566	0.0801476	0.44235	0.081274	0.387378	-0.244113	0.0419168
Chr10_core_Tb427v9	559366	560511	ID=Tb427v9_000136000;ratt_ortholog=Tb927.10.2320	863	932	1057	227	205	127	247	359	287	1127	827	908	89	104	102	0.0164274	0.94354	0.0269726	0.8746	0.0391648	0.803319	-0.0773661	0.673395
Chr10_core_Tb427v9	560955	561785	ID=Tb427v9_000136100;ratt_ortholog=Tb927.10.2330	1106	1162	1216	229	264	177	348	783	429	1437	1203	1395	97	109	130	-0.00291092	0.991675	0.491589	6.61128e-06	0.253367	0.0260395	-0.181551	0.286881
Chr10_core_Tb427v9	563123	563416	ID=Tb427v9_000136200;ratt_ortholog=Tb927.10.2340	294	427	399	99	78	75	131	198	116	577	485	450	29	40	68	0.240824	0.381672	0.354664	0.0918881	0.472363	0.0113902	0.159397	0.586826
Chr10_core_Tb427v9	564459	565247	ID=Tb427v9_000136300;ratt_ortholog=Tb927.10.2350	807	885	790	307	284	153	297	663	352	1771	1561	1366	135	120	133	0.614339	4.33422e-06	0.726441	3.06071e-09	0.955467	4.28898e-17	0.517513	0.000655663
Chr10_core_Tb427v9	565658	566229	ID=Tb427v9_000136400:pseudogene;has_internal_stop=false;has_frameshift=true;has_start=true;has_stop=true;Target=Tb927.10.2360:mRNA 1 190;original_prot_length=190	502	597	575	158	171	96	205	441	235	1082	1118	900	67	90	43	0.384546	0.0669034	0.724723	1.46979e-05	0.934683	1.88598e-09	0.133355	0.611023
Chr10_core_Tb427v9	566913	567920	Name=LA;ID=Tb427v9_000136500;ratt_ortholog=Tb927.10.2370;synonym=LA	3500	3689	3720	795	583	513	877	1259	865	3328	3042	3073	292	339	383	-0.144455	0.363481	-0.163098	0.225999	-0.165457	0.213661	-0.236582	0.0998182
Chr10_core_Tb427v9	568958	571708	ID=Tb427v9_000136600;ratt_ortholog=Tb927.10.2380	3795	3958	4074	837	775	625	922	1569	922	3993	3132	3234	337	468	465	-0.0195661	0.886095	-0.11894	0.143348	-0.157413	0.0308074	-0.0287663	0.800603
Chr10_core_Tb427v9	573229	574368	ID=Tb427v9_000136700;ratt_ortholog=Tb927.10.2390	933	1073	991	254	241	203	273	401	220	1367	1177	1083	109	138	143	0.281139	0.0231235	-0.0658314	0.660816	0.311477	0.00131947	0.250067	0.0817359
Chr10_core_Tb427v9	579050	579511	ID=Tb427v9_000136800;ratt_ortholog=Tb927.10.2400	337	306	355	108	123	66	195	242	76	574	464	448	55	62	47	0.60838	0.0344256	0.70754	0.0052404	0.607449	0.0156866	0.591114	0.0529359
Chr10_core_Tb427v9	580260	580652	ID=Tb427v9_000136900	642	784	659	211	249	152	307	509	294	1153	948	881	89	98	96	0.601094	2.3096e-08	0.764996	7.5791e-16	0.549696	5.97146e-10	0.312409	0.0347761
Chr10_core_Tb427v9	583799	584245	ID=Tb427v9_000137000;ratt_ortholog=Tb927.10.2420	267	347	339	56	94	50	107	150	73	337	289	252	23	40	43	0.119364	0.723627	0.150265	0.561753	-0.0804949	0.764038	0.0234069	0.948893
Chr10_core_Tb427v9	587092	587715	ID=Tb427v9_000137100	637	780	647	139	179	109	158	318	109	676	611	581	80	80	99	0.0979118	0.737425	-0.190604	0.377466	-0.104555	0.650571	0.197955	0.410947
Chr10_core_Tb427v9	590271	591332	Name=MCA4;ID=Tb427v9_000137200;ratt_ortholog=Tb927.10.2440	2358	2353	2757	632	585	459	646	1032	395	2272	1697	1711	365	354	420	0.230793	0.224106	-0.197363	0.261703	-0.36342	0.0178427	0.483245	0.00280914
Chr10_core_Tb427v9	595060	595455	ID=Tb427v9_000137300;ratt_ortholog=Tb927.10.2450	178	190	195	46	40	19	38	43	57	145	135	101	15	29	27	-0.0717005	0.893407	-0.289705	0.40773	-0.527142	0.0606072	0.200819	0.625403
Chr10_core_Tb427v9	597455	599746	ID=Tb427v9_000137400;ratt_ortholog=Tb927.10.2460	1440	1668	1744	321	364	203	468	583	255	1398	1057	1122	165	158	194	-0.0877918	0.750474	-0.20758	0.293961	-0.405138	0.0163889	-0.0336866	0.899851
Chr10_core_Tb427v9	600339	601991	ID=Tb427v9_000137500;ratt_ortholog=Tb927.10.2470	2789	2866	3015	574	621	406	714	1050	519	1869	1481	1571	330	322	399	-0.0647004	0.677857	-0.250599	0.0127131	-0.781781	8.27639e-20	0.149398	0.240072
Chr10_core_Tb427v9	603212	605986	ID=Tb427v9_000137600	2217	2497	2374	516	557	332	536	896	572	2369	1903	1892	231	294	288	0.0328831	0.773309	-0.143299	0.0382554	-0.167098	0.00432937	0.0687982	0.493939
Chr10_core_Tb427v9	607757	609433	Name=G6PD;ID=Tb427v9_000137700;ratt_ortholog=Tb927.10.2490	2592	2842	2905	605	662	422	665	1271	642	2868	2608	2375	328	370	318	0.0677596	0.590796	-0.036211	0.755667	-0.0467887	0.661912	0.159026	0.134575
Chr10_core_Tb427v9	611017	612081	ID=Tb427v9_000137800;ratt_ortholog=Tb927.10.2500	802	776	823	222	191	142	250	530	304	1078	780	845	82	100	127	0.259444	0.0627247	0.512019	1.59972e-06	0.2007	0.0783286	0.23237	0.150185
Chr10_core_Tb427v9	613009	614586	ID=Tb427v9_000137900;ratt_ortholog=Tb927.10.2510	1381	1420	1516	317	264	188	407	726	362	1666	1492	1401	186	182	213	-0.118199	0.374155	0.133163	0.194556	0.118066	0.223941	0.301089	0.00711852
Chr10_core_Tb427v9	614818	617016	Name=ppl2;ID=Tb427v9_000138000;ratt_ortholog=Tb927.10.2520	1791	1880	1952	384	453	238	463	799	449	1996	1714	1691	274	251	253	-0.0231307	0.87303	-0.0445654	0.666748	-0.0201178	0.84472	0.342739	7.73261e-05
Chr10_core_Tb427v9	617488	618156	ID=Tb427v9_000138100;ratt_ortholog=Tb927.10.2530	2322	2475	2536	490	468	326	636	980	625	2086	1644	1841	227	201	261	-0.141125	0.127997	-0.0256301	0.808266	-0.359816	6.37444e-09	-0.217145	0.0261009
Chr10_core_Tb427v9	620175	620864	ID=Tb427v9_000138200;ratt_ortholog=Tb927.10.2540	841	864	1003	145	155	102	255	466	219	835	669	612	92	92	87	-0.37859	0.00355424	0.134639	0.287021	-0.32183	0.00103353	-0.123952	0.472211
Chr10_core_Tb427v9	621139	622212	ID=Tb427v9_000138300;ratt_ortholog=Tb927.10.2550	583	540	620	125	145	106	118	283	155	660	532	521	56	74	86	0.165646	0.385843	0.00559468	0.981901	0.00881116	0.971433	0.178468	0.369523
Chr10_core_Tb427v9	622653	623609	Name=mMDH;ID=Tb427v9_000138400;ratt_ortholog=Tb927.10.2560	585	629	675	171	165	116	194	325	181	1089	895	913	95	99	79	0.309632	0.00524104	0.242718	0.0121885	0.653938	6.26013e-21	0.405172	0.00136041
Chr10_core_Tb427v9	624280	627273	ID=Tb427v9_000138500;ratt_ortholog=Tb927.10.2570	419	451	504	128	118	47	122	222	92	611	579	479	47	56	61	0.113682	0.708867	-0.00381943	0.990078	0.322145	0.0803431	0.127633	0.640064
Chr10_core_Tb427v9	628164	628922	ID=Tb427v9_000138600;ratt_ortholog=Tb927.10.2580	89	93	73	23	22	8	14	14	14	126	96	79	7	7	8	0.0805664	0.898395	-0.901104	0.0162808	0.262365	0.46171	-0.344914	0.538698
Chr10_core_Tb427v9	629363	630316	Name=mMDH;ID=Tb427v9_000138700	447	488	528	159	133	123	236	321	192	1287	1077	1006	45	90	69	0.570241	0.000180257	0.725663	5.32999e-08	1.24051	9.05747e-26	0.348976	0.0756886
Chr10_core_Tb427v9	630982	633974	ID=Tb427v9_000138800:pseudogene;has_internal_stop=false;has_frameshift=true;has_start=true;has_stop=true;Target=Tb927.10.2570:mRNA 1 998;original_prot_length=998	499	565	523	94	125	54	150	210	112	601	495	451	52	71	56	-0.181702	0.3955	-0.0689732	0.73514	-0.00358686	0.991185	0.0447398	0.859533
Chr10_core_Tb427v9	634866	635750	ID=Tb427v9_000138900	352	405	501	95	81	44	115	226	130	476	434	374	49	49	41	-0.150709	0.560146	0.252842	0.153071	0.0722735	0.731276	0.0229721	0.940414
Chr10_core_Tb427v9	637279	638469	ID=Tb427v9_000139000	839	866	929	186	219	126	246	403	196	1041	908	894	107	136	111	0.0579998	0.739249	0.0291708	0.842738	0.149013	0.121177	0.298868	0.021791
Chr10_core_Tb427v9	640054	640608	ID=Tb427v9_000139100	320	348	437	89	97	53	98	167	99	598	489	438	53	52	39	0.159848	0.486828	0.0767639	0.716455	0.501351	6.4405e-05	0.260257	0.245371
Chr10_core_Tb427v9	641181	642635	ID=Tb427v9_000139200;has_internal_stop=false;has_frameshift=false;has_start=true;has_stop=true;Target=Tb927.10.2610:mRNA 1 485;original_prot_length=485	1496	1782	1730	368	363	237	410	626	374	1876	1564	1547	149	196	193	0.000105654	0.999594	-0.146741	0.0838846	0.0314592	0.753904	-0.0246896	0.860456
Chr10_core_Tb427v9	644134	644713	ID=Tb427v9_000139300:pseudogene;has_internal_stop=false;has_frameshift=true;has_start=true;has_stop=true;Target=Tb927.10.2620:mRNA 1 193;original_prot_length=193	1247	1391	1420	308	278	229	316	564	337	1567	1305	1350	187	190	158	0.0636372	0.651616	-0.0632811	0.574428	0.0954296	0.291119	0.273759	0.0114575
Chr10_core_Tb427v9	645929	646762	ID=Tb427v9_000139400	730	659	686	163	163	111	176	320	216	794	615	606	74	112	100	0.122243	0.484575	0.132795	0.333468	-0.0123817	0.944033	0.330445	0.0282702
Chr10_core_Tb427v9	647366	649672	Name=IFT81;ID=Tb427v9_000139500;ratt_ortholog=Tb11.v5.0525	6743	7452	7718	1571	1412	1058	1246	2432	1523	6358	5403	5413	723	845	808	-0.0599334	0.600282	-0.404931	1.28191e-08	-0.312225	8.4429e-06	-0.0104787	0.932814
Chr10_core_Tb427v9	650548	654075	ID=Tb427v9_000139600	4406	4590	4880	916	962	677	995	2046	1320	5089	3858	3994	400	520	477	-0.0625443	0.658375	-0.00191128	0.989823	-0.0684748	0.555163	-0.119841	0.316016
Chr10_core_Tb427v9	655205	655772	ID=Tb427v9_000139700:pseudogene;has_internal_stop=false;has_frameshift=true;has_start=true;has_stop=true;Target=Tb927.10.2660:mRNA 1 189;original_prot_length=189	918	953	946	182	177	132	244	583	247	998	829	913	85	88	57	-0.142606	0.540906	0.233051	0.173975	-0.00155719	0.996667	-0.416492	0.0370287
Chr10_core_Tb427v9	656715	657080	ID=Tb427v9_000139800	760	764	776	195	184	127	205	376	194	890	638	705	63	101	94	0.186249	0.17551	0.0956196	0.468353	-0.0122483	0.937608	0.0347485	0.857811
Chr10_core_Tb427v9	657532	659259	ID=Tb427v9_000139900	2134	2315	2368	458	430	293	581	1043	484	2774	2179	2240	229	238	232	-0.157665	0.133584	-0.0353734	0.764165	0.111902	0.203509	-0.0902152	0.458933
Chr10_core_Tb427v9	659716	661728	ID=Tb427v9_000140000	1298	1384	1451	359	363	212	342	638	317	1610	1409	1401	153	172	151	0.220471	0.022739	-0.00875678	0.949499	0.136446	0.0914045	0.0770027	0.560749
Chr10_core_Tb427v9	662096	664188	ID=Tb427v9_000140100:pseudogene;has_internal_stop=false;has_frameshift=true;has_start=true;has_stop=true;Target=Tb927.10.2700:mRNA 1 697;original_prot_length=697	2616	2584	2478	513	453	352	537	1008	653	2598	2122	2215	221	265	285	-0.166802	0.139872	-0.132681	0.192155	-0.112708	0.26312	-0.126455	0.314359
Chr10_core_Tb427v9	665082	666803	ID=Tb427v9_000140200	1567	1447	1472	402	353	205	494	752	500	1990	1585	1632	156	180	200	0.13271	0.329316	0.325057	0.000690845	0.24708	0.00800741	0.124661	0.378613
Chr10_core_Tb427v9	667271	668156	ID=Tb427v9_000140300:pseudogene;has_internal_stop=false;has_frameshift=true;has_start=true;has_stop=true;Target=Tb927.10.2730:mRNA 1 295;original_prot_length=295	2530	2596	2664	621	697	460	661	1041	615	2886	2323	2521	271	271	312	0.241155	0.000260176	-0.0710895	0.348282	0.0251582	0.755872	0.0043156	0.972291
Chr10_core_Tb427v9	668303	668640	ID=Tb427v9_000140400:pseudogene;has_internal_stop=false;has_frameshift=true;has_start=true;has_stop=true;Target=Tb927.10.2740:mRNA 1 113;original_prot_length=113	1296	1396	1392	342	330	206	353	527	383	1443	1334	1245	119	150	137	0.149317	0.217987	-0.000746176	0.995585	0.0184822	0.88995	-0.137172	0.3307
Chr10_core_Tb427v9	670286	671671	ID=Tb427v9_000140500	1392	1381	1507	295	308	207	370	532	265	1762	1266	1399	159	155	172	-0.0288578	0.882494	-0.198193	0.0757106	0.0793204	0.524178	0.0561943	0.724736
Chr10_core_Tb427v9	672246	674414	ID=Tb427v9_000140600	2361	2517	2693	509	590	359	613	902	632	2917	2465	2472	290	339	347	-0.00597176	0.967305	-0.126123	0.0957829	0.0914053	0.207467	0.238632	0.0046168
Chr10_core_Tb427v9	674787	675935	ID=Tb427v9_000140700;ratt_ortholog=Tb11.v5.0684	3668	4070	3822	850	841	581	893	1457	876	3970	3153	3312	376	463	481	0.0252909	0.807278	-0.163832	0.00642881	-0.113076	0.0498261	0.0613763	0.480241
Chr10_core_Tb427v9	677151	681743	ID=Tb427v9_000140800;ratt_ortholog=Tb11.v5.0608	4743	4891	5372	1024	1029	693	1301	2073	1159	5524	4462	4470	480	506	566	-0.0774447	0.271489	-0.0504886	0.430566	-0.0181366	0.79667	-0.0787874	0.297393
Chr10_core_Tb427v9	682532	685738	ID=Tb427v9_000140900	2320	2680	2659	616	585	383	741	1054	703	2879	2285	2300	289	317	262	0.0962091	0.402995	0.0786461	0.437688	-0.00207409	0.991267	0.0557061	0.646912
Chr10_core_Tb427v9	686399	686881	ID=Tb427v9_000141000;has_internal_stop=false;has_frameshift=false;has_start=true;has_stop=true;Target=Tb927.10.2800:mRNA 1 161;original_prot_length=161	503	518	560	109	133	112	217	203	158	658	560	567	73	86	78	0.238019	0.361147	0.283203	0.181921	0.214049	0.329435	0.456711	0.0473886
Chr10_core_Tb427v9	687175	688191	ID=Tb427v9_000141100	1577	1879	1793	405	420	265	424	717	585	2094	1722	1570	177	191	247	0.101457	0.590457	0.0958343	0.550404	0.0715936	0.665918	0.0989004	0.568393
Chr10_core_Tb427v9	689172	690662	ID=Tb427v9_000141200	565	719	703	118	145	64	142	301	162	847	647	706	79	73	72	-0.24362	0.179078	-0.0549374	0.77791	0.183461	0.188785	0.0496418	0.826747
Chr10_core_Tb427v9	691238	691648	ID=Tb427v9_000141300	309	303	373	50	72	38	90	174	137	408	356	298	34	39	32	-0.253047	0.341556	0.390875	0.032714	0.145307	0.489376	-0.0330393	0.922949
Chr10_core_Tb427v9	692166	692507	ID=Tb427v9_000141400	4979	6323	5528	1375	1381	918	1635	3076	1863	6371	5436	4524	528	598	576	0.176453	0.126058	0.312667	0.000896547	-0.00954133	0.95566	-0.110862	0.379023
Chr10_core_Tb427v9	693073	694212	ID=Tb427v9_000141500	1001	1105	983	307	312	198	257	378	235	1539	1312	1349	100	115	99	0.449012	2.43168e-06	-0.145808	0.181888	0.480414	4.27685e-10	-0.105291	0.49644
Chr10_core_Tb427v9	695378	697720	ID=Tb427v9_000141600	2198	2131	2475	382	316	254	526	904	595	2562	1952	2247	174	241	245	-0.458564	1.10475e-05	-0.0665198	0.615807	0.0269209	0.851253	-0.174696	0.191946
Chr10_core_Tb427v9	698864	701353	ID=Tb427v9_000141700:pseudogene;has_internal_stop=false;has_frameshift=false;has_start=true;has_stop=true;Target=Tb927.10.2870:mRNA 1 830;original_prot_length=830	1963	2071	2052	474	507	302	504	940	549	2570	2112	2186	214	203	203	0.121521	0.150046	0.0595259	0.464625	0.210536	0.0001144	-0.100575	0.335281
Chr10_core_Tb427v9	703203	711284	Name=FS179;ID=Tb427v9_000141800	14491	14886	15464	3209	3418	2135	3081	5111	3289	16478	13360	14005	1430	1445	1671	0.0121553	0.891352	-0.283376	3.56882e-10	0.00369307	0.968203	-0.108492	0.0654106
Chr10_core_Tb427v9	712427	713716	ID=Tb427v9_000141900	0	0	0	0	0	0	0	0	0	0	0	0	0	0	0
Chr10_core_Tb427v9	714750	716039	ID=Tb427v9_000142000	0	0	0	0	0	0	0	0	0	0	0	0	0	0	0
Chr10_core_Tb427v9	717073	718362	ID=Tb427v9_000142100	0	0	0	0	0	0	0	0	0	0	0	1	0	0	0	2.39562		1.72039		1.00327		3.19495
Chr10_core_Tb427v9	719433	722033	ID=Tb427v9_000142200	4627	5236	5567	995	1054	729	1352	2060	1150	5775	4900	4938	551	600	588	-0.0955288	0.295395	-0.0768917	0.347528	0.0572922	0.494771	0.0473185	0.626102
Chr10_core_Tb427v9	724755	725897	Name=TSR1IP;ID=Tb427v9_000142300	2201	1978	1993	531	500	373	706	1113	760	2649	1965	2269	182	184	218	0.238252	0.0381768	0.427629	5.6429e-06	0.187397	0.0681775	-0.211688	0.113423
Chr10_core_Tb427v9	727288	730458	ID=Tb427v9_000142400;has_internal_stop=false;has_frameshift=false;has_start=true;has_stop=true;Target=Tb927.10.2920:mRNA 1 1057;original_prot_length=1057	2779	2943	2873	645	672	389	714	1249	604	3228	2712	2671	257	297	352	0.0286919	0.852609	-0.0844317	0.429112	0.0386825	0.742352	-0.0552203	0.663879
Chr10_core_Tb427v9	731864	734113	ID=Tb427v9_000142500;has_internal_stop=false;has_frameshift=false;has_start=true;has_stop=true;Target=Tb927.10.2930:mRNA 1 750;original_prot_length=750	3451	3595	3510	776	738	622	1064	1583	1119	4127	3565	3482	359	356	347	0.0843301	0.542587	0.209662	0.031077	0.1193	0.266243	-0.117842	0.353262
Chr10_core_Tb427v9	736360	737424	ID=Tb427v9_000142600	1091	1210	1181	303	224	215	249	514	313	1315	1212	1059	86	148	147	0.160926	0.472623	-0.0312039	0.896645	0.0819929	0.701315	-0.00568988	0.982934
Chr10_core_Tb427v9	737567	743162	ID=Tb427v9_000142700:pseudogene;has_internal_stop=false;has_frameshift=true;has_start=true;has_stop=true;Target=Tb927.10.2950:mRNA 1 1868;original_prot_length=1868	7853	8636	8683	1652	1788	1105	1901	2973	1988	8831	7090	7663	792	839	936	-0.101008	0.145599	-0.185746	0.000777584	-0.0567947	0.394968	-0.0996406	0.172971
Chr10_core_Tb427v9	743638	745944	Name=GUF1;ID=Tb427v9_000142800;has_internal_stop=false;has_frameshift=false;has_start=true;has_stop=true;Target=Tb927.10.2960:mRNA 1 769;original_prot_length=769;synonym=LepA	2317	2429	2547	417	537	319	697	1071	858	2970	2381	2720	213	272	250	-0.147926	0.33404	0.231764	0.0508522	0.184941	0.12748	-0.118022	0.44648
Chr10_core_Tb427v9	746900	747247	ID=Tb427v9_000142900	362	403	433	103	106	80	203	266	209	620	649	513	24	62	55	0.331104	0.170644	0.892706	3.14417e-07	0.619304	0.000372483	0.100439	0.739884
Chr10_core_Tb427v9	749036	749953	Name=RPN11;ID=Tb427v9_000143000	52	46	92	16	10	8	14	27	32	92	90	64	12	6	10	-0.103719	0.901775	0.344464	0.528337	0.41979	0.390699	0.447127	0.46904
Chr10_core_Tb427v9	750412	753426	Name=CBP110;ID=Tb427v9_000143100	398	372	432	70	70	38	98	200	58	566	420	422	42	38	28	-0.396057	0.159813	-0.134163	0.65013	0.25776	0.284487	-0.276886	0.37839
Chr10_core_Tb427v9	753784	756141	ID=Tb427v9_000143200	412	392	392	88	86	60	74	178	131	416	298	374	28	30	40	0.0171565	0.963629	0.0261972	0.928303	-0.104594	0.647039	-0.419208	0.116177
Chr10_core_Tb427v9	757101	760772	ID=Tb427v9_000143300	1294	1321	1339	211	242	175	301	514	388	1651	1227	1351	117	98	115	-0.276468	0.0306372	-0.0279845	0.860327	0.12874	0.268331	-0.387654	0.0051952
Chr10_core_Tb427v9	761135	763456	ID=Tb427v9_000143400	1263	1309	1379	246	291	161	324	588	438	1658	1339	1466	133	138	161	-0.135921	0.354643	0.136522	0.247424	0.213326	0.0321273	0.000602912	0.998177
Chr10_core_Tb427v9	765278	766195	Name=RPN11;ID=Tb427v9_000143500;ratt_ortholog=Tb927.10.2980	8	4	10	2	6	0	4	6	0	12	4	0	0	0	0	0.772164		0.452815		-0.519879		-2.11868	0.462005
Chr10_core_Tb427v9	766654	769667	ID=Tb427v9_000143600:pseudogene;has_internal_stop=false;has_frameshift=true;has_start=true;has_stop=true;Target=Tb927.10.2990:mRNA 1 1005;original_prot_length=1005	248	214	215	56	52	28	48	126	78	298	232	230	14	20	10	0.0417066	0.918212	0.227552	0.363154	0.195562	0.404473	-0.752729	0.0246806
Chr10_core_Tb427v9	770025	772381	ID=Tb427v9_000143700:pseudogene;has_internal_stop=false;has_frameshift=true;has_start=true;has_stop=true;Target=Tb927.10.3000:mRNA 1 786;original_prot_length=786	6	6	16	0	0	0	0	2	0	20	10	6	0	2	0	-3.24908		-2.29909		0.369321		-0.610317
Chr10_core_Tb427v9	773342	777011	ID=Tb427v9_000143800:pseudogene;has_internal_stop=false;has_frameshift=true;has_start=true;has_stop=true;Target=Tb927.10.3010:mRNA 1 1224;original_prot_length=1224	536	563	664	83	114	54	146	276	136	828	662	668	40	64	36	-0.447046	0.00761643	0.00277615	0.990261	0.328548	0.00845063	-0.458406	0.0213853
Chr10_core_Tb427v9	777373	779694	ID=Tb427v9_000143900;ratt_ortholog=Tb927.10.3020	818	879	1049	209	156	143	262	408	246	1048	844	918	85	87	119	-0.0491959	0.828344	0.100647	0.528774	0.0734019	0.644084	-0.0427225	0.838561
Chr10_core_Tb427v9	781515	782432	Name=RPN11;ID=Tb427v9_000144000;ratt_ortholog=Tb927.10.3030	263	311	298	37	78	45	79	124	126	319	197	266	22	20	29	-0.0660274	0.895125	0.31441	0.309049	-0.128734	0.718928	-0.424241	0.265355
Chr10_core_Tb427v9	782841	783248	ID=Tb427v9_000144100;ratt_ortholog=Tb927.10.3040	475	524	470	113	77	80	202	243	126	605	526	510	84	66	50	-0.0534714	0.896118	0.330123	0.172631	0.196719	0.461526	0.326212	0.252968
Chr10_core_Tb427v9	784971	785453	ID=Tb427v9_000144200;has_internal_stop=false;has_frameshift=false;has_start=true;has_stop=true;Target=Tb927.10.3050:mRNA 1 160;original_prot_length=160	96	114	58	49	29	27	72	71	53	134	95	113	11	18	18	1.01659	0.00535016	1.26831	6.19352e-05	0.375608	0.334196	0.669381	0.142918
Chr10_core_Tb427v9	788638	789066	ID=Tb427v9_000144300	91	89	80	21	15	5	34	70	55	145	98	111	13	21	15	-0.312327	0.526252	0.969569	0.000132434	0.471214	0.0719277	0.782112	0.029574
Chr10_core_Tb427v9	789522	790238	ID=Tb427v9_000144400;ratt_ortholog=Tb927.10.3070	747	905	886	169	224	107	288	361	217	787	726	669	90	93	96	0.0153459	0.957554	0.147618	0.387963	-0.175699	0.263499	0.0112023	0.965969
Chr10_core_Tb427v9	793062	794246	ID=Tb427v9_000144500;ratt_ortholog=Tb927.10.3080	1011	1207	1185	225	232	173	250	490	233	1183	937	845	140	151	152	-0.0539708	0.770452	-0.149249	0.224402	-0.166108	0.126464	0.254393	0.0630892
Chr10_core_Tb427v9	794430	796931	ID=Tb427v9_000144600;ratt_ortholog=Tb927.10.3090	1959	2286	2389	446	444	271	484	874	435	2054	1596	1627	266	240	240	-0.146358	0.201234	-0.224239	0.0133847	-0.294752	0.000235104	0.0467802	0.72788
Chr10_core_Tb427v9	797353	799449	ID=Tb427v9_000144700;ratt_ortholog=Tb927.10.3100	1708	1799	1892	316	384	219	504	745	405	1936	1559	1498	184	240	248	-0.186995	0.0866967	-0.0272879	0.832587	-0.0787034	0.439398	0.186001	0.106269
Chr10_core_Tb427v9	800181	801914	Name=pril;ID=Tb427v9_000144800;ratt_ortholog=Tb927.10.3110	1232	1279	1269	238	277	178	362	610	258	1149	929	1066	122	135	135	-0.0754614	0.71089	0.0346699	0.847333	-0.227921	0.0659719	-0.0763506	0.67759
Chr10_core_Tb427v9	802537	803235	ID=Tb427v9_000144900;ratt_ortholog=Tb927.10.3120	490	521	484	192	183	133	167	259	117	816	726	664	81	104	73	0.816438	2.44789e-10	0.205536	0.179666	0.597985	1.44011e-07	0.658673	1.60995e-05
Chr10_core_Tb427v9	803856	806210	ID=Tb427v9_000145000;ratt_ortholog=Tb927.10.3130	2335	2473	2690	399	372	292	480	898	490	2020	1590	1586	208	244	249	-0.440858	7.44021e-10	-0.337017	1.86608e-07	-0.494475	3.69615e-19	-0.224521	0.0134828
Chr10_core_Tb427v9	806759	808651	ID=Tb427v9_000145100;ratt_ortholog=Tb927.10.3140	1774	1639	1779	390	392	248	425	842	407	1790	1435	1500	220	245	190	0.0326875	0.860301	0.0169653	0.91529	-0.101957	0.389929	0.208118	0.109296
Chr10_core_Tb427v9	809293	809910	ID=Tb427v9_000145200;ratt_ortholog=Tb927.10.3150	852	1062	1046	167	155	112	191	381	226	966	809	743	73	105	100	-0.394311	0.0019901	-0.221558	0.0620412	-0.196254	0.0678721	-0.218167	0.179292
Chr10_core_Tb427v9	810317	810709	ID=Tb427v9_000145300;ratt_ortholog=Tb927.10.3160	803	661	773	176	159	81	174	387	194	744	632	683	81	86	79	-0.0763096	0.766706	0.0769029	0.711757	-0.0822236	0.675859	0.00799237	0.977167
Chr10_core_Tb427v9	811174	813345	ID=Tb427v9_000145400;ratt_ortholog=Tb927.10.3170	2684	2700	2832	601	544	417	563	1141	616	2585	2099	2381	273	299	310	-0.0174407	0.912022	-0.167538	0.0655619	-0.179521	0.0327804	-0.0262734	0.84777
Chr10_core_Tb427v9	813655	815001	ID=Tb427v9_000145500;ratt_ortholog=Tb927.10.3180	745	797	843	171	197	129	243	331	173	958	661	676	65	124	80	0.112444	0.653295	0.00977202	0.973984	-0.0290332	0.904199	0.0425194	0.870895
Chr10_core_Tb427v9	815213	815788	ID=Tb427v9_000145600;ratt_ortholog=Tb927.10.3190	171	211	197	26	45	32	77	112	61	206	215	214	25	43	36	-0.108369	0.784602	0.469233	0.0308235	0.182207	0.455839	0.714838	0.00514228
Chr10_core_Tb427v9	816540	817283	Name=U2AF35;ID=Tb427v9_000145700;ratt_ortholog=Tb927.10.3200	1892	1674	1798	554	538	406	464	1019	475	3086	2576	2750	363	357	411	0.538136	1.37094e-06	0.181579	0.150199	0.685214	6.31838e-12	0.94614	1.63234e-18
Chr10_core_Tb427v9	818590	820275	ID=Tb427v9_000145800;ratt_ortholog=Tb927.10.3210	5257	5715	6040	2096	2158	1301	1858	3095	2183	10735	8669	8675	809	876	897	0.750021	1.53978e-37	0.437091	1.32099e-13	0.758973	5.58282e-43	0.475434	1.35632e-13
Chr10_core_Tb427v9	821749	822195	ID=Tb427v9_000145900;ratt_ortholog=Tb927.10.3220	461	476	435	175	170	109	158	320	139	746	638	520	39	49	48	0.770446	8.34726e-08	0.49209	0.000571922	0.503545	0.000102862	-0.143779	0.559206
Chr10_core_Tb427v9	824842	825963	ID=Tb427v9_000146000;ratt_ortholog=Tb927.10.3230	1089	1234	1270	312	336	166	315	597	299	1438	1119	1080	128	149	139	0.21671	0.0688672	0.092124	0.457184	0.0507633	0.689919	0.0848008	0.578363
Chr10_core_Tb427v9	827174	828097	ID=Tb427v9_000146100;ratt_ortholog=Tb927.10.3250	779	700	701	162	242	100	164	331	173	993	730	755	104	99	75	0.230472	0.312751	-0.0558626	0.827278	0.210844	0.274375	0.225008	0.329312
Chr10_core_Tb427v9	828684	830795	ID=Tb427v9_000146200;ratt_ortholog=Tb927.10.3260	6557	7094	7636	1793	1721	1111	1255	2296	1254	7402	6006	6402	780	824	1022	0.165946	0.0376175	-0.48237	2.20292e-13	-0.0652028	0.455651	0.174384	0.0344056
Chr10_core_Tb427v9	833571	834035	ID=Tb427v9_000146300;ratt_ortholog=Tb927.10.3270	238	287	238	61	74	54	49	167	69	387	302	292	32	39	30	0.367683	0.199444	0.190493	0.503586	0.393279	0.0786811	0.276412	0.389641
Chr10_core_Tb427v9	834731	834979	ID=Tb427v9_000146400;ratt_ortholog=Tb927.10.3280	6852	8077	7230	1841	1854	1192	1975	3017	1864	6632	5276	5145	676	626	726	0.187037	0.0246846	-0.00644074	0.960206	-0.345121	5.54246e-07	-0.254249	0.00257859
Chr10_core_Tb427v9	835415	836236	ID=Tb427v9_000146500;ratt_ortholog=Tb927.10.3290	463	600	584	135	121	90	223	253	142	655	469	437	58	85	55	0.127957	0.675792	0.292109	0.166642	-0.0490964	0.860809	0.140491	0.609634
Chr10_core_Tb427v9	836703	838328	ID=Tb427v9_000146600;ratt_ortholog=Tb927.10.3300	992	870	895	175	223	147	294	478	323	1187	998	953	92	130	130	0.0335981	0.881727	0.349862	0.00219867	0.219253	0.055909	0.218216	0.174929
Chr10_core_Tb427v9	839383	842223	ID=Tb427v9_000146700;ratt_ortholog=Tb927.10.3310	3402	3256	3411	745	769	543	763	1210	846	3445	3197	2993	311	354	385	0.0839102	0.473704	-0.147798	0.0951873	-0.0236052	0.840975	-0.0703932	0.546768
Chr10_core_Tb427v9	843033	844703	ID=Tb427v9_000146800;ratt_ortholog=Tb927.10.3320	1267	1233	1279	286	276	193	324	662	456	1570	1209	1241	122	130	130	0.0483138	0.786095	0.28288	0.00552768	0.120624	0.285046	-0.113237	0.469369
Chr10_core_Tb427v9	845055	846104	ID=Tb427v9_000146900;ratt_ortholog=Tb927.10.3330	1582	1580	1523	421	403	329	336	697	430	1695	1434	1522	154	184	181	0.360251	0.000940158	-0.0160005	0.923729	0.0265549	0.859988	0.0166358	0.927824
Chr10_core_Tb427v9	846711	849386	ID=Tb427v9_000147000;ratt_ortholog=Tb927.10.3340	2404	2415	2644	528	679	454	823	1421	829	3178	2691	2352	276	298	307	0.211572	0.0327471	0.392724	1.1499e-06	0.173896	0.044691	0.111862	0.351726
Chr10_core_Tb427v9	852105	853742	ID=Tb427v9_000147100;ratt_ortholog=Tb927.10.3350	2165	2265	2345	673	702	399	535	784	585	3197	2815	2583	275	301	289	0.42813	2.84273e-07	-0.133578	0.165552	0.381093	3.20366e-07	0.225191	0.0327046
Chr10_core_Tb427v9	856093	858915	ID=Tb427v9_000147200;ratt_ortholog=Tb927.10.3360	2314	2391	2330	675	658	404	868	1540	950	4253	3473	3339	245	311	326	0.347272	2.54633e-07	0.60664	2.217e-25	0.686638	6.84953e-38	0.195429	0.0264409
Chr10_core_Tb427v9	860295	860639	ID=Tb427v9_000147300;ratt_ortholog=Tb927.10.3370	3105	3616	3060	671	837	534	643	1159	818	2706	1977	2080	271	306	413	0.114343	0.543782	-0.217684	0.1264	-0.504262	3.63054e-05	-0.117402	0.495108
Chr10_core_Tb427v9	860918	861262	ID=Tb427v9_000147400;ratt_ortholog=Tb927.10.3380	2737	3465	2697	581	845	499	617	884	720	2714	1940	2050	246	218	329	0.163694	0.495612	-0.290076	0.11869	-0.381876	0.0294694	-0.297316	0.150771
Chr10_core_Tb427v9	861669	865487	ID=Tb427v9_000147500;ratt_ortholog=Tb927.10.3390	3453	3868	3837	937	866	581	872	1593	991	4417	3845	3803	400	435	408	0.143453	0.0627568	-0.0168102	0.862847	0.152355	0.0141017	0.0292243	0.777515
Chr10_core_Tb427v9	867539	868900	ID=Tb427v9_000147600;ratt_ortholog=Tb927.10.3400	1753	1747	1764	584	603	383	419	945	423	2260	1992	1904	197	214	223	0.621651	3.75748e-10	0.0760206	0.581689	0.263386	0.00903427	0.138866	0.334879
Chr10_core_Tb427v9	870015	870346	ID=Tb427v9_000147700;ratt_ortholog=Tb927.10.3410	437	462	448	168	142	113	135	174	94	562	516	475	65	63	78	0.704711	1.43384e-07	-0.0570382	0.778987	0.244175	0.0619451	0.484086	0.00465113
Chr10_core_Tb427v9	871413	871880	ID=Tb427v9_000147800:pseudogene;has_internal_stop=true;has_frameshift=true;has_stop=true;Target=Tb927.10.3420:mRNA 1 156;original_prot_length=156	128	204	188	57	72	48	61	144	37	214	172	143	56	47	50	0.829026	0.0049835	0.504117	0.0893346	0.059934	0.884867	1.43953	1.29193e-07
Chr10_core_Tb427v9	875525	877378	ID=Tb427v9_000147900;ratt_ortholog=Tb927.10.3430	1221	1445	1440	312	294	178	331	548	340	1531	1239	1203	193	185	169	-0.0209643	0.899061	-0.0720842	0.507656	-0.0117108	0.926129	0.28942	0.00630905
Chr10_core_Tb427v9	878509	880935	ID=Tb427v9_000148000;ratt_ortholog=Tb927.10.3470	2278	2515	2691	423	449	295	568	923	507	2483	1888	1877	266	245	304	-0.307739	9.59693e-05	-0.229907	0.00145934	-0.227469	0.000421979	-0.0028665	0.982779
Chr10_core_Tb427v9	881527	883593	ID=Tb427v9_000148100;ratt_ortholog=Tb927.10.3480	1350	1641	1657	310	417	239	443	759	382	1738	1508	1284	181	202	207	0.104623	0.533598	0.11314	0.415051	0.000316879	0.998562	0.21833	0.132492
Chr10_core_Tb427v9	884404	886287	ID=Tb427v9_000148200;ratt_ortholog=Tb927.10.3490	1769	2001	1924	420	455	301	386	777	416	2369	1867	1908	196	240	208	0.0970465	0.365749	-0.188245	0.0180049	0.143983	0.0460897	0.0497908	0.68146
Chr10_core_Tb427v9	886973	889612	Name=RBSR4;ID=Tb427v9_000148300;ratt_ortholog=Tb927.10.3500	3263	3420	3528	839	752	522	770	1292	750	3785	3001	3298	380	447	401	0.0981026	0.227703	-0.185796	0.00305312	0.0182929	0.831032	0.138387	0.0929595
Chr10_core_Tb427v9	890582	895990	ID=Tb427v9_000148400;ratt_ortholog=Tb927.10.3510	5424	5863	6040	1111	1159	827	1486	2588	1469	6663	5442	5631	603	666	713	-0.108327	0.0463488	0.0277612	0.645323	0.0705805	0.111617	0.0661228	0.313216
Chr10_core_Tb427v9	897261	898460	Name=RPT4;ID=Tb427v9_000148500;ratt_ortholog=Tb927.10.3520	1623	1786	1990	385	424	253	361	734	365	2108	1752	1807	223	225	194	0.0233366	0.895256	-0.230305	0.0180869	0.109676	0.287988	0.127023	0.330719
Chr10_core_Tb427v9	900113	901261	ID=Tb427v9_000148600;ratt_ortholog=Tb927.10.3530	615	713	628	160	163	111	296	377	298	950	870	735	94	103	80	0.200027	0.308384	0.701067	8.25377e-08	0.422533	0.00128611	0.375586	0.0367171
Chr10_core_Tb427v9	902599	903279	ID=Tb427v9_000148700;ratt_ortholog=Tb927.10.3540	1667	1694	1710	346	335	249	344	582	431	1937	1543	1577	206	183	251	-0.0709177	0.649988	-0.214362	0.03522	0.0296256	0.827033	0.206963	0.095126
Chr10_core_Tb427v9	905239	908410	ID=Tb427v9_000148800:pseudogene;has_internal_stop=false;has_frameshift=true;has_start=true;has_stop=true;Target=Tb927.10.3550:mRNA 1 1057;original_prot_length=1057	2481	2670	2550	470	545	340	625	895	557	3097	2385	2340	302	271	260	-0.136853	0.242386	-0.202092	0.0297349	0.0528637	0.645098	-0.0116348	0.940189
Chr10_core_Tb427v9	909202	910371	ID=Tb427v9_000148900;ratt_ortholog=Tb927.10.3560	1809	1872	2006	487	479	269	442	736	543	2383	2016	1905	184	266	246	0.156366	0.218941	-0.0333525	0.819648	0.185181	0.063988	0.16067	0.226351
Chr10_core_Tb427v9	911764	914487	Name=KREX2;ID=Tb427v9_000149000;ratt_ortholog=Tb927.10.3570;synonym=MP99	2574	2625	2728	627	632	413	636	989	609	2947	2398	2510	283	314	308	0.125091	0.0644247	-0.147458	0.00943714	0.0228494	0.736839	0.0629931	0.476435
Chr10_core_Tb427v9	914878	915852	ID=Tb427v9_000149100;ratt_ortholog=Tb927.10.3580	1081	986	1054	294	246	174	281	552	420	1249	1123	1011	114	124	109	0.239568	0.169303	0.36548	0.00909881	0.152677	0.34747	0.024459	0.918558
Chr10_core_Tb427v9	916118	917797	ID=Tb427v9_000149200;ratt_ortholog=Tb927.10.3590	1252	1299	1407	362	376	220	406	732	299	1820	1599	1375	175	188	138	0.315719	0.0545664	0.183563	0.266672	0.31317	0.0290052	0.217365	0.242906
Chr10_core_Tb427v9	918669	920288	ID=Tb427v9_000149300;ratt_ortholog=Tb927.10.3600	884	963	916	199	187	151	230	300	175	1034	783	799	71	98	99	0.0158252	0.944848	-0.282826	0.0178009	-0.0477625	0.748051	-0.174655	0.312352
Chr10_core_Tb427v9	922278	923774	ID=Tb427v9_000149400;ratt_ortholog=Tb927.10.3610	792	831	861	187	207	146	286	446	341	1298	952	1032	112	109	126	0.173753	0.206368	0.481579	2.8828e-07	0.433678	3.26235e-07	0.35476	0.00672901
Chr10_core_Tb427v9	924388	925314	ID=Tb427v9_000149500;ratt_ortholog=Tb927.10.3620	1470	1543	1558	380	372	246	552	834	553	2284	1914	1877	224	244	215	0.174927	0.0417321	0.447876	5.60656e-13	0.446464	2.25049e-16	0.451954	1.8788e-08
Chr10_core_Tb427v9	927938	928588	ID=Tb427v9_000149600;ratt_ortholog=Tb927.10.3630	360	444	402	101	84	61	160	137	128	472	367	319	39	45	30	0.0788459	0.846914	0.246671	0.364369	-0.0292892	0.935905	-0.205254	0.538232
Chr10_core_Tb427v9	930933	931787	Name=NP;ID=Tb427v9_000149700;ratt_ortholog=Tb927.10.3640	1500	1670	1656	348	426	181	324	624	299	1341	1004	1215	165	204	236	0.0053241	0.98579	-0.301458	0.0409535	-0.40265	0.00278475	0.194422	0.282724
Chr10_core_Tb427v9	933557	935425	Name=FRDg;ID=Tb427v9_000149800	1638	1569	1709	465	492	331	419	775	520	2752	2284	2274	179	194	176	0.439844	5.33383e-09	0.156613	0.0530316	0.608034	1.68119e-23	0.0314571	0.81426
Chr10_core_Tb427v9	940055	941266	ID=Tb427v9_000149900;ratt_ortholog=Tb927.10.3660	3369	3506	3441	956	997	638	1005	1660	1157	4484	3573	3782	308	397	473	0.374949	7.66984e-06	0.255081	0.0022197	0.23318	0.00403543	0.0576717	0.632849
Chr10_core_Tb427v9	942157	943623	ID=Tb427v9_000150000;ratt_ortholog=Tb927.10.3670	1365	1546	1584	284	299	266	449	841	438	1672	1470	1463	182	166	184	-0.0100562	0.963845	0.281648	0.009006	0.076102	0.573078	0.118579	0.436987
Chr10_core_Tb427v9	945681	946547	ID=Tb427v9_000150100;ratt_ortholog=Tb927.10.3680	936	973	934	240	257	119	319	533	287	1264	1068	934	138	138	133	0.146635	0.3503	0.349553	0.00133009	0.232759	0.0299995	0.397034	0.00296292
Chr10_core_Tb427v9	947193	948596	ID=Tb427v9_000150200;ratt_ortholog=Tb927.10.3690	689	682	718	155	158	106	212	385	212	988	717	779	86	110	102	0.0531976	0.766056	0.301099	0.00139001	0.281153	0.000443825	0.38352	0.0024893
Chr10_core_Tb427v9	950514	952022	Name=AMPKG;ID=Tb427v9_000150300;ratt_ortholog=Tb927.10.3700	1471	1755	1634	268	372	243	338	571	400	1822	1563	1553	176	155	160	-0.0806119	0.663605	-0.205437	0.10531	0.0620151	0.687508	-0.108986	0.509508
Chr10_core_Tb427v9	953250	953945	Name=pa26;ID=Tb427v9_000150400;ratt_ortholog=Tb927.10.3710	2378	2429	2717	406	381	333	491	982	520	2506	2082	2039	278	199	283	-0.353558	0.0118565	-0.261927	0.0515409	-0.146034	0.328062	-0.107719	0.532324
Chr10_core_Tb427v9	954535	956061	ID=Tb427v9_000150500;ratt_ortholog=Tb927.10.3720	1139	1322	1365	254	239	145	374	571	509	1494	1356	1236	113	143	147	-0.219402	0.225549	0.318953	0.0239087	0.136516	0.408901	-0.0534568	0.801814
Chr10_core_Tb427v9	956563	958068	ID=Tb427v9_000150600	1417	1445	1561	320	346	202	439	847	520	1945	1460	1614	129	171	174	0.018045	0.909555	0.378442	3.60996e-07	0.216137	0.00267687	-0.0293038	0.840255
Chr10_core_Tb427v9	958871	960313	ID=Tb427v9_000150700;ratt_ortholog=Tb927.10.3740	848	817	876	179	206	96	281	382	340	1122	849	827	95	108	94	-0.0498277	0.85232	0.37514	0.0104695	0.168013	0.311362	0.0971451	0.653408
Chr10_core_Tb427v9	962047	963603	ID=Tb427v9_000150800;ratt_ortholog=Tb927.10.3750	1301	1396	1403	279	293	208	380	434	249	1632	1301	1224	174	176	142	-0.0157171	0.957235	-0.243412	0.13061	0.0520687	0.803099	0.139763	0.478091
Chr10_core_Tb427v9	964088	964939	ID=Tb427v9_000150900;ratt_ortholog=Tb927.10.3760	1162	1339	1348	268	272	165	269	561	353	1317	1173	1115	155	137	167	-0.0807452	0.619925	-0.0331174	0.824683	-0.0540616	0.675045	0.128575	0.375949
Chr10_core_Tb427v9	965578	967680	ID=Tb427v9_000151000;ratt_ortholog=Tb927.10.3770	1539	1559	1642	358	415	249	435	662	488	2135	1918	1723	210	238	206	0.154752	0.195419	0.113506	0.296622	0.323258	8.07544e-05	0.337165	0.00186797
[truncated: 17,204 more rows]
