# Supplementary material for: Genome organization and DNA accessibility control antigenic variation in trypanosomes
Source: Nature. 2018 Oct 17;563(7729):121–5. doi: 10.1038/s41586-018-0619-8 (PMC6784898; doi:10.1038/s41586-018-0619-8)
Supplement: Supplementary file 4 — Single-cell RNA-seq analysis. [file 41586_2018_619_MOESM4_ESM.xlsx]

## Sheet: Table Summary
Supplementary Table S2
single-cell RNA-seq analysis
Sheet name	Content
VSGs. Ordered by expr pattern	scRNA-seq experiments (row-wise) grouped by their origin (wild-type cells, ∆H3.V∆H4.V (first time point) , ∆H3.V∆H4.V (second time point)), and sorted by their specific VSG expression pattern.
VSGs. Raw counts	Raw unique read counts for each single-cell experiment (column-wise) for each VSG annotated in the assembled Trypanosoma brucei Lister 427 genome.
VSGs. Norm by in-silico counts	The raw VSG counts were normalized by the unique counts from an in-silico generated whole-genome read dataset.
VSGs. Norm by mapped reads	The VSG counts were normalized by million of mapped reads per sample.
VSGs. As % of VSG-norm counts	The VSG counts are expressed as a percentage of total read counts to VSG genes.
Feature enrichment	Raw counts to protein coding genes, rRNA genes, other regions, and unmapped counts.
Gene capture	For each scRNA-seq experiment, the number of genes with more than 10 counts is indicated.

## Sheet: VSGs. Ordered by expr pattern
scRNA-seq experiment	BES VSGs													MES VSGs								Cell Type
	Tb427VSG-2	Tb427VSG-3	Tb427VSG-6	Tb427VSG-8	Tb427VSG-9	Tb427VSG-11	Tb427VSG-13	Tb427VSG-15	Tb427VSG-16	Tb427VSG-17	Tb427VSG-18	Tb427VSG-21	Tb427VSG-14	Tb427VSG-397	Tb427VSG-1954	Tb427VSG-653	Tb427VSG-639	Tb427VSG-531	Tb427VSG-636	Tb427VSG-3591	Tb427VSG-559
A1_	99.2073	0	0	0	0	0	0	0	0	0	0	0	0	0	0	0	0	0	0	0	0	Wild type		Color label	% of total VSG expression
A2_	99.709	0	0	0	0	0	0	0	0	0	0	0	0	0	0	0	0	0	0	0	0				>80 %
A3_	92.1097	0	0	0	0	0	0	0	0	0	0	0.00889027	0	0	0	0	0	0	0	0	0				between 20% and 80%
A4_	93.0906	0	0	0	0	0	0	0	0	0	0	0	0	0	0	0	0	0	0	0	0				between 5% and 20%
A5_	94.2328	0	0	0	0	0	0	0	0	0	0	0	0	0	0	0	0	0	0	0	0				between 1% and 5%
B1_	89.0626	0	0	0	0	0.0136123	0	0	0	0	0	0	0	0	0	0	0	0	0	0	0
B2_	96.6565	0	0	0	0	0	0	0	0	0	0	0	0	0	0	0	0	0	0	0	0
B3_	94.3413	0	0	0	0	0	0	0	0	0	0	0	0	0	0	0	0	0	0	0	0
B4_	98.1448	0	0	0	0	0	0	0	0	0	0	0	0	0	0	0	0	0	0	0	0
B5_	90.5759	0	0	0	0	0	0	0	0	0	0	0	0	0	0	0	0	0	0	0	0
C1_	94.2926	0	0	0	0	0.0104424	0	0	0	0	0	0	0	0	0	0	0	0	0	0	0
C2_	99.2752	0	0	0	0	0	0	0	0	0	0	0	0	0	0	0	0	0	0	0	0
C3_	97.6364	0	0	0	0	0	0	0	0	0	0	0	0	0	0	0	0	0	0	0	0
C4_	87.2603	0	0	0	0	0	0	0	0	0	0	0	0	0	0	0	0	0	0	0	0
C5_	96.6698	0	0	0	0	0	0	0	0	0	0	0	0	0	0	0	0	0	0	0	0
D1_	99.6799	0	0	0	0	0.0150456	0	0	0	0	0	0	0	0	0	0	0	0	0	0	0
D2_	99.7529	0	0	0	0	0	0	0	0	0	0	0	0	0	0	0	0	0	0	0	0
D3_	97.7484	0	0	0	0	0	0	0	0	0	0	0	0	0	0	0	0	0	0	0	0
D4_	99.6611	0	0	0	0	0	0	0	0	0	0	0	0	0	0	0	0	0	0	0	0
D5_	94.4294	0	0	0	0	0.00639594	0	0	0	0	0	0	0	0	0	0	0	0	0	0	0
E1_	90.1136	0	0	0	0	0	0	0	0	0	0	0	0	0	0	0	0	0	0	0	0
E3_	99.7775	0	0	0	0	0	0	0	0	0	0	0	0	0	0	0	0	0	0	0	0
E5_	99.3889	0	0	0	0	0	0	0	0	0	0	0	0	0	0	0	0	0	0	0	0
F1_	94.3936	0	0	0.00464971	0	0	0	0	0	0	0	0	0	0	0	0	0	0	0	0	0
F2_	91.724	0	0	0	0	0	0	0	0	0	0	0	0	0	0	0	0	0	0	0	0
F3_	93.3019	0	0	0	0	0	0	0	0	0	0	0	0	0	0	0	0	0	0	0	0
F4_	98.0499	0	0	0	0	0	0	0	0	0	0	0	0	0	0	0	0	0	0	0	0
F5_	99.6866	0	0	0	0	0	0	0	0	0	0	0	0	0	0	0	0	0	0	0	0
G1_	87.9116	0	0	0	0	0	0	0	0	0.886729	0	0	0	0.295657	0	0	0	0.428126	0	0	0
G2_	91.294	0	0	0	0	0	0	0	0	0	0	0	0	0	0	0	0	0	0	0	0
G3_	99.2642	0	0	0	0	0	0	0	0	0	0	0	0	0	0	0	0	0	0	0	0
G4_	93.5674	0	0	0	0	0	0	0	0	0	0	0	0	0	0	0	0	0	0	0	0
G5_	99.8351	0	0	0	0	0	0	0	0	0	0	0	0	0	0	0	0	0	0	0	0
G6_	95.3504	0	0	0	0	0	0	0	0	0	0	0	0	0	0	0	0	0	0	0	0
H1_	98.094	0	0	0	0	0	0	0	0	0	0	0	0	0	0	0	0	0	0	0	0
H2_	98.1451	0	0	0	0	0	0	0	0	0	0	0	0	0	0	0	0	0	0	0	0
H3_	98.8421	0	0	0	0	0.00402781	0	0	0	0	0	0	0	0	0	0	0	0	0	0	0
H4_	91.1531	0	0	0	0	0	0	0	0	0	0	0	0	0	0	0	0	0	0	0	0
H5_	98.6183	0	0	0	0	0	0	0	0	0	0	0	0	0	0	0	0	0	0	0	0
H6_	92.9026	0	0	0	0	0	0	0	0	0	0	0	0	0	0	0	0	0	0	0	0
D10_	95.503	0	0	0	0	0	0	0	0	0	0	0	0	0	0	0	0	0	0	0	0	∆H3.V∆H4.V (first time point)
G9_	95.1939	0	0	0	0	0	0	0	0	0	0	0	0	0	0	0	0	0	0	0	0
E10_	94.4646	0	0	0	0	0	0	0	0	0	0	0	0.132945	0	0	0	0	0	0	0	0
H12_	92.1417	0	0	0.0405535	0	0	0	0	0	0	0	0	0	0	0	0	0	0	0	0	0
H9_	90.3386	0	0	0	0	0	0	0	0	0	0	0	0	0	0	0	0	0	0	0	0
D7_	86.7472	0	0	0	0	0	0	0	0	0	0	0	1.79462	0	0	0	0	0	0	0	0
F8_	80.4453	0	0	0	0	0	0	0	0	0	0	0	0	0	0	0	0	4.55098	0	0	0
G7_	85.1413	0	0	0.21256	0	0	0	0	0	0	0	0	0.673454	5.66827	0	0	0	0	0	0	0
C7_	81.7329	0	0	0.890065	0	0	0	0	0	0	0	0	0	0	0	0	0	0	0	5.64938	0
E11_	84.1696	0	0	0	0	0	0	13.6167	0	0	0	0	0	0	0	0	0	0	0	0	0
A10_	82.7606	0	0	2.31201	0	0	0	0	0	0	0	0	1.04607	9.45338	0	0	0	0	0	0	0
E7_	46.0871	0	0	0	0	0	0	0	0	0	0	0	4.33166	25.7825	0	9.45376	0	0	0	0	0
B10_	78.1734	0	0	0	0	0	0	0	0	0	0	0	3.96729	1.61433	0	0	0	8.52137	0	0	0
E8_	73.8427	0	8.89431	0	0	0	0	0	0	7.67486	0	0	2.31851	0	0	0	0	0	0	0	0
C11_	73.5321	0	0	18.7152	0	0.0123431	0	0	0	0	0	0	1.37004	0	0	0	0	0	0	0	0
D11_	69.3852	0	0	19.0515	0	0	0	0.0976015	0	0	0	0	0	0	0	0	0	0	0	0	0
H11_	73.2731	0	0	22.5931	0	0	0	0	0	0	0	0	0	0	0	0	0	0.524626	0	0	0
A11_	69.4214	0	0	24.7612	0	0	0	0.204818	0	0	0	0	0	0	0	0	0	0	0	0	0
G11_	64.4648	0	0	28.7019	0	0	0	0	0	0	0	0	4.29703	0	0	0	0	0	0	0	0
B11_	22.4825	0	0	16.5929	0	54.6421	0	0	0	0	0	0	1.06429	0	0	0	0	0	0	0	0
G12_	21.7576	0	0	9.35386	0	49.6888	0	0	0	0	0	0	0	0	0	0	0	6.4528	0	0	0
H8_	0	0	0	12.0126	0	78.1708	0	0.946926	0	0	0	0	0	0	0	0	0	0	0	0	0
F12_	0.0300921	0	0	11.9926	0	86.8406	0	0	0	0	0	0	0	0	0	0	0	0	0	0	0
A9_	0	0	0	10.2642	0	89.6574	0	0	0	0	0	0	0	0	0	0	0	0	0	0	0
F11_	0.0230782	0	0	2.59132	0	86.4675	0	0	0	0	0	0	0	0	0	0	0	0	0	0	0
A7_	0	0	0	2.14053	0	92.2393	0	0	0	0	0	0	0	0	0	0	0	0	0	0	0
B9_	0.0125971	0	0	0	0	94.4222	0	0	0	0	0	0	0	0	0	0	0	0.978778	0	0	0
B8_	0	0	0	0	0	82.1171	0	0	0	0	0	0	0	0	0	0	0	0	0	0	0
H10_	0	0	0	0	0	85.357	0	0	0	0	0	0	0	0	0	0	0	0	0	0	0
D8_	0	0	0	0.598342	0	87.1824	0	0	0	0	0	0	0	0	0	0	0	0	0	0	0
H7_	0	0	0	0	0	94.7155	0	0.18559	0	0	0	0	0	0	0	0	0	0	0	0	0
E9_	0	0	0	0	0	94.7501	0	0	0	0	0	0	0.142246	0	0	0	0	0	0	0	0
D9_	0	0	0	0	0	94.7627	0	0	0	0	0	0	0	0	0	0	0	0	0	0	0
G10_	0	0	0	0	0	96.1515	0	0	0	0	0	0	0	0	0	0	0	0.542511	0	0	0
C10_	0	0	0	0	0	98.204	0	0	0	0	0	0	0	0	0	0	0	0	0	0	0
F7_	0	0	0	0	0	98.3759	0	0	0	0	0	0	0	0	0	0	0	0	0	0	0
C9_	0	0	0	0	0	91.8899	0	0	0	0	0	0	0	0	0	0	0	0	0	0	0
B7_	0	0	0	0	0	90.1818	0	0	0	0	0	0	0.392015	1.87107	0	0	0	0.369061	0	0	0
F9_	0	0	0	0	0	92.2827	0	0	0	0	0	0	0	0	0	0	0	1.20228	0	0	0
F10_	0.0333341	0	0	0	0	83.8219	0	0	0	5.97356	0	0	0	0	0	0	0	0	0	0	0
C8_	0	0	0	0	0	69.4367	0	0	0	0	0	0	0	10.8743	0	0	0	5.6172	0	0	0
G8_	0	0	0	0	0	43.3743	0	0	0	0	0	0	0	9.89804	0	0	0	29.9151	0	0	10.6536
A8_	53.5198	0	0	0	0	38.6753	0	0	0	1.46559	0	0	0.0237527	0	0	0	0	0	0	0	0
E12_	56.2627	0	0	0.592295	0	37.5574	0	0	0	0	0	0	0	0	0	0.865249	0	0.777439	0	0	0
L1701474_T1E5_	100	0	0	0	0	0	0	0	0	0	0	0	0	0	0	0	0	0	0	0	0	∆H3.V∆H4.V (second time point)
L1701436_T1B3_	99.9812	0	0	0	0	0.0101539	0	0	0	0	0	0	0	0	0	0	0	0	0	0	0
L1701591_T2G2_	99.9709	0	0	0	0	0.0291276	0	0	0	0	0	0	0	0	0	0	0	0	0	0	0
L1701496_T1G3_	99.958	0	0	0	0	0.0145945	0	0	0	0	0	0	0	0	0	0	0	0	0	0	0
L1701129_D8_	99.9346	0	0	0	0	0	0	0	0	0	0	0	0	0	0	0	0	0	0	0	0
L1701435_T1B2_	99.9167	0	0	0	0	0.0104705	0	0	0	0	0	0	0	0	0	0	0	0	0	0	0
L1701164_G7_	99.8375	0	0	0	0	0.162509	0	0	0	0	0	0	0	0	0	0	0	0	0	0	0
L1701512_T1H7_	99.8372	0	0	0	0	0	0	0	0	0	0	0	0	0	0	0	0	0	0	0	0
L1701609_T2H8_	99.7918	0	0	0	0	0	0	0	0	0	0	0	0	0	0	0	0	0	0	0	0
L1701143_E10_	99.6776	0	0	0	0	0.0569515	0	0	0	0	0	0	0	0	0	0	0	0	0	0	0
L1701539_T2B10_	99.6654	0	0	0	0	0.334622	0	0	0	0	0	0	0	0	0	0	0	0	0	0	0
L1701603_T2H2_	99.6424	0	0	0	0	0.0233221	0	0	0	0	0	0	0	0	0	0	0	0	0	0	0
L1701552_T2C11_	99.159	0	0	0	0	0.0390862	0	0	0	0	0	0	0	0	0	0	0	0	0	0	0
L1701433_T1A12_	98.1735	0	0	0	0	0.0386232	0	0	0	0	0	0	0	0	0	0	0	0	0	0	0
L1701476_T1E7_	97.8866	0	0	0	0	0.711331	0	0	0	0	0	0	0	0	0	0	0	0	0	0	0
L1701107_B10_	97.6257	0	0	0	0	0	0	0	0	0	0	0	0	0	0	0	0	0	0	0	0
L1701695_T3G10_	96.3742	0	0	0	0	0.0139907	0	0	0	0	0	0	0	0	0	0	0	0	0	0	0
L1701632_T3B7_	95.7081	0	0	0	0	0.0151281	0	0	0	0	0	0	0	0	0	0	0	0	0	0	0
L1701441_T1B8_	94.3499	0	0	0	0	0.0121939	0	0	0	0	0	0	0	0	0	0	0	0	0	0	0
L1701111_C2_	93.9795	0	0	0	0	0	0	0	0	0	0	0	0	0	0	0	0	0	0	0	0
L1701150_F5_	91.4781	0	0	0	0	0.00457974	0	0	0	0	0	0	0	0	0	0	0	0	0	0	0
L1701538_T2B9_	91.0739	0	0	0	0	0	0	0	0	0	0	0	0.0153565	0	0	0	0	0	0	0	0
L1701101_B4_	90.9329	0	0	0	0	0.00731028	0	0	0	0	0	0	0	0	0	0	0	0	0	0	0
L1701571_T2E6_	87.4032	0	0	0	0	0.104851	0	0	0	0	0	0	0	0	0	0	0	0	0	0	0
L1701509_T1H4_	85.7101	0	0	0	0	0	0	0	0	0	0	0	0	0	0	0	0	0	0	0	0
L1701113_C4_	83.9206	0	0	0	0	0.00351292	0	0	0	0	0	0	0	0	0	0	0	0	0	0	0
L1701105_B8_	80.3743	0	0	0	0	0	0	0	0	0	0	0	0	0	0	0	0	0	0	0	0
L1701157_F12_	98.917	0	0	0	0	0	0	1.06842	0	0	0	0	0	0	0	0	0	0	0	0	0
L1701660_T3D11_	97.6752	0	0	0	0	2.18057	0	0	0	0	0	0	0	0	0	0	0	0	0	0	0
L1701126_D5_	94.4669	0	0	0	0	0	0	0.355179	0	0	0	0	5.15246	0	0	0	0	0	0	0	0
L1701137_E4_	85.0193	0	0	0	0	0	0	0	0	0	0	0	7.54675	0	0	0	0	0	0	0	0
L1701527_T2A10_	85.8551	0	0	0	0	0.00508975	0	0	0	0	0	0	14.1054	0	0	0	0	0	0	0	0
L1701688_T3G3_	75.8967	0	0	0	0	0.00817722	0	0	0	0	0	0	24.077	0	0	0	0	0	0	0	0
L1701689_T3G4_	26.1877	0	0	0	0	0	0	0	0	0	0	0	24.8149	0.763827	0	0	0	0	0	0	0
L1701604_T2H3_	62.6612	0	0	0	0	0	0	0	0	0	0	0	0	0	0	0	0	37.324	0	0	0
L1701154_F9_	40.1171	0	0	4.40914	0	0.046212	0	0	0	0	0	0	0	0	0	0	0	0	0	0	0
L1701543_T2C2_	76.4346	0	18.6246	4.86368	0	0.0619374	0	0	0	0	0	0	0	0	0	0	0	0	0	0	0
L1701172_H3_	61.2715	0	5.63026	16.4416	0	0	0	0	0	0	0	0	0	3.96682	0	0	0	0	0	0	0
L1701135_E2_	93.1866	0	0	6.22092	0	0	0	0	0	0	0	0	0	0	0	0	0	0	0	0	0
L1701671_T3E10_	86.9265	0	0	7.51376	0	0	0	0	0	0	0	0	0	0	0	0	0	0	0	0	0
L1701687_T3G2_	86.7836	0	0	13.2015	0	0	0	0	0	0	0	0	0	0	0	0	0	0	0	0	0
L1701176_H7_	82.4802	0	0	17.1299	0	0.027965	0	0	0	0	0	0	0	0	0	0	0	0	0	0	0
L1701662_T3E1_	79.9213	0	0	18.7442	0	0	0	0	0	0	0	0	0	0	0	0	0	0	0	0	0
L1701667_T3E6_	76.1735	0	0	13.1249	0	0	0	0	0	0	0	0	0	0	0	0	0	0	0	0	0
L1701590_T2G1_	74.5506	0	0	6.34231	0	0.0278127	0	0	0	0	0	0	0	0	0	0	0	0	0	0	0
L1701446_T1C1_	72.7943	0	0	19.6822	0	0	0	0	0	0	0	0	0	0	0	0	0	0	0	0	0
L1701685_T3F12_	71.196	0	0	6.9471	0	0.00750961	0	0	0	0	0	0	0	0	0	0	0	0	0	0	0
L1701700_T3H3_	61.5687	0	0	19.36	0	0	0	0.926838	0	0	0	0	0	0	0	0	0	0	0	0	0
L1701147_F2_	66.7639	0	0	14.9235	0	0	0	0	0	0	0	0	0	0	0	0	0	0	0	0	0
L1701487_T1F6_	60.1177	0	0	19.5202	0	0.0157128	0	0	0	0	0	0	0	0	0	0	0	0	0	0	0
L1701578_T2F1_	47.3474	0	0	18.5789	0	0.00791363	0	0	0	0	0	0	0	0	0	0	0	0	0	0	0
L1701483_T1F2_	41.4059	0	0	7.95854	0	0.00248421	0	0	0	0	0	0	0	0	0	0	0	0	0	0	0
L1701470_T1E1_	75.7328	0	0	23.7394	0	0.00434117	0	0	0	0.402954	0	0	0	0	0	0	0	0	0	0	0
L1701637_T3B12_	71.8348	0	0	28.1137	0	0.01484	0	0	0	0	0	0	0	0	0	0	0	0	0	0	0
L1701626_T3B1_	67.0339	0	0	27.6815	0	0	0	0	0	0	0	0	4.91561	0	0	0	0	0	0	0.356902	0
L1701454_T1C9_	61.7304	0	0	28.2158	0	0	0	0	0	0	0	0	0	0	0	0	0	0	0	0	0
L1701177_H8_	56.9329	0	0	25.8116	0	0.0362701	0	0	0	0	0	0	0	0	0	0	0	0	0	0	0
L1701510_T1H5_	38.3533	0	0	28.3907	0	0	0	0	0	0	0	0	0	0	0	0	0	0	0	0	0
L1701555_T2D2_	29.1957	0	0	23.1101	0	0	0	0	0	0	0	0	0	0	0	0	0	0	0	0	0
L1701502_T1G9_	61.7708	0	0	24.6845	0	0.00767564	0	4.24721	0	0	0	0	5.20802	0	0	0	0	0	0	0	0
L1701672_T3E11_	38.9114	0	0	49.7264	0	0.0120239	0	11.3404	0	0	0	0	0	0	0	0	0	0	0	0	0
L1701437_T1B4_	0.0255971	0	0	87.6951	0	0.507578	0	0	0	0	0	0	0	0	0	0	0	0	0	0	0
L1701673_T3E12_	0	0	0	99.6516	0	0.257789	0	0	0	0	0	0	0	0	0	0	0	0	0	0	0
L1701179_H10_	0	0	0	95.9877	0	1.91815	0	0	0	0	0	0	0	0	0	0	0	0	0	0	0
L1701506_T1H1_	0.00434226	0	0	21.9451	0	78.0378	0	0	0	0	0	0	0	0	0	0	0	0	0	0	0
L1701158_G1_	0	0	0	60.4008	0	23.7545	0	0	0	0	0	0	0	0	0	0	0	0	0	0	0
L1701551_T2C10_	0	0	0	14.6237	0	51.6142	0	0	0	0	0	0	22.723	0	0	0	0	0	0	0	0
L1701664_T3E3_	0	0	0	18.4247	0	51.8226	0	0	0	0	0	0	0	0	0	0	0	0	0	0	0
L1701542_T2C1_	0.00394412	0	0	11.7244	0	75.0499	0	0	0	0	0	0	0	0	0	0	0	0	0	0	0
L1701568_T2E3_	0.00356945	0	0	11.431	0	74.5606	0	0	0	0	0	0	0	0	0	0	0	0	0	0	0
L1701686_T3G1_	0	0	0	15.4616	0	63.3042	0	0	0	0	0	0	0	0	0	0	0	0	0	0	0
L1701141_E8_	0	0	0	5.565	0	68.9734	0	0	0	0	0	0	0	0	0	0	0	0	0	0	0
L1701181_H12_	0	0	0	12.2112	0	71.6005	0	0	0	0	0	0	0.909923	0	0	0	0	0	0	4.5524	0
L1701682_T3F9_	0	0	0	6.83307	0	73.2652	0	0	0	0	0	0	0	0	0	0	0	0	0	0	0
L1701625_T3A12_	0	0	0	10.1243	0	79.6285	0	0	0	0	0	0	0	0	0	0	0	0	0	0	0
L1701161_G4_	0	0	0	17.4189	0	77.5198	0	0	0	1.91004	0	0	0	0	0	0	0	0	0	0	0
L1701467_T1D10_	0	0	10.7593	9.87686	0	60.947	0	0	0	0	0	0	0	0	0	0	0	0	0	0	0
L1701592_T2G3_	0	0	0	18.2254	0	81.5841	0	0	0	0	0	0	0	0	0	0	0	0	0	0	0
L1701584_T2F7_	0	0	0	12.5415	0	81.6467	0	0	0	0	0	0	0	0	0	0	0	0	0	0	0
L1701651_T3D2_	0.00301434	0	0	12.6566	0	80.461	0	0.0788097	0	0	0	0	0	0	0	0	0	0	0	0	0
L1701630_T3B5_	0.00286871	0	0	7.84255	0	88.9699	0	0	0	0	0	0	0	0	0	0	0	0	0	0	0
L1701155_F10_	0	0	0	6.35369	0	85.3308	0	0	0	0	0	0	0	0	0	0	0	0	0	0	0
L1701432_T1A11_	0	0	0	7.01325	0	85.9735	0	0	0	0	0	0	0	0	0	0	0	0	0	0	0
L1701468_T1D11_	0	0	0	11.7981	0	88.1659	0	0	0	0	0	0	0	0	0	0	0	0	0	0	0
L1701570_T2E5_	0	0	0	9.66039	0	90.2935	0	0	0	0	0	0	0	0	0	0	0	0	0	0	0
L1701534_T2B5_	0	0	0	6.40017	0	93.5809	0	0	0	0	0	0	0	0	0	0	0	0	0	0	0
L1701675_T3F2_	0	0	0	3.54053	0	80.9271	0	0	0	0	0	0	0	0.630642	0	0	0	0	0	0	0
L1701537_T2B8_	0.00571571	0	0	3.56898	0	80.6597	0	0	0	0	0	0	0	0	0	0	0	0	0	0	0
L1701429_T1A8_	0.00380662	0	0	2.75717	0	87.8239	0	0	0	0	0	0	0	0	0	0	0	0	0	0	0
L1701691_T3G6_	0.00285438	0	0	2.8785	0	95.2918	0	1.81041	0	0	0	0	0	0	0	0	0	0	0	0	0
L1701529_T2A12_	0.00247575	0	0	3.60992	0	94.7919	0	0	0	0	0	0	0	0	0	0	0	0	0	0	0
L1701094_A9_	0	0	0	3.10794	0	84.5564	0	0	0	0	0	0	0	0	0	0	0	0	0	0	0
L1701639_T3C2_	0	0	0	1.17942	0	81.8932	0	0	0	0	0	0	0	0	0	0	0	0.29691	0	0	0
L1701585_T2F8_	0	0	0	1.5351	0	98.3555	0	0	0	0	0	0	0	0	0	0	0	0	0	0	0
L1701462_T1D5_	0	0	0	1.05171	0	98.5101	0	0	0	0	0	0	0	0	0	0	0	0	0	0	0
L1701170_H1_	0	0	0	4.71937	0	90.3747	0	0	0	0	0	0	0	0	0	0	0	0	0	0	0
L1701174_H5_	0	0	0	2.11198	0	88.33	0	0	0	0	0	0	0	0.835902	0	0	0	0	0	0	0
L1701597_T2G8_	0.015469	0	0	0	0	80.0352	0	0	0	0	0	0	0	0	0	0	0	0	0	0	0
L1701599_T2G10_	0.00698437	0	0	0	0	85.9728	0	0	0	0	0	0	0	0	0	0	0	0	0	0	0
L1701114_C5_	0.00654242	0	0	0	0	87.0124	0	0	0	0	0	0	0	0	0	0	0	0	0	0	0
L1701098_B1_	0.00644026	0	0	0	0	94.7762	0	0	0	0	0	0	0	0	0	0	0	0	0	0	0
L1701514_T1H9_	0.00587656	0	0	0	0	88.9781	0	0	0	0.540224	0	0	0	0	0	0	0	0	0	0	0
L1701106_B9_	0.00478044	0	0	0	0	95.0143	0	0	0	0	0	0	0	0	0	0	0	0	0	0	0
L1701583_T2F6_	0.00476064	0	0	0	0	83.1317	0	0	0	0	0	0	0	0	0	0	0	0	0	0	0
L1701472_T1E3_	0.00469799	0	0	0	0	99.9646	0	0	0	0	0	0	0	0	0	0	0	0	0	0	0
L1701498_T1G5_	0.00458049	0	0	0	0	99.9585	0	0	0	0	0	0	0	0	0	0	0	0	0	0	0
L1701533_T2B4_	0.00457147	0	0	0	0	81.8938	0	0	0	0	0	0	0	0	0	0	0	0	0	0	0
L1701608_T2H7_	0.00348073	0	0	0	0	88.2446	0	0	0	0	0	0	0	0	0	0	0	0	0	0	0
L1701140_E7_	0.00317187	0	0	0	0	98.6255	0	0	0	0	0	0	1.36543	0	0	0	0	0	0	0	0
L1701531_T2B2_	0.00265764	0	0	0	0	89.4266	0	0	0	0	0	0	0	0	0	0	0	0	0	0	0
L1701497_T1G4_	0.00265644	0	0	0	0	95.5258	0	0	0	0	0	0	0.994019	0	0	0	0	0	0	0	0
L1701173_H4_	0.00243368	0	0	0	0	99.8421	0	0	0	0	0	0	0	0	0	0	0	0	0	0	0
L1701581_T2F4_	0.00214633	0	0	0	0	99.2148	0	0	0	0	0	0	0	0	0	0	0	0	0	0	0
L1701536_T2B7_	0.00202817	0	0	0	0	92.3995	0	0	0	0	0	0	0	0	0	0	0	0	0	0	0
L1701631_T3B6_	0.00147519	0	0	0	0	90.7738	0	0	0	0	0	0	0	0	0	0	0	0	0	0	0
L1701665_T3E4_	0.0439193	0	0	0	0	90.6254	0	0	0	0	0	0	0	0	0	0	0	0	0	0	0
L1701679_T3F6_	0.0037036	0	0	0	0	96.755	0	0	0	0	0	0	0	0	0	0	0	0	0	0	0
L1701425_T1A4_	0.00595325	0	0	0	0	81.3302	0	6.29218	0	0	0	0	0	1.72241	0	0	0	10.6389	0	0	0
L1701440_T1B7_	0	0	0	0	0	80.5243	0	0	0	0	0	0	0	0	0	0	0	0	0	0	0
L1701495_T1G2_	0	0	0	0	0	81.4292	0	0	0	0	0	0	0	0	0	0	0	0	0	0	0
L1701499_T1G6_	0	0	0	0	0	81.7258	0	0	0	0	0	0	0	0	0	0	0	0	0	0	0
L1701145_E12_	0	0	0	0	0	82.0841	0	0	0	0	0	0	0	0	0	0	0	0	0	0	0
L1701645_T3C8_	0	0	0	0	0	82.2378	0	0	0	0	0	0	0	0	0	0	0	0	0	0	0
L1701680_T3F7_	0	0	0	0	0	82.7249	0	0	0	0	0	0	0	0	0	0	0	0	0	0	0
L1701550_T2C9_	0	0	0	0	0	83.891	0	0	0	0	0	0	0.531638	2.06283	0	0	0	0	0	0	0
L1701455_T1C10_	0	0	0	0	0	84.2172	0	0	0	0	0	0	0	0	0	0	0	0	0	0	0
L1701593_T2G4_	0	0	0	0	0	84.8249	0	0	0	0	0	0	0	0	0	0	0	0	0	0	0
L1701151_F6_	0	0	0	0	0	85.6227	0	0	0	0	0	0	0	0	0	0	0	0	0	0	0
L1701508_T1H3_	0	0	0	0	0	85.9797	0	0	0	0	0	0	0	0	0	0	0	0	0	0	0
L1701123_D2_	0	0	0	0	0	86.1103	0	0	0	0	0	0	0	0	0	0	0	0	0	0	0
L1701588_T2F11_	0	0	0	0	0	86.2728	0	0	0	0	0	0	0	0	0	0	0	0	0	0	0
L1701515_T1H10_	0	0	0	0	0	86.7097	0	0	0	0	0	0	0	0	0	0	0	0	0	0	0
L1701427_T1A6_	0	0	0	0	0	87.0526	0	0	0	0	0	0	0	0	0	0	0	0.730226	0	0	0
L1701556_T2D3_	0	0	0	0	0	87.2603	0	0	0	0	0	0	0	0	0	0	0	0	0	0	0
L1701484_T1F3_	0	0	0	0	0	87.4189	0	0	0	0	0	0	0	0	0	0	0	0	0	0	0
L1701423_T1A2_	0	0	0	0	0	87.56	0	0	0	0	0	0	0	0	0	0	0	0	0	0	0
L1701706_T3H9_	0	0	0	0	0	87.6292	0	0	0	0	0	0	0	0	0	0	0	0	0	0	0
L1701122_D1_	0	0	0	0	0	88.0684	0	0	0	0	0	0	0	0	0	0.0372296	0	0	0	0	0
L1701517_T1H12_	0	0	0	0	0	88.0911	0	0	0	0	0	0	0	0	0	0	0	0	0	0	0
L1701683_T3F10_	0	0	0	0	0	88.1078	0	0	0	0	0	0	0	0	0	0	0	2.94215	0	0	0
L1701589_T2F12_	0	0	0	0	0	88.2043	0	0	0	0	0	0	0	0	0	0	0	0	0	0	0
L1701659_T3D10_	0	0	0	0	0	88.4218	0	0	0	0	0	0	0	0	0	0.529717	0	0	0	0	0
L1701530_T2B1_	0	0	0	0	0	88.7862	0	0	0	0	0	0	0.0512837	0	0	0	0	0	0	0	0
L1701093_A8_	0	0	0	0	0	89.2758	0	0	0	0	0	0	0	0	0	0	0	0	0	0	0
L1701478_T1E9_	0	0	0	0	0	89.3977	0	0	0	0	0	0	0	0	0	0	0	0	0	0	0
L1701494_T1G1_	0	0	0	0	0	89.4929	0	0	0	0	0	0	0	0	0	0	0	0	0	0	0
L1701488_T1F7_	0	0	0	0	0	90.1411	0	0	0	0	0	0	0	0	0	0	0	0	0	0	0
L1701471_T1E2_	0	0	0	0.00453023	0	90.567	0	0	0	0	0	0	0	0	0	0	0	0	0	0	0
L1701569_T2E4_	0	0	0	0	0	90.7084	0	0	0	0	0	0	0	0	0	0	0	0	0	0	0
L1701574_T2E9_	0	0	0	0	0	90.9139	0	0	0	0	0	0	0	0	0	0	0	0	0	0	0
L1701628_T3B3_	0	0	0	0	0	90.9852	0	0	0	0	0	0	0	0	0	0	0	0	0	0	0
L1701576_T2E11_	0	0	0	0	0	91.0106	0	0	0	0	0	0	0.0449619	0	0	0	0	0	0	0	0
L1701099_B2_	0	0	0	0.916271	0	91.7004	0	0	0	0	0	0	0	0	0	0	0	4.89393	0	0	0
L1701163_G6_	0	0	0	0	0	91.7061	0	0	0	0	0	0	0	0	0	0	0	0	0	0	0
L1701596_T2G7_	0	0	0	0	0	92.0778	0	0	0	0	0	0	0	0	0	0	0	0	0	0	0
L1701544_T2C3_	0	0	0	0	0	92.4357	0	0	0	0	0	0	0	0	0	0	0	0	0	0	0
L1701524_T2A7_	0	0	0	0	0	92.4954	0	0	0	0	0	0	0	7.5046	0	0	0	0	0	0	0
L1701644_T3C7_	0	0	0	0	0	92.6553	0	0	0	0	0	0	0	0	0	0	0	3.27364	0	0	0
L1701566_T2E1_	0	0	0	0	0	92.7409	0	0	0	0	0	0	0	0	0	0	0	0	0	0	0
L1701653_T3D4_	0	0	0	0	0	93.1732	0	0	0	0	0	0	0	0	0	0	0	0	0	0	0
L1701117_C8_	0	0	0	0	0	93.4411	0	0	0	0	0	0	0	0	0	0	0	0	0	0	0
L1701131_D10_	0	0	0	0	0	93.5043	0	0	0	0	0	0	0	0	0	0	0	0	0	0	0
L1701453_T1C8_	0	0	0	0	0	93.6096	0	0	0	0	0	0	0	0	0	0	0	0	0	0	0
L1701567_T2E2_	0	0	0	0	0	93.6139	0	0	0	0	0	0	0	0	0	0	0	0	0	0	0
L1701699_T3H2_	0	0	0	0	0	93.6274	0	0	0	0	0	0	0	0	0	0	0	0	0	0	0
L1701473_T1E4_	0	0	0	0	0	93.889	0	0	0	0	0	0	0	0	0	0	0	0	0	0	0
L1701119_C10_	0	0	0	0	0	94.0653	0	0	0	0	0	0	0	0	0	0	0	0	0	0	0
L1701582_T2F5_	0	0	0	0	0	94.3928	0	0	0	0	0	0	0	0	0	0.208657	0	1.98972	0	0	0
L1701586_T2F9_	0	0	0	0.0152446	0	94.7379	0	0	0	0	0	0	5.23481	0	0	0	0	0	0	0	0
L1701167_G10_	0	0	0	0	0	94.8945	0	0	0	0	0	0	0	0	0	0	0	0	0	0	0
L1701605_T2H4_	0	0	0	0	0	95.012	0	0	0	0	0	0	0	0	0	0	0	0	0	0	0
L1701708_T3H11_	0	0	0	0	0	95.0673	0	0	0	0	0	0	0	0	0	0	0	0	0	0	0
L1701666_T3E5_	0	0	0	0	0	95.3736	0	0	0	0	0	0	0	0	0	0	0	0	0	0	0
L1701690_T3G5_	0	0	0	0	0	95.3854	0	0	0	0	0	0	0	0	0	0	0	0	0	0	0
L1701563_T2D10_	0	0	0	0	0	95.4749	0	0	0	0	0	0	0	0	0	0	0	0	0	0	0
L1701477_T1E8_	0	0	0	0	0	95.5302	0	0	0	0	0	0	0	0	0	0	0	0	0	0	0
L1701456_T1C11_	0	0	0	0	0	96.0541	0	0	0	0	0	0	0	0	0	0	0	0	0	0	0
L1701638_T3C1_	0	0	0	0	0	96.0631	0	0	0	0	0	0	0	0	0	0	0	0	0	0	0
L1701668_T3E7_	0	0	0	0.00327803	0	96.1109	0	0	0	0	0	0	0	0	0	0	0	0	0	0	0
L1701616_T3A3_	0	0	0	0	0	96.2045	0	0	0	0	0	0	0	0	0	0	0	0	0	0	0
L1701558_T2D5_	0	0	0	0	0	96.4244	0	0	0	0	0	0	0	0	0	0	0	0	0	0	0
L1701612_T2H11_	0	0	0	0	0.125897	96.6978	0	0	0	0	0	0	0	0	0	0	0	0	0	0	0
L1701516_T1H11_	0	0	0	0	0	97.0059	0	0	0	0	0	0	0	0	0	0	0	0	0	0	0
L1701580_T2F3_	0	0	0	0	0	97.0837	0	0	0	0	0	0	0	0	0	0	0	0	0	0	0
L1701545_T2C4_	0	0	0	0	0	97.4606	0	0	0	0	0	0	0	0	0	0	0	0.863463	0	0	0
L1701669_T3E8_	0	0	0	0	0	97.479	0	0	0	0	0	0	2.39557	0	0	0	0	0	0	0	0
L1701606_T2H5_	0	0	0	0.00379274	0	97.5234	0	0	0	0	0	0	0	0	0	0	0.0275466	0	0	0	0
L1701579_T2F2_	0	0	0	0	0	97.7346	0	0	0	0	0	0	1.66728	0	0	0	0	0	0	0	0
L1701704_T3H7_	0	0	0	0	0	97.7608	0	0	0	0	0	0	0	0	0	0	0	0	0	0	0
L1701541_T2B12_	0	0	0	0	0	97.8161	0	0	0	0	0	0	0	0	0	0	0	0	0	0	0
L1701684_T3F11_	0	0	0	0	0	98.2752	0	0	0	0	0	0	0	0	0	0	0	0	0	0	0
L1701702_T3H5_	0	0	0	0	0	98.2881	0	0	0	0	0	0	0	0	0	0	0	0	0	0	0
L1701431_T1A10_	0	0	0	0	0	98.2968	0	0	0	0	0	0	1.44782	0	0	0	0	0	0	0	0
L1701650_T3D1_	0	0	0	0	0	98.3117	0	0	0	0	0	0	0	0	0	0	0	0	0	0	0
L1701562_T2D9_	0	0	0	0	0	98.6544	0	0	0	0	0	0	0.0158297	0	0	0	0	0	0	0	0
L1701521_T2A4_	0	0	0	0	0	98.867	0	0	0	0	0	0	0	0	0	0	0	0.142422	0	0	0
L1701629_T3B4_	0	0	0	0	0	98.9912	0	0	0	0	0	0	0	0	0	0	0	0	0	0	0
L1701670_T3E9_	0	0	0	0	0	99.1695	0	0	0	0	0	0	0	0	0	0	0	0	0	0	0
L1701118_C9_	0	0	0	0	0	99.2687	0	0	0	0	0	0	0	0	0	0	0	0	0	0	0
L1701656_T3D7_	0	0	0	0	0	99.3166	0	0	0	0	0	0	0	0	0	0	0	0	0	0	0
L1701705_T3H8_	0	0	0	0	0	99.3747	0	0	0	0	0	0	0	0	0	0	0	0	0	0	0
L1701561_T2D8_	0	0	0	0	0	99.4639	0	0	0	0	0	0	0	0	0	0	0	0	0	0	0
L1701104_B7_	0	0	0	0	0	99.4862	0	0	0	0	0	0	0	0	0	0	0	0	0	0	0
L1701445_T1B12_	0	0	0	0	0	99.503	0	0	0	0	0	0	0	0	0	0	0	0	0	0	0
L1701573_T2E8_	0	0	0	0	0	99.54	0	0	0	0	0	0	0	0	0	0	0	0	0	0	0
L1701692_T3G7_	0	0	0	0	0	99.5802	0	0	0	0	0	0	0	0	0	0	0	0	0	0	0
L1701485_T1F4_	0	0	0	0	0	99.7012	0	0	0	0	0	0	0	0	0	0	0	0	0	0	0
L1701549_T2C8_	0	0	0	0	0	99.8208	0	0	0	0	0	0	0	0	0	0	0	0	0	0	0
L1701169_G12_	0	0	0	0.00752489	0	99.8274	0	0	0	0	0	0	0	0	0	0	0	0	0	0	0
L1701693_T3G8_	0	0	0	0	0	99.8572	0	0	0	0	0	0	0	0	0	0	0	0	0	0	0
L1701434_T1B1_	0	0	0	0	0	99.9074	0	0	0	0	0	0	0	0	0	0	0	0	0	0	0
L1701548_T2C7_	0	0	0	0	0	99.9277	0	0	0	0	0	0	0	0	0	0	0	0	0	0	0
L1701153_F8_	0	0	0	0	0	99.9293	0	0	0	0	0	0	0	0	0	0	0	0	0	0	0
L1701426_T1A5_	0	0	0	0	0	99.947	0	0	0	0	0	0	0	0	0	0	0	0	0	0	0
L1701598_T2G9_	0	0	0	0	0	99.9648	0	0	0	0	0	0	0	0	0	0	0	0	0	0	0
L1701617_T3A4_	0	0	0	0	0	99.9758	0	0	0	0	0	0	0	0	0	0	0	0	0	0	0
L1701600_T2G11_	0	0	0	0	0	99.9805	0	0	0	0	0	0	0	0	0	0	0	0	0	0	0
L1701564_T2D11_	0	0	0	0	0	99.9847	0	0	0	0	0	0	0	0	0	0	0	0	0	0	0
L1701152_F7_	0	0	0	0	0	99.9896	0	0	0	0	0	0	0	0	0	0	0	0	0	0	0
L1701681_T3F8_	0	0	0	0	0	99.992	0	0	0	0	0	0	0	0	0	0	0	0	0	0	0
L1701577_T2E12_	0	0	0	0	0	99.9964	0	0	0	0	0	0	0	0	0	0	0	0	0	0	0
L1701116_C7_	0	0	0	0	0	100	0	0	0	0	0	0	0	0	0	0	0	0	0	0	0
L1701424_T1A3_	0	0	0	0	0	100	0	0	0	0	0	0	0	0	0	0	0	0	0	0	0
L1701479_T1E10_	0	0	0	0	0	100	0	0	0	0	0	0	0	0	0	0	0	0	0	0	0
L1701648_T3C11_	0	0	0	0	0	100	0	0	0	0	0	0	0	0	0	0	0	0	0	0	0
L1701438_T1B5_	42.4772	0	9.8512	30.6815	0	0	0	0	0	0	0	0	0.0322019	0	0	0	0	0	0	0	0
L1701610_T2H9_	12.9642	0	0	0	0	0	0	0	0	0	0	0	24.8433	0	0	0	0	0	0	0	0
L1701602_T2H1_	12.8458	0	0	0	0	41.3068	0	0	0	0	0	0	0	0	0	0	0	0	0	0	0
L1701636_T3B11_	6.22413	0	0	17.6851	0	0	0	0	0	0	0	0	9.37981	0	0	0	0	0	0	0	0
L1701460_T1D3_	3.60686	0	0	0	0	0	0	0	0	0	0	0	0	0	20.5315	0	0	0	5.09035	0	0
L1701149_F4_	3.07766	0	0	0	0	0	0	0	0	0	0	0	0	96.9223	0	0	0	0	0	0	0
L1701452_T1C7_	0	0	0	0	0	0.654424	0	0	0	0	0	0	0	0	92.8698	0	0	0	0	0	0
L1701449_T1C4_	0	0	0	0	0	5.22738	0	0	0	0	0	0	94.7726	0	0	0	0	0	0	0	0
L1701465_T1D8_	0	0	0	0	0	23.1752	0	0	0	0	0	0	0	0	0	0	0	30.0968	0	0	0
L1701674_T3F1_	0	0	0	0	0	33.4833	0	0	0	0	0	0	0	19.1582	0	0	0	0	0	0	0
L1701486_T1F5_	0	0	0	0.0142517	0	46.3684	0	0	0	0	0	0	0	43.6399	0	0	0	9.90961	0	0	0
L1701087_A2_	0	0	0	0	0	56.5499	0	0	0	0	0	0	0	14.3586	0	0	0	0	0	0	0
L1701635_T3B10_	0	0	0	0	0	68.5586	0	12.7418	0	0	0	0	0	0	0	0	0	0	0	0	0
L1701595_T2G6_	0	0	0	0	0	71.9042	0	0	0	0	0	0	0	10.273	0	7.84231	0	0	0	0	0
L1701505_T1G12_	0	0	9.21444	0	0	73.1569	0	0	0	0	0	0	0	0	0	0	0	0	0	0	0
L1701634_T3B9_	0	0	0	3.31594	0	74.7452	0	0	0	0	0	0	14.9492	0	0	0	0	0	0	0	0
L1701092_A7_	0	0	0	0	0	75.4661	0	0	0	0	0	0	9.4317	0	0	0	0	0.839479	0	0	0
L1701159_G2_	0	0	5.04854	0	0	76.0857	0	0	0	0	0	0	0	0	0	0	0	0	0	0	0
L1701490_T1F9_	0	0	0	0	0	76.5823	0	0	0	0	0	0	6.71213	0	0	0	0	0	0	0	0
L1701124_D3_	0	0	0	0	0	79.3428	0	0	0	0	0	0	0	0	0	9.54333	0	0	0	0	0
L1701139_E6_	79.8442	0	0	0	0	0	0	0	0	0	0	0	0.00779247	0	0	0	0	0	0	0	0
L1701694_T3G9_	79.7237	0	0	0	0	0.00561251	0	0	0	0	0	0	1.88231	0	0	0	0	0	0	0	0
L1701523_T2A6_	78.6495	0	0	0	0	0	0	0	0	0	0	0	0	0	0	0	0	0	0	0	0
L1701703_T3H6_	76.9825	0	0	0	0	0	0	0	0	0	0	0	0	0	0	0	0	0	0	0	0
L1701663_T3E2_	73.3745	0	0	0	0	0	0	0	0	0	0	0	0	0	0	0	0	0	0	0	0
L1701707_T3H10_	73.2878	0	0	0	0	0.00423453	0	0.00382549	0	0	0	0	0	0	0	0	0	0	0	0	0
L1701633_T3B8_	71.2746	0	0	0	0	0.26653	0	0	0	0	0	0	0	0	0	0	0	0	0	0	0
L1701102_B5_	69.3602	0	0	0.034133	0	0	0	0.104498	0	0	0	0	0	0	0	0	0	0	0	0	0
L1701459_T1D2_	68.9918	0	0	0.926609	0	0.00471019	0	0	0	0	0	0	0	0	0	0	0	0	0	0	0
L1701532_T2B3_	68.6148	0	0	0	0	0	0	0	0	0	0	0	0	0	0	0	0	0	0.00139621	0	0
L1701535_T2B6_	61.5956	0	0	0	0	0.0321936	0	0	0	0	0	0	0	0	0	0	0	0	0	0	0
L1701090_A5_	59.2215	0	0	0	0	0	0	0	0	0	0	0	0	0	0	0	0	0	0	0	0
L1701447_T1C2_	56.7997	0	0	0	0	0	0	0	0	0	0	0	0	0	0	0	0	0	0	0	0
L1701647_T3C10_	54.8312	0	0	0	0	0.0100844	0	0	0	0	0	0	0	0	0	0	0	0	0	0	0
L1701171_H2_	23.9564	0	0	0.0385316	0	0	0	0	0	0	0	0	0	0	0	0	0	0	0	0	0
L1701560_T2D7_	0	0	0	0	0	0.187088	0	0	0	0	0	0	20.7922	0	0	0	0	0	0	0	0
L1701696_T3G11_	0	0	0	79.2787	0	0.0478048	0	0	0	0	0	0	0	0	0	0	0	0	0	0	0
L1701430_T1A9_	0	0	0	29.3658	0	0.140991	0	0	0	0	0	0	0	0	0	0	0	0	0	0	0
L1701546_T2C5_	0	0	0	31.5526	0	0.239091	0	0	0	4.24821	0	0	0	0	0	0	0	0	0	0	0
L1701642_T3C5_	0	0	0	16.837	0	0.287205	0	0	0	0	0	0	0	0	0	0	0	0	0	0	0
L1701607_T2H6_	0.0160824	0	0	18.5497	0	0.0689527	0	0	0	0	0	0	0	0	0	0	0	0	0	0	0
L1701442_T1B9_	9.92297	0	0	0	0	0.0847498	0	0	0	0	0	0	0	0	0	0	0	0	0	0	0
L1701526_T2A9_	0.0182671	0	0	0	0	12.5997	0	0	0	0	0	0	0	0	0	0	0	0	0	0	0
L1701601_T2G12_	0.225387	0	0	0	0	31.406	0	0	0	0	0	0	0	0	0	0	0	0	0	0	0
L1701522_T2A5_	0	0	0	0	0	5.4565	0	0	0	0	0	0	2.10736	0	0	0	0	0	0	0	0
L1701572_T2E7_	0	0	0	0	0	8.85942	0	0	0	0	0	0	0	0	0	0	0	0	0	0	0
L1701554_T2D1_	0	0	0	0	0	11.1085	0	0	0	0	0	0	0	0	0	0	0	0	0	0	0
L1701613_T2H12_	0	0	0	0	0	12.0656	0	0	0	0	0	0	0	0	0	0	0	0	0	0	0
L1701503_T1G10_	0	0	0	0	0	13.2526	0	0	0	0	0	0	0	0	0	1.11749	0	0	0	0	0
L1701657_T3D8_	0	0	0	0	0	16.3782	0	0	0	0	0	0	0	0	0	0	0	0	0	0	0
L1701520_T2A3_	0	0	0	0	0	18.2013	0	0	0	0	0	0	0	0	0	0	0	0	0	0	0
L1701501_T1G8_	0	0	0	0	0	25.4703	0	0	0	0	0	0	0	0	0	0	0	0	0	0	0
L1701128_D7_	0	0	0	0	0	27.095	0	0	0	0	0	0	0	0	0	0	0	0	0	0	0
L1701088_A3_	0	0	0	0	0	33.1167	0	0	0	0	0	0	2.11835	0	0	0	0	0	0	0	0
L1701439_T1B6_	0	0	0	0	0	38.6802	0	0	0	0	0	0	0	2.06417	0	0	0	0	0	0	0
L1701619_T3A6_	0	0	0	0	0	42.6348	0	0	0	0	0	0	0	0	0	0	0	0	0	0	0
L1701615_T3A2_	0	0	0	0	0	43.0499	0	0	0	0	0	0	0	0	0	0	0	0	0	0	0
L1701504_T1G11_	0	0	0	0	0	52.353	0	0	0	0	0	0	0	0	0	0	0	0	0	0	0
L1701125_D4_	0	0	0	0	0	54.3693	0	0	0	0	0	0	0	0	0	0	0	0	0	0	0
L1701481_T1E12_	0	0	0	0	0	55.7728	0	0	0	0	0	0	0	0	0	0	0	0	0	0	0
L1701652_T3D3_	0	0	0	0	0	56.4406	0	0	0	0	0	0	0	0	0	0	0	0	0	0	0
L1701428_T1A7_	0	0	0	0	0	62.2758	0	0	0	0	0	0	0	0	0	0	0	0	0	0	0
L1701165_G8_	0	0	0	0	0	62.7967	0	0	0	0	0	0	0	0	0	0	0	0	0	0	0
L1701422_T1A1_	0	0	0	0	0	63.141	0	0	0	0	0	0	0	0	0	0	0	0	0	0	0
L1701677_T3F4_	0	0	0	0.0386456	0	65.9076	0	0	0	0	0	0	0	0	0	0	0	0	0	0	0
L1701519_T2A2_	0	0	0	0	0	67.1433	0	0	0	0	0	0	0	0	0	0	0	0	0	0	0
L1701698_T3H1_	0	0	0	0	0	67.2751	0	0	0	0	0	0	0	0	0	0	0	0	0	0	0
L1701678_T3F5_	0	0	0	0	0	67.8045	0	0	0	0	0	0	0	0	0	0	0	0	0	0	0
L1701089_A4_	0	0	0	0	0	68.273	0	0	0	0	0	0	0	0	0	0	0	0	0	0	0
L1701138_E5_	0.0119464	0	0	0	0	46.8597	0	0	0	0	0	0	0	0	0	0	0	0	0	0	0
L1701466_T1D9_	0.00947792	0	0	0	0	73.7548	0	0	0	0	0	0	0	0	0	0	0	0.468633	0	0	0
L1701110_C1_	0.00945112	0	0	0	0	71.8899	0	0	0	0	0	0	0	0	0	0	0	0	0	0	0
L1701100_B3_	0.00931877	0	0	0	0	79.2136	0	0	0	0	0	0	0	0	0	0	0	0	0	0	0
L1701160_G3_	0.00827764	0	0	0	0	75.7581	0	0	0	0	0	0	0	0	0	0	0	0	0	0	0
L1701525_T2A8_	0.00382888	0	0	0	0	76.1876	0	0	0	0	0	0	0.448189	0	0	0	0	0	0	0	0
L1701654_T3D5_	0	0	0	0	0	70.2768	0	0	0	0	0	0	0	0	0	0	0	0	0	0	0
L1701166_G9_	0	0	0	0	0	73.7836	0	0	0	0	0	0	2.26396	0	0	0	0	0	0	0	0
L1701557_T2D4_	0	0	0	0	0	74.0067	0	0	0	0	0	0	0	0	0	0	0	0	0	0	0
L1701646_T3C9_	0	0	0	0	0	74.594	0	0	0	0	0	0	0	0	0	0	0	0	0	0	0
L1701641_T3C4_	0	0	0	0	0	74.7349	0	0	0	0	0	0	0	0	0	0	0	0	0	0	0
L1701095_A10_	0	0	0	0	0	75.767	0	0	0	0	0	0	0	0	0	0	0	0	0	0	0
L1701640_T3C3_	0	0	0	0	0	75.9716	0	0	0	0	0	0	0.976682	0	0	0	0	0	0	0	0
L1701461_T1D4_	0	0	0	0	0	76.2984	0	0	0	0	0	0	0	0	0	0	0	0	0	0	0
L1701500_T1G7_	0	0	0	0	0	79.459	0	0	0	0	0	0	0	0	0	0	0	0	0	0	0
L1701697_T3G12_	0	0	0	0	0	79.9378	0	0	0	0	0	0	0	0	0	0	0	0	0	0	0
L1701112_C3_	0	0	0	0	0	0	0	0	0	0	0	0	0	0	0	0	0	0	0	0	0
L1701142_E9_	0	0	0	0	0.109845	0	0	0	0	0	0	0	0	0	0	0	0	0	0	0	0
L1701178_H9_	0	0	0	0	0	0	0	0	0	0	0	0	0	0	0	0	0	0	0	0	0
L1701464_T1D7_	0	0	0	0	0	0	0	1.76767	0	0	0	0	0	0	0	0	0	0	0	0	0
L1701482_T1F1_	0	0	0	0	0	0	0	0	0	0	0	0	0	0	0	0	0	0	0	0	0
L1701489_T1F8_	0	0	0	0	0	0	0	0	0	0	0	0	0	0	0	0	0	0	0	0	0
L1701507_T1H2_	0	0	0	0	0	0	0	0	0	0	0	0	0	0	0	0	0	0	0	0	0
L1701513_T1H8_	0	0	0	0	0	0	0	0	0	0	0	0	0	0	0	0	0	0	0	0	0
L1701518_T2A1_	0	0	0	0	0	0	0	0	0	0	0	0	0	0	0	0	0	0	0	0	0
L1701575_T2E10_	0	0	0	0	0	0	0	0	0	0	0	0	0	0	0	0	0	0	0	0	0
L1701587_T2F10_	0	0	0	0	0	0	0	0	0	0	0	0	0	0	0	0	0	0	0	0	0
L1701614_T3A1_	0	0	0	0	0	0	0	0	0	0	0	0	0	0	0	0	0	0	0	0	0
L1701627_T3B2_	0	0	0	0	0	0.0132583	0	0	0	0	0	0	0	0	0	0	0	0	0	0	0
L1701458_T1D1_	0	0	0	0	0	0.0147687	0	0	0	0	0	0	0	0	0	0	0	0	0	0	0
L1701450_T1C5_	0	0	0	0	0	0.026948	0	0	0	0	0	0	0	0	0	0	0	0	0	0	0
L1701448_T1C3_	0	0	0	0	0	0.0297717	0	0	0	0	0	0	0	0	0	0	0	0	0	0	0
L1701528_T2A11_	0	0	0	0	0	0.0487127	0	0	0	0	0	0	0	0	0	0	0	0	0	0	0
L1701086_A1_	0	0	0	0	0	0.100036	0	0	0	0	0	0	0	0	0	0	0	0	0	0	0
L1701175_H6_	0	0	0	0	0	0.13114	0	0	0	0	0	0	0	0	0	0	0	0	0	0	0
L1701130_D9_	0	0	0	0	0	0.32494	0	0	0	0	0	0	0	0	0	0	0	0	0	0	0
L1701444_T1B11_	0	0	0	0	0	0.844776	0	0	0	0	0	0	0	0	0	0	0	0	0	0	0
L1701443_T1B10_
L1701475_T1E6_
L1701511_T1H6_

## Sheet: VSGs. Raw counts
Chromosome	Start	End	Attributes	B6_	C6_	D6_	B12_	C12_	D12_	L1701091_A6_	L1701121_C12_	L1701451_T1C6_	L1701457_T1C12_	L1701463_T1D6_	L1701469_T1D12_	L1701547_T2C6_	L1701553_T2C12_	L1701559_T2D6_	L1701565_T2D12_	L1701643_T3C6_	L1701649_T3C12_	L1701655_T3D6_	L1701661_T3D12_	L1701103_B6_	L1701127_D6_	L1701133_D12_	A1_	A2_	A3_	A4_	A5_	B1_	B2_	B3_	B4_	B5_	C1_	C2_	C3_	C4_	C5_	D1_	D2_	D3_	D4_	D5_	E1_	E3_	E5_
Alternative_allele3_Tb427v9	22719	24161	Name=Similar to Tb427VSG-761;ID=Tb427v9_000010600:pseudogene;has_internal_stop=false;has_frameshift=false;Target=Tb11.1040:mRNA 26 471;original_prot_length=476;Note=100.00 percent identity to VSG Tb427VSG-761. The alignment length is 1443 nt, while the query VSG gene sequence is 1443 nt long. This is the most similar gene to Tb427VSG-761 (Tb427VSG-761 : GB Accession KC612499 : 1443nt : Complete a…	0	0	0	0	11	4	0	0	22	4	0	0	0	0	0	66	8	0	0	0	0	49	0	0	0	0	0	0	0	0	0	0	0	0	0	0	0	0	0	0	0	0	0	0	0	0
Alternative_allele3_Tb427v9	25407	26897	Name=Tb427VSG-502;ID=Tb427v9_000010700;Note=100.00 percent identity to VSG Tb427VSG-502. The alignment length is 1491 nt, while the query VSG gene sequence is 1491 nt long. This is the most similar gene to Tb427VSG-502 (Tb427VSG-502 : GB Accession KC613631 : 1491nt : Complete : contig3030.) in the genome	0	0	0	0	0	0	0	0	0	0	0	0	0	0	0	0	0	8	0	0	0	0	0	0	0	0	0	0	0	0	0	0	0	0	0	0	0	0	0	0	0	0	0	0	0	0
Alternative_allele3_Tb427v9	33793	35078	Name=Similar to Tb427VSG-3577;ID=Tb427v9_000010900:pseudogene;has_internal_stop=true;has_frameshift=true;Target=Tb927.6.5260:mRNA 1 431;original_prot_length=462;Note=100.00 percent identity to VSG Tb427VSG-3577. The alignment length is 951 nt, while the query VSG gene sequence is 951 nt long. This is the most similar gene to Tb427VSG-3577 (Tb427VSG-3577 : GB Accession KC612171 : 951nt : Internal …	0	0	0	0	68	0	0	0	0	0	28	0	0	0	0	0	0	0	0	0	0	0	18	0	0	0	0	0	0	0	0	0	0	0	0	0	0	0	0	0	0	0	0	0	0	0
Alternative_allele3_Tb427v9	37435	38439	Name=Tb427VSG-3629;ID=Tb427v9_000011100;Note=100.00 percent identity to VSG Tb427VSG-3629. The alignment length is 1005 nt, while the query VSG gene sequence is 1005 nt long. This is the most similar gene to Tb427VSG-3629 (Tb427VSG-3629 : GB Accession KC612223 : 1005nt : Internal partial : contig3030.) in the genome	0	0	0	0	56	0	0	0	0	0	0	31	0	41	2	0	0	0	0	90	0	0	0	0	0	0	0	0	0	0	0	0	0	0	0	0	0	0	0	0	0	0	0	0	0	0
Alternative_allele3_Tb427v9	43779	45005	Name=Tb427VSG-1612;ID=Tb427v9_000011200;Note=100.00 percent identity to VSG Tb427VSG-1612. The alignment length is 1044 nt, while the query VSG gene sequence is 1044 nt long. This is the most similar gene to Tb427VSG-1612 (Tb427VSG-1612 : GB Accession KC613101 : 1044nt : N-terminus partial : contig7143.) in the genome	0	0	0	0	49	0	7	10	0	0	0	0	10	0	12	0	16	0	0	86	0	11	39	0	0	0	0	0	0	0	0	0	0	0	0	0	0	0	0	0	0	0	0	0	0	0
Alternative_allele3_Tb427v9	46962	48392	Name=Similar to Tb427VSG-3227;ID=Tb427v9_000011300:pseudogene;has_internal_stop=true;has_frameshift=true;Target=Tb927.11.20570:mRNA 42 504;original_prot_length=507;Note=100.00 percent identity to VSG Tb427VSG-3227. The alignment length is 1113 nt, while the query VSG gene sequence is 1113 nt long. This is the most similar gene to Tb427VSG-3227 (Tb427VSG-3227 : GB Accession KC611837 : 1113nt : Int…	0	0	0	0	38	0	0	0	0	2	0	0	0	0	0	0	0	0	0	63	0	18	21	0	0	0	0	0	0	0	0	0	0	0	0	0	0	0	0	0	0	0	0	0	0	0
Alternative_allele3_Tb427v9	50184	51763	Name=Similar to Tb427VSG-437;ID=Tb427v9_000011400:pseudogene;has_internal_stop=true;has_frameshift=true;has_start=true;Target=Tb927.7.6540:mRNA 8 539;original_prot_length=548;Note=100.00 percent identity to VSG Tb427VSG-437. The alignment length is 1533 nt, while the query VSG gene sequence is 1533 nt long. This is the most similar gene to Tb427VSG-437 (Tb427VSG-437 : GB Accession KC612422 : 1533…	0	0	0	0	0	0	0	0	16	0	2	0	0	0	4	0	0	0	0	0	0	0	2	0	0	0	0	0	0	0	0	0	0	0	0	0	0	0	0	0	0	0	0	0	0	0
Alternative_allele3_Tb427v9	67580	69163	Name=Tb427VSG-350;ID=Tb427v9_000011900;Note=100.00 percent identity to VSG Tb427VSG-350. The alignment length is 1584 nt, while the query VSG gene sequence is 1584 nt long. This is the most similar gene to Tb427VSG-350 (Tb427VSG-350 : GB Accession KC613496 : 1584nt : Complete : contig4649.) in the genome	0	0	0	0	0	0	0	0	0	0	0	0	0	0	3	0	0	0	0	0	0	0	14	0	0	0	0	0	0	0	0	0	0	0	0	0	0	0	0	0	0	0	0	0	0	0
BES10_Tb427v9	37190	38803	Name=Similar to Tb427VSG-15;ID=Tb427v9_000013400;Note=99.38 percent identity to VSG Tb427VSG-15. The alignment length is 1614 nt, while the query VSG gene sequence is 1614 nt long. This is the most similar gene to Tb427VSG-15 (Tb427VSG-15 : GB Accession FM162576 : 1614nt : Complete : contig1369.) in the genome;VSG_type=Bloodstream Expression Site Telomeric	0	0	0	278	553	6	0	16	0	2	20	30	16	40	0	0	0	13	10	97	0	14	0	0	0	0	0	0	0	0	0	0	0	0	0	0	0	0	0	0	0	0	0	0	0	0
BES11_Tb427v9	41603	42646	Name=Similar to Tb427VSG-3327;ID=Tb427v9_000014300:pseudogene;has_internal_stop=false;has_frameshift=false;Target=Tb11.v5.0213.1 1 327;original_prot_length=340;Note=100.00 percent identity to VSG Tb427VSG-3327. The alignment length is 1044 nt, while the query VSG gene sequence is 1044 nt long. This is the most similar gene to Tb427VSG-3327 (Tb427VSG-3327 : GB Accession KC611933 : 1044nt : Interna…	0	0	0	0	0	0	0	0	0	0	0	0	0	0	0	0	0	0	0	0	0	0	0	0	0	0	0	0	0	0	6	0	0	0	0	0	0	0	0	0	0	0	0	0	0	0
BES12_Tb427v9	45230	46630	Name=Tb427VSG-8;ID=Tb427v9_000015400;Note=100.00 percent identity to VSG Tb427VSG-8. The alignment length is 1401 nt, while the query VSG gene sequence is 1401 nt long. This is the most similar gene to Tb427VSG-8 (Tb427VSG-8 : GB Accession AY935574 : 1401nt : Complete : contig90003.) in the genome;VSG_type=Bloodstream Expression Site Telomeric	250	0	0	3899	5022	4800	103	567	98	601	637	276	94	484	197	1302	100	457	234	1096	54	1065	340	0	0	0	0	0	0	0	0	0	0	0	0	0	0	0	0	0	0	0	0	0	0	0
BES13_Tb427v9	61689	63203	Name=Tb427VSG-17;ID=Tb427v9_000016800;Note=99.66 percent identity to VSG Tb427VSG-17. The alignment length is 1489 nt, while the query VSG gene sequence is 1491 nt long. This is the most similar gene to Tb427VSG-17 (Tb427VSG-17 : GB Accession DQ826504 : 1491nt : Complete almost : contig6128.) in the genome;VSG_type=Bloodstream Expression Site Telomeric	0	16	10	2	186	564	1	0	0	0	0	0	2	0	0	4	0	5	0	8	0	0	10	0	0	0	0	0	0	0	0	0	0	0	0	0	0	0	0	0	0	0	0	0	0	0
BES14_Tb427v9	42820	44307	Name=Similar to Tb427VSG-1123;ID=Tb427v9_000018000:pseudogene;has_internal_stop=true;has_frameshift=false;Target=Tb09.v4.0185:mRNA 3 500;original_prot_length=507;Note=99.72 percent identity to VSG Tb427VSG-1123. The alignment length is 1434 nt, while the query VSG gene sequence is 1434 nt long. This is the most similar gene to Tb427VSG-1123 (Tb427VSG-1123 : GB Accession KC612632 : 1434nt : N-term…	0	0	6	0	0	0	0	0	0	0	0	0	0	0	0	0	0	0	0	0	0	0	0	0	0	0	0	0	0	0	0	0	0	0	0	0	0	0	0	0	0	0	0	0	0	0
BES15_Tb427v9	65518	67024	Name=Similar to Tb427VSG-1401;ID=Tb427v9_000019600:pseudogene;has_internal_stop=false;has_frameshift=true;Target=Tb927.3.150:mRNA 3 525;original_prot_length=535;Note=99.84 percent identity to VSG Tb427VSG-1401. The alignment length is 1239 nt, while the query VSG gene sequence is 1239 nt long. This is the most similar gene to Tb427VSG-1401 (Tb427VSG-1401 : GB Accession KC612902 : 1239nt : N-termi…	0	0	0	10	16	8	0	0	0	0	0	0	0	0	0	0	0	0	0	0	0	0	0	0	0	0	0	0	0	0	0	0	0	0	0	0	0	0	0	0	0	0	0	0	0	0
BES15_Tb427v9	88124	89680	Name=Similar to Tb427VSG-11;ID=Tb427v9_000019800;Note=100.00 percent identity to VSG Tb427VSG-11. The alignment length is 1557 nt, while the query VSG gene sequence is 1557 nt long. This is the most similar gene to Tb427VSG-11 (Tb427VSG-11 : GB Accession AY935571 : 1557nt : Complete : contig3228.) in the genome;VSG_type=Bloodstream Expression Site Telomeric	0	0	0	39553	33493	39239	4723	4800	5042	6647	7938	9763	3057	13143	7819	27549	3524	7277	4735	16470	4837	21568	7715	0	0	0	0	0	4	0	0	0	0	4	0	0	0	0	6	0	0	0	2	0	0	0
BES17_Tb427v9	77347	78846	Name=Tb427VSG-13;ID=Tb427v9_000021400;Note=99.93 percent identity to VSG Tb427VSG-13. The alignment length is 1500 nt, while the query VSG gene sequence is 1500 nt long. This is the most similar gene to Tb427VSG-13 (Tb427VSG-13 : GB Accession AY935576 : 1500nt : Complete : contig90005.) in the genome;VSG_type=Bloodstream Expression Site Telomeric	0	0	0	52	0	0	0	0	0	0	0	0	0	0	0	0	0	0	0	0	0	0	0	0	0	0	0	0	0	0	0	0	0	0	0	0	0	0	0	0	0	0	0	0	0	0
BES1_Tb427v9	69612	70403	Name=Tb427VSG-3719;ID=Tb427v9_000023100;Note=100.00 percent identity to VSG Tb427VSG-3719. The alignment length is 792 nt, while the query VSG gene sequence is 792 nt long. This is the most similar gene to Tb427VSG-3719 (Tb427VSG-3719 : GB Accession KC612310 : 792nt : Internal partial : contig1390.) in the genome	32	230	37	49	294	60	0	0	0	0	0	0	0	0	0	0	0	0	0	0	0	40	0	0	0	0	0	93	0	0	0	0	0	0	0	0	0	0	0	0	0	0	0	0	0	0
BES1_Tb427v9	75590	77020	Name=Tb427VSG-2;ID=Tb427v9_000023200;Note=100.00 percent identity to VSG Tb427VSG-2. The alignment length is 1431 nt, while the query VSG gene sequence is 1431 nt long. This is the most similar gene to Tb427VSG-2 (Tb427VSG-2 : GB Accession X56762 : 1431nt : Complete : contig6875.) in the genome;VSG_type=Bloodstream Expression Site Non-Telomeric	47288	60788	36521	35762	65266	38165	922	1876	858	2255	3947	2681	221	1950	1035	5873	1496	1819	665	3295	2743	6021	1246	26948	43910	43578	16616	35981	28050	45597	20427	38824	58130	38713	47083	33057	40109	30803	42610	28904	17705	27368	31648	52721	46945	35786
BES2_Tb427v9	77111	78694	Name=Tb427VSG-9;ID=Tb427v9_000025200;Note=100.00 percent identity to VSG Tb427VSG-9. The alignment length is 1584 nt, while the query VSG gene sequence is 1584 nt long. This is the most similar gene to Tb427VSG-9 (Tb427VSG-9 : GB Accession AY935573 : 1584nt : Complete : contig90004.) in the genome;VSG_type=Bloodstream Expression Site Telomeric	0	0	0	0	0	0	0	0	0	0	0	0	0	0	0	0	0	0	0	0	0	0	0	0	0	0	0	0	0	0	0	0	0	0	0	0	0	0	0	0	0	0	0	0	0	0
BES3_Tb427v9	62908	64497	Name=Similar to Tb427VSG-6;ID=Tb427v9_000026900;Note=99.94 percent identity to VSG Tb427VSG-6. The alignment length is 1590 nt 99.43 percent identity to VSG Tb427VSG-1952. The alignment length is 1415 nt, while the query VSG gene sequence is 1590 nt long. This is the most similar gene to Tb427VSG-6 (Tb427VSG-6 : GB Accession X56764 : 1590nt : Complete : contig90007.) in the genome;VSG_type=Bloods…	0	30	46	60	0	36	0	0	0	8	0	0	4	0	4	52	4	14	0	0	0	8	12	0	0	0	0	0	0	0	0	0	0	0	0	0	0	0	0	0	0	0	0	0	0	0
BES4_Tb427v9	63676	65106	Name=Tb427VSG-21;ID=Tb427v9_000028300;Note=99.16 percent identity to VSG Tb427VSG-21. The alignment length is 1431 nt, while the query VSG gene sequence is 1431 nt long. This is the most similar gene to Tb427VSG-21 (Tb427VSG-21 : GB Accession AY935572 : 1431nt : Complete : contig1587.) in the genome;VSG_type=Bloodstream Expression Site Telomeric	0	0	0	0	0	0	0	0	0	0	0	0	0	0	0	0	0	5	0	0	0	0	0	0	0	4	0	0	0	0	0	0	0	0	0	0	0	0	0	0	0	0	0	0	0	0
BES5_Tb427v9	62049	63629	Name=Tb427VSG-18;ID=Tb427v9_000029900;Note=100.00 percent identity to VSG Tb427VSG-18. The alignment length is 1581 nt, while the query VSG gene sequence is 1581 nt long. This is the most similar gene to Tb427VSG-18 (Tb427VSG-18 : GB Accession DQ826505 : 1581nt : Complete : contig6440.) in the genome;VSG_type=Bloodstream Expression Site Telomeric	0	0	0	1276	10	0	0	0	0	0	0	0	0	0	0	0	0	0	0	0	0	0	0	0	0	0	0	0	0	0	0	0	0	0	0	0	0	0	0	0	0	0	0	0	0	0
BES7_Tb427v9	82357	83886	Name=Tb427VSG-3;ID=Tb427v9_000031700;Note=100.00 percent identity to VSG Tb427VSG-3. The alignment length is 1530 nt, while the query VSG gene sequence is 1530 nt long. This is the most similar gene to Tb427VSG-3 (Tb427VSG-3 : GB Accession AY935575 : 1530nt : Complete : contig3077.) in the genome;VSG_type=Bloodstream Expression Site Telomeric	0	0	0	0	0	0	0	0	0	0	0	0	0	0	0	0	0	0	0	0	0	0	0	0	0	0	0	0	0	0	0	0	0	0	0	0	0	0	0	0	0	0	0	0	0	0
Chr10_3A_Tb427v9	7311	8192	Name=Tb427VSG-3786;ID=Tb427v9_000032100;Note=100.00 percent identity to VSG Tb427VSG-3786. The alignment length is 882 nt, while the query VSG gene sequence is 882 nt long. This is the most similar gene to Tb427VSG-3786 (Tb427VSG-3786 : GB Accession KC612373 : 882nt : Internal partial : contig5176.) in the genome	0	0	0	0	0	0	0	0	0	0	0	0	0	0	0	0	0	0	0	0	0	0	0	0	0	0	0	0	0	0	0	0	0	0	0	0	0	0	0	0	0	0	0	0	0	0
Chr10_3A_Tb427v9	42403	43857	Name=Similar to Tb427VSG-2311;ID=Tb427v9_000032400:pseudogene;has_internal_stop=true;has_frameshift=false;Target=Tb927.11.19130:mRNA 30 519;original_prot_length=521;Note=100.00 percent identity to VSG Tb427VSG-2311. The alignment length is 513 nt, while the query VSG gene sequence is 513 nt long. This is the most similar gene to Tb427VSG-2311 (Tb427VSG-2311 : GB Accession KC611583 : 513nt : C-ter…	0	0	0	0	0	0	0	0	0	0	0	0	0	0	0	0	0	0	0	0	0	0	0	0	0	0	0	0	0	0	0	0	0	0	0	0	0	0	0	0	0	0	0	0	0	0
Chr10_3A_Tb427v9	47101	47997	Name=Tb427VSG-1774;ID=Tb427v9_000032600;Note=100.00 percent identity to VSG Tb427VSG-1774. The alignment length is 897 nt, while the query VSG gene sequence is 897 nt long. This is the most similar gene to Tb427VSG-1774 (Tb427VSG-1774 : GB Accession KC613253 : 897nt : N-terminus partial : contig7090.) in the genome	0	0	0	0	0	0	0	0	0	0	0	0	0	0	0	0	0	0	0	0	0	0	0	0	0	0	0	0	0	0	0	0	0	0	0	0	0	0	0	0	0	0	0	0	0	0
Chr10_3A_Tb427v9	50307	51764	Name=Tb427VSG-1080;ID=Tb427v9_000032700;Note=100.00 percent identity to VSG Tb427VSG-1080. The alignment length is 1458 nt, while the query VSG gene sequence is 1458 nt long. This is the most similar gene to Tb427VSG-1080 (Tb427VSG-1080 : GB Accession KC612589 : 1458nt : N-terminus partial : contig5313.) in the genome	0	0	0	0	0	0	0	0	0	0	0	0	0	0	0	0	0	0	0	0	0	0	0	0	0	0	0	0	0	0	0	0	0	0	0	0	0	0	0	0	0	0	0	0	0	0
Chr10_3A_Tb427v9	61375	62841	Name=Tb427VSG-593;ID=Tb427v9_000033100;Note=100.00 percent identity to VSG Tb427VSG-593. The alignment length is 1458 nt, while the query VSG gene sequence is 1458 nt long. This is the most similar gene to Tb427VSG-593 (Tb427VSG-593 : GB Accession KC613720 : 1458nt : Complete : contig7460.) in the genome	0	0	0	0	0	0	0	0	0	0	0	0	0	0	0	0	0	0	0	0	0	0	0	0	0	0	0	0	0	0	0	0	0	0	0	0	0	0	0	0	0	0	0	0	0	0
Chr10_3A_Tb427v9	66056	67734	Name=Similar to Tb427VSG-1718;ID=Tb427v9_000033200:pseudogene;has_internal_stop=true;has_frameshift=true;Target=Tb11.v5.1047.1 7 509;original_prot_length=527;Note=99.68 percent identity to VSG Tb427VSG-1718. The alignment length is 944 nt, while the query VSG gene sequence is 944 nt long. This is the most similar gene to Tb427VSG-1718 (Tb427VSG-1718 : GB Accession KC613200 : 945nt : N-terminus pa…	0	0	0	0	0	0	0	0	0	0	0	0	0	0	0	0	0	0	0	0	0	0	0	0	0	0	0	0	0	0	0	0	0	0	0	0	0	0	0	0	0	0	0	0	0	0
Chr10_3A_Tb427v9	74343	75754	Name=Similar to Tb427VSG-3772;ID=Tb427v9_000033600:pseudogene;has_internal_stop=true;has_frameshift=true;Target=Tb927.11.20100:mRNA 4 458;original_prot_length=490;Note=99.72 percent identity to VSG Tb427VSG-3772. The alignment length is 723 nt, while the query VSG gene sequence is 723 nt long. This is the most similar gene to Tb427VSG-3772 (Tb427VSG-3772 : GB Accession KC612360 : 723nt : Internal…	0	0	0	0	0	0	0	0	0	0	0	0	0	0	0	0	0	0	0	0	0	0	0	0	0	0	0	0	0	0	0	0	0	0	0	0	0	0	0	0	0	0	0	0	0	0
Chr10_3A_Tb427v9	81144	82577	Name=Tb427VSG-1122;ID=Tb427v9_000033700;Note=99.37 percent identity to VSG Tb427VSG-1122. The alignment length is 1434 nt, while the query VSG gene sequence is 1434 nt long. This is the most similar gene to Tb427VSG-1122 (Tb427VSG-1122 : GB Accession KC612631 : 1434nt : N-terminus partial : contig2284.) in the genome	0	0	0	0	0	0	0	0	0	0	0	0	0	0	0	0	0	0	0	0	0	0	0	0	0	0	0	0	0	0	0	0	0	0	0	0	0	0	0	0	0	0	0	0	0	0
Chr10_3A_Tb427v9	89484	90995	Name=Tb427VSG-1031;ID=Tb427v9_000034100;Note=100.00 percent identity to VSG Tb427VSG-1031. The alignment length is 1512 nt, while the query VSG gene sequence is 1512 nt long. This is the most similar gene to Tb427VSG-1031 (Tb427VSG-1031 : GB Accession KC612543 : 1512nt : N-terminus partial : contig2284.) in the genome	0	0	0	0	0	0	0	0	0	0	0	0	0	0	0	0	0	0	0	0	0	0	0	0	0	0	0	0	0	0	0	0	0	0	0	0	0	0	0	0	0	0	0	0	0	0
Chr10_3A_Tb427v9	95286	96881	Name=Tb427VSG-335;ID=Tb427v9_000034400;Note=100.00 percent identity to VSG Tb427VSG-335. The alignment length is 1596 nt, while the query VSG gene sequence is 1596 nt long. This is the most similar gene to Tb427VSG-335 (Tb427VSG-335 : GB Accession KC613482 : 1596nt : Complete : contig1879.) in the genome	0	0	0	0	0	0	0	0	0	0	0	0	0	0	0	0	0	0	0	0	0	0	0	0	0	0	0	0	0	0	0	0	0	0	0	0	0	0	0	0	0	0	0	0	0	0
Chr10_3A_Tb427v9	112938	114407	Name=Tb427VSG-3096;ID=Tb427v9_000034800;Note=100.00 percent identity to VSG Tb427VSG-3096. The alignment length is 1282 nt, while the query VSG gene sequence is 1299 nt long. This is the most similar gene to Tb427VSG-3096 (Tb427VSG-3096 : GB Accession KC611709 : 1299nt : Internal partial : contig3825.) in the genome	0	0	0	0	0	0	0	0	0	0	0	0	0	0	0	0	0	0	0	0	0	0	0	0	0	0	0	0	0	0	0	0	0	0	0	0	0	0	0	0	0	0	0	0	0	0
Chr10_3A_Tb427v9	116326	117780	Name=Tb427VSG-621;ID=Tb427v9_000035000;Note=98.95 percent identity to VSG Tb427VSG-621. The alignment length is 1434 nt 95.17 percent identity to VSG Tb427VSG-775. The alignment length is 1347 nt, while the query VSG gene sequence is 1440 nt long. This is the most similar gene to Tb427VSG-621 (Tb427VSG-621 : GB Accession KC613747 : 1440nt : Complete : contig7565.) in the genome	0	0	0	0	0	0	0	0	0	0	0	0	0	0	0	0	0	0	0	0	0	0	0	0	0	0	0	0	0	0	0	0	0	0	0	0	0	0	0	0	0	0	0	0	0	0
Chr10_3A_Tb427v9	125605	127252	Name=Similar to Tb427VSG-756;ID=Tb427v9_000035300:pseudogene;has_internal_stop=true;has_frameshift=false;has_stop=true;Target=Tb927.11.18260.1 39 413;original_prot_length=413;Note=99.94 percent identity to VSG Tb427VSG-756. The alignment length is 1582 nt, while the query VSG gene sequence is 1581 nt long. This is the most similar gene to Tb427VSG-756 (Tb427VSG-756 : GB Accession KC611305 : 1581n…	0	0	0	0	0	0	0	0	0	0	0	0	0	0	0	0	0	0	0	0	0	0	0	0	0	0	0	0	0	0	0	0	0	0	0	0	0	0	0	0	0	0	0	0	0	0
Chr10_3A_Tb427v9	133541	134943	Name=Similar to Tb427VSG-3125;ID=Tb427v9_000035400:pseudogene;has_internal_stop=true;has_frameshift=true;Target=Tb927.10.16370:mRNA 27 465;original_prot_length=479;Note=100.00 percent identity to VSG Tb427VSG-3125. The alignment length is 1248 nt, while the query VSG gene sequence is 1248 nt long. This is the most similar gene to Tb427VSG-3125 (Tb427VSG-3125 : GB Accession KC611738 : 1248nt : Int…	0	0	0	0	0	0	0	0	0	0	0	0	0	0	0	0	0	0	0	0	0	0	0	0	0	0	0	0	0	0	0	0	0	0	0	0	0	0	0	0	0	0	0	0	0	0
Chr10_3A_Tb427v9	137620	138597	Name=Tb427VSG-3396;ID=Tb427v9_000035600;Note=98.47 percent identity to VSG Tb427VSG-3396. The alignment length is 978 nt, while the query VSG gene sequence is 978 nt long. This is the most similar gene to Tb427VSG-3396 (Tb427VSG-3396 : GB Accession KC611998 : 978nt : Internal partial : contig1448.) in the genome	0	0	0	0	0	0	0	0	0	0	0	0	0	0	0	0	0	0	0	0	0	0	0	0	0	0	0	0	0	0	0	0	0	0	0	0	0	0	0	0	0	0	0	0	0	0
Chr10_3A_Tb427v9	168616	170175	Name=Similar to Tb427VSG-1586;ID=Tb427v9_000036500:pseudogene;has_internal_stop=false;has_frameshift=false;Target=Tb09.v4.0026:mRNA 32 509;original_prot_length=512;Note=100.00 percent identity to VSG Tb427VSG-1586. The alignment length is 1063 nt, while the query VSG gene sequence is 1071 nt long. This is the most similar gene to Tb427VSG-1586 (Tb427VSG-1586 : GB Accession KC613077 : 1071nt : N-t…	0	0	0	0	0	0	0	0	0	0	0	0	0	0	0	0	0	0	0	0	0	0	0	0	0	0	0	0	0	0	0	0	0	0	0	0	0	0	0	0	0	0	0	0	0	0
Chr10_3A_Tb427v9	173707	175055	Name=Similar to Tb427VSG-3122;ID=Tb427v9_000036700:pseudogene;has_internal_stop=false;has_frameshift=true;has_start=true;Target=Tb927.11.20090:mRNA 1 442;original_prot_length=498;Note=100.00 percent identity to VSG Tb427VSG-3122. The alignment length is 1215 nt, while the query VSG gene sequence is 1215 nt long. This is the most similar gene to Tb427VSG-3122 (Tb427VSG-3122 : GB Accession KC611735…	0	0	0	0	0	0	0	0	0	0	0	0	0	0	0	0	0	0	0	0	0	0	0	0	0	0	0	0	0	0	0	0	0	0	0	0	0	0	0	0	0	0	0	0	0	0
Chr10_3A_Tb427v9	199703	201091	Name=Tb427VSG-1194;ID=Tb427v9_000037400;Note=100.00 percent identity to VSG Tb427VSG-1194. The alignment length is 1329 nt, while the query VSG gene sequence is 1329 nt long. This is the most similar gene to Tb427VSG-1194 (Tb427VSG-1194 : GB Accession KC612701 : 1329nt : N-terminus partial mutated ATG : contig6433.) in the genome	0	0	0	0	0	0	0	0	0	0	0	0	0	0	0	0	0	0	0	0	0	0	0	0	0	0	0	0	0	0	0	0	0	0	0	0	0	0	0	0	0	0	0	0	0	0
Chr10_3A_Tb427v9	203203	204624	Name=Tb427VSG-1137;ID=Tb427v9_000037500;Note=100.00 percent identity to VSG Tb427VSG-1137. The alignment length is 1422 nt, while the query VSG gene sequence is 1422 nt long. This is the most similar gene to Tb427VSG-1137 (Tb427VSG-1137 : GB Accession KC612645 : 1422nt : N-terminus partial : contig8762.) in the genome	0	0	0	0	0	0	0	0	0	0	0	0	0	0	0	0	0	0	0	0	0	0	0	0	0	0	0	0	0	0	0	0	0	0	0	0	0	0	0	0	0	0	0	0	0	0
Chr10_3A_Tb427v9	206208	207573	Name=Similar to Tb427VSG-3547;ID=Tb427v9_000037600:pseudogene;has_internal_stop=true;has_frameshift=true;Target=Tb09.v4.0073:mRNA 24 481;original_prot_length=484;Note=100.00 percent identity to VSG Tb427VSG-3547. The alignment length is 942 nt, while the query VSG gene sequence is 942 nt long. This is the most similar gene to Tb427VSG-3547 (Tb427VSG-3547 : GB Accession KC612145 : 942nt : Internal…	0	0	0	0	0	0	0	0	0	0	0	0	0	0	0	0	0	0	0	0	0	0	0	0	0	0	0	0	0	0	0	0	0	0	0	0	0	0	0	0	0	0	0	0	0	0
Chr10_3A_Tb427v9	209371	210447	Name=Similar to Tb427VSG-1584;ID=Tb427v9_000037700:pseudogene;has_internal_stop=false;has_frameshift=true;Target=Tb11.0110:mRNA 9 344;original_prot_length=346;Note=100.00 percent identity to VSG Tb427VSG-1584. The alignment length is 1077 nt, while the query VSG gene sequence is 1077 nt long. This is the most similar gene to Tb427VSG-1584 (Tb427VSG-1584 : GB Accession KC613075 : 1077nt : N-termin…	0	0	0	0	0	0	0	0	0	0	0	0	0	0	0	0	0	0	0	0	0	0	0	0	0	0	0	0	0	0	0	0	0	0	0	0	0	0	0	0	0	0	0	0	0	0
Chr10_3A_Tb427v9	215581	217041	Name=Similar to Tb427VSG-581;ID=Tb427v9_000037800:pseudogene;has_internal_stop=false;has_frameshift=false;Target=Tb11.0910:mRNA 81 547;original_prot_length=549;Note=100.00 percent identity to VSG Tb427VSG-581. The alignment length is 1461 nt, while the query VSG gene sequence is 1461 nt long. This is the most similar gene to Tb427VSG-581 (Tb427VSG-581 : GB Accession KC613708 : 1461nt : Complete :…	0	0	0	0	0	0	0	0	0	0	0	0	0	0	0	0	0	0	0	0	0	0	0	0	0	0	0	0	0	0	0	0	0	0	0	0	0	0	0	0	0	0	0	0	0	0
Chr10_3A_Tb427v9	219812	220711	Name=Tb427VSG-2256;ID=Tb427v9_000037900;Note=99.80 percent identity to VSG Tb427VSG-2256. The alignment length is 507 nt, while the query VSG gene sequence is 507 nt long. This is the most similar gene to Tb427VSG-2256 (Tb427VSG-2256 : GB Accession KC611545 : 507nt : C-terminus partial : contig8209.) in the genome	0	0	0	0	0	0	0	0	0	0	0	0	0	0	0	0	0	0	0	0	0	0	0	0	0	0	0	0	0	0	0	0	0	0	0	0	0	0	0	0	0	0	0	0	0	0
Chr10_3A_Tb427v9	230422	231948	Name=Similar to Tb427VSG-1146;ID=Tb427v9_000038200:pseudogene;has_internal_stop=true;has_frameshift=false;Target=Tb10.v4.0139:mRNA 39 510;original_prot_length=537;Note=99.44 percent identity to VSG Tb427VSG-1146. The alignment length is 1416 nt, while the query VSG gene sequence is 1416 nt long. This is the most similar gene to Tb427VSG-1146 (Tb427VSG-1146 : GB Accession KC612654 : 1416nt : N-ter…	0	0	0	0	0	0	0	0	0	0	0	0	0	0	0	0	0	0	0	0	0	0	0	0	0	0	0	0	0	0	0	0	0	0	0	0	0	0	0	0	0	0	0	0	0	0
Chr10_3A_Tb427v9	235178	236158	Name=Tb427VSG-3394;ID=Tb427v9_000038300;Note=98.37 percent identity to VSG Tb427VSG-3394. The alignment length is 981 nt, while the query VSG gene sequence is 981 nt long. This is the most similar gene to Tb427VSG-3394 (Tb427VSG-3394 : GB Accession KC611996 : 981nt : Internal partial : contig2782.) in the genome	0	0	0	0	0	0	0	0	0	0	0	0	0	0	0	0	0	0	0	0	0	0	0	0	0	0	0	0	0	0	0	0	0	0	0	0	0	0	0	0	0	0	0	0	0	0
Chr10_3A_Tb427v9	238347	239882	Name=Tb427VSG-427;ID=Tb427v9_000038400;Note=99.93 percent identity to VSG Tb427VSG-427. The alignment length is 1536 nt, while the query VSG gene sequence is 1536 nt long. This is the most similar gene to Tb427VSG-427 (Tb427VSG-427 : GB Accession KC613565 : 1536nt : Complete : contig2782.) in the genome	0	0	0	0	0	0	0	0	0	0	0	0	0	0	0	0	0	0	0	0	0	0	0	0	0	0	0	0	0	0	0	0	0	0	0	0	0	0	0	0	0	0	0	0	0	0
Chr10_3A_Tb427v9	249370	250770	Name=Tb427VSG-3181;ID=Tb427v9_000038700;Note=100.00 percent identity to VSG Tb427VSG-3181. The alignment length is 1401 nt, while the query VSG gene sequence is 1401 nt long. This is the most similar gene to Tb427VSG-3181 (Tb427VSG-3181 : GB Accession KC611794 : 1401nt : Internal partial : contig8171.) in the genome	0	0	0	0	0	0	0	0	0	0	0	0	0	0	0	0	0	0	0	0	0	0	0	0	0	0	0	0	0	0	0	0	0	0	0	0	0	0	0	0	0	0	0	0	0	0
Chr10_3A_Tb427v9	266479	267990	Name=Similar to Tb427VSG-3439;ID=Tb427v9_000039200:pseudogene;has_internal_stop=true;has_frameshift=false;Target=Tb927.5.230:mRNA 11 493;original_prot_length=508;Note=100.00 percent identity to VSG Tb427VSG-3439. The alignment length is 959 nt, while the query VSG gene sequence is 959 nt long. This is the most similar gene to Tb427VSG-3439 (Tb427VSG-3439 : GB Accession KC612041 : 960nt : Internal…	0	0	0	0	0	0	0	0	0	0	0	0	0	0	0	0	0	0	0	0	0	0	0	0	0	0	0	0	0	0	0	0	0	0	0	0	0	0	0	0	0	0	0	0	0	0
Chr10_3A_Tb427v9	272988	274154	Name=Tb427VSG-3606;ID=Tb427v9_000039400;Note=99.63 percent identity to VSG Tb427VSG-3606. The alignment length is 1074 nt 99.63 percent identity to VSG Tb427VSG-3606. The alignment length is 1074 nt, while the query VSG gene sequence is 1074 nt long. This is the most similar gene to Tb427VSG-3606 (Tb427VSG-3606 : GB Accession KC612200 : 1074nt : Internal partial : contig4310.) in the genome	0	0	0	0	0	0	0	0	0	0	0	0	0	0	0	0	0	0	0	0	0	0	0	0	0	0	0	0	0	0	0	0	0	0	0	0	0	0	0	0	0	0	0	0	0	0
Chr10_3A_Tb427v9	276402	277409	Name=Tb427VSG-2195;ID=Tb427v9_000039600;Note=100.00 percent identity to VSG Tb427VSG-2195. The alignment length is 1008 nt, while the query VSG gene sequence is 1008 nt long. This is the most similar gene to Tb427VSG-2195 (Tb427VSG-2195 : GB Accession KC611493 : 1008nt : C-terminus partial : contig4310.) in the genome	0	0	0	0	0	0	0	0	0	0	0	0	0	0	0	0	0	0	0	0	0	0	0	0	0	0	0	0	0	0	0	0	0	0	0	0	0	0	0	0	0	0	0	0	0	0
Chr10_3A_Tb427v9	318377	319636	Name=Similar to Tb427VSG-1799;ID=Tb427v9_000041100:pseudogene;has_internal_stop=true;has_frameshift=false;Target=Tb11.v5.0928.1 8 428;original_prot_length=434;Note=100.00 percent identity to VSG Tb427VSG-1799. The alignment length is 873 nt, while the query VSG gene sequence is 873 nt long. This is the most similar gene to Tb427VSG-1799 (Tb427VSG-1799 : GB Accession KC613277 : 873nt : N-terminus …	0	0	0	0	0	0	0	0	0	0	0	0	0	0	0	0	0	0	0	0	0	0	0	0	0	0	0	0	0	0	0	0	0	0	0	0	0	0	0	0	0	0	0	0	0	0
Chr10_3A_Tb427v9	331955	332788	Name=Tb427VSG-1831;ID=Tb427v9_000041400;Note=100.00 percent identity to VSG Tb427VSG-1831. The alignment length is 834 nt, while the query VSG gene sequence is 834 nt long. This is the most similar gene to Tb427VSG-1831 (Tb427VSG-1831 : GB Accession KC613309 : 834nt : N-terminus partial : contig2780.) in the genome	0	0	0	0	0	0	0	0	0	0	0	0	0	0	0	0	0	0	0	0	0	0	0	0	0	0	0	0	0	0	0	0	0	0	0	0	0	0	0	0	0	0	0	0	0	0
Chr10_3A_Tb427v9	341222	342693	Name=Similar to Tb427VSG-1606;ID=Tb427v9_000041700:pseudogene;has_internal_stop=false;has_frameshift=true;Target=Tb927.11.18530.1 34 443;original_prot_length=444;Note=100.00 percent identity to VSG Tb427VSG-1606. The alignment length is 966 nt 100.00 percent identity to VSG Tb427VSG-2312. The alignment length is 510 nt, while the query VSG gene sequence is 966 nt long. This is the most similar ge…	0	0	0	0	0	0	0	0	0	0	0	0	0	0	0	0	0	0	0	0	0	0	0	0	0	0	0	0	0	0	0	0	0	0	0	0	0	0	0	0	0	0	0	0	0	0
Chr10_3A_Tb427v9	377079	378423	Name=Similar to Tb427VSG-2230;ID=Tb427v9_000042800:pseudogene;has_internal_stop=true;has_frameshift=true;Target=Tb09.v4.0191:mRNA 29 494;original_prot_length=499;Note=99.24 percent identity to VSG Tb427VSG-2230. The alignment length is 654 nt, while the query VSG gene sequence is 654 nt long. This is the most similar gene to Tb427VSG-2230 (Tb427VSG-2230 : GB Accession KC611524 : 654nt : C-terminu…	0	0	0	0	0	0	0	0	0	0	0	0	0	0	0	0	0	0	0	0	0	0	0	0	0	0	0	0	0	0	0	0	0	0	0	0	0	0	0	0	0	0	0	0	0	0
Chr10_3A_Tb427v9	385051	385905	Name=Tb427VSG-1815;ID=Tb427v9_000042900;Note=100.00 percent identity to VSG Tb427VSG-1815. The alignment length is 855 nt, while the query VSG gene sequence is 855 nt long. This is the most similar gene to Tb427VSG-1815 (Tb427VSG-1815 : GB Accession KC613293 : 855nt : N-terminus partial : contig6580.) in the genome	0	0	0	0	0	0	0	0	0	0	0	0	0	0	0	0	0	0	0	0	0	0	0	0	0	0	0	0	0	0	0	0	0	0	0	0	0	0	0	0	0	0	0	0	0	0
Chr10_3A_Tb427v9	393968	395568	Name=Similar to Tb427VSG-3483;ID=Tb427v9_000043300:pseudogene;has_internal_stop=true;has_frameshift=true;Target=Tb10.v4.0178:mRNA 1 529;original_prot_length=529;Note=100.00 percent identity to VSG Tb427VSG-3483. The alignment length is 930 nt, while the query VSG gene sequence is 930 nt long. This is the most similar gene to Tb427VSG-3483 (Tb427VSG-3483 : GB Accession KC612085 : 930nt : Internal …	0	0	0	0	0	0	0	0	0	0	0	0	0	0	0	0	0	0	0	0	0	0	0	0	0	0	0	0	0	0	0	0	0	0	0	0	0	0	0	0	0	0	0	0	0	0
Chr10_3A_Tb427v9	401773	402837	Name=Tb427VSG-1592;ID=Tb427v9_000043400;Note=99.71 percent identity to VSG Tb427VSG-1592. The alignment length is 1050 nt, while the query VSG gene sequence is 1050 nt long. This is the most similar gene to Tb427VSG-1592 (Tb427VSG-1592 : GB Accession KC613082 : 1050nt : N-terminus partial mutated ATG : contig1360.) in the genome	0	0	0	0	0	0	0	0	0	0	0	0	0	0	0	0	0	0	0	0	0	0	0	0	0	0	0	0	0	0	0	0	0	0	0	0	0	0	0	0	0	0	0	0	0	0
Chr10_3A_Tb427v9	436266	437383	Name=Tb427VSG-3218;ID=Tb427v9_000044100;Note=99.64 percent identity to VSG Tb427VSG-3218. The alignment length is 1120 nt, while the query VSG gene sequence is 1119 nt long. This is the most similar gene to Tb427VSG-3218 (Tb427VSG-3218 : GB Accession KC611828 : 1119nt : Internal partial : contig3560.) in the genome	0	0	0	0	0	0	0	0	0	0	0	0	0	0	0	0	0	0	0	0	0	0	0	0	0	0	0	0	0	0	0	0	0	0	0	0	8	0	0	0	0	0	0	0	0	0
Chr10_3A_Tb427v9	440118	441548	Name=Similar to Tb427VSG-1073;ID=Tb427v9_000044300:pseudogene;has_internal_stop=false;has_frameshift=false;Target=Tb10.v4.0088:mRNA 9 496;original_prot_length=498;Note=99.02 percent identity to VSG Tb427VSG-1073. The alignment length is 1323 nt, while the query VSG gene sequence is 1458 nt long. This is the most similar gene to Tb427VSG-1073 (Tb427VSG-1073 : GB Accession KC612582 : 1461nt : N-ter…	0	0	0	0	0	0	0	0	0	0	0	0	0	0	0	0	0	0	0	0	0	0	0	0	0	0	0	0	0	0	0	0	0	0	0	0	0	0	0	0	0	0	0	0	0	0
Chr10_3A_Tb427v9	444454	445335	Name=Tb427VSG-3597;ID=Tb427v9_000044400;Note=99.77 percent identity to VSG Tb427VSG-3597. The alignment length is 882 nt, while the query VSG gene sequence is 882 nt long. This is the second most similar gene to Tb427VSG-3597 (Tb427VSG-3597 : GB Accession KC612191 : 882nt : Internal partial : contig2544.) in the genome	0	0	0	0	0	0	0	0	0	0	0	0	0	0	0	0	0	0	0	0	0	0	0	0	0	0	0	0	0	0	0	0	0	0	0	0	0	0	0	0	0	0	0	0	0	0
Chr10_3A_Tb427v9	447918	449483	Name=Similar to Tb427VSG-2259;ID=Tb427v9_000044500:pseudogene;has_internal_stop=true;has_frameshift=false;has_start=true;has_stop=true;Target=Tb927.4.5560:mRNA 1 517;original_prot_length=517;Note=98.72 percent identity to VSG Tb427VSG-2259. The alignment length is 1566 nt, while the query VSG gene sequence is 1566 nt long. This is the most similar gene to Tb427VSG-2259 (Tb427VSG-2259 : GB Accessi…	0	0	0	0	0	0	0	0	0	0	0	0	0	0	0	0	0	0	0	0	0	0	0	0	0	0	0	0	0	0	0	0	0	0	0	0	0	0	0	0	0	0	0	0	0	0
Chr10_3A_Tb427v9	451331	452803	Name=Tb427VSG-540;ID=Tb427v9_000044600;Note=99.12 percent identity to VSG Tb427VSG-540. The alignment length is 1473 nt, while the query VSG gene sequence is 1473 nt long. This is the most similar gene to Tb427VSG-540 (Tb427VSG-540 : GB Accession KC613667 : 1473nt : Complete : contig3598.) in the genome	0	0	0	0	0	0	0	0	0	0	0	0	0	0	0	0	0	0	0	0	0	0	0	0	0	0	0	0	0	0	0	0	0	0	0	0	0	0	0	0	0	0	0	0	0	0
Chr10_3A_Tb427v9	455014	456545	Name=Similar to Tb427VSG-1564;ID=Tb427v9_000044700:pseudogene;has_internal_stop=true;has_frameshift=true;Target=Tb11.v5.0389.1 1 373;original_prot_length=384;Note=95.07 percent identity to VSG Tb427VSG-1564. The alignment length is 1096 nt, while the query VSG gene sequence is 1092 nt long. This is the second most similar gene to Tb427VSG-1564 (Tb427VSG-1564 : GB Accession KC613057 : 1092nt : N-t…	0	0	0	0	0	0	0	0	0	0	0	0	0	0	0	0	0	0	0	0	0	0	0	0	0	0	0	0	0	0	0	0	0	0	0	0	0	0	0	0	0	0	0	0	0	0
Chr10_3A_Tb427v9	458506	459282	Name=Tb427VSG-1891;ID=Tb427v9_000044800;Note=99.49 percent identity to VSG Tb427VSG-1891. The alignment length is 777 nt, while the query VSG gene sequence is 777 nt long. This is the most similar gene to Tb427VSG-1891 (Tb427VSG-1891 : GB Accession KC613366 : 777nt : N-terminus partial : contig3598.) in the genome	0	0	0	0	0	0	0	0	0	0	0	0	0	0	0	0	0	0	0	0	0	0	0	0	0	0	0	0	0	0	0	0	0	0	0	0	0	0	0	0	0	0	0	0	0	0
Chr10_3A_Tb427v9	471646	473292	Name=Tb427VSG-1415;ID=Tb427v9_000045000;Note=99.92 percent identity to VSG Tb427VSG-1415. The alignment length is 1230 nt, while the query VSG gene sequence is 1230 nt long. This is the most similar gene to Tb427VSG-1415 (Tb427VSG-1415 : GB Accession KC612915 : 1230nt : N-terminus partial : contig6971.) in the genome	0	0	0	0	0	0	0	0	0	0	0	0	0	0	0	0	0	0	0	0	0	0	0	0	0	0	0	0	0	0	0	0	0	0	0	0	0	0	0	0	0	0	0	0	0	0
Chr10_3A_Tb427v9	489986	491579	Name=Similar to Tb427VSG-1134;ID=Tb427v9_000045700:pseudogene;has_internal_stop=true;has_frameshift=true;Target=Tb08.27P2.140:mRNA 1 532;original_prot_length=532;Note=100.00 percent identity to VSG Tb427VSG-1134. The alignment length is 1422 nt, while the query VSG gene sequence is 1422 nt long. This is the most similar gene to Tb427VSG-1134 (Tb427VSG-1134 : GB Accession KC612642 : 1422nt : N-ter…	0	0	0	0	0	0	0	0	0	0	0	0	0	0	0	0	0	0	0	0	0	0	0	0	0	0	0	0	0	0	0	0	0	0	0	0	0	0	0	0	0	0	0	0	0	0
Chr10_3A_Tb427v9	493286	494671	Name=Tb427VSG-1199;ID=Tb427v9_000045800;Note=100.00 percent identity to VSG Tb427VSG-1199. The alignment length is 1386 nt, while the query VSG gene sequence is 1386 nt long. This is the most similar gene to Tb427VSG-1199 (Tb427VSG-1199 : GB Accession KC612706 : 1386nt : N-terminus partial : contig3925.) in the genome	0	0	0	0	0	0	0	0	0	0	0	0	0	0	0	0	0	0	0	0	0	0	0	0	0	0	0	0	0	0	0	0	0	0	0	0	0	0	0	0	0	0	0	0	0	0
Chr10_3A_Tb427v9	513385	514905	Name=Tb427VSG-1453;ID=Tb427v9_000046500;Note=98.24 percent identity to VSG Tb427VSG-1453. The alignment length is 1195 nt, while the query VSG gene sequence is 1194 nt long. This is the most similar gene to Tb427VSG-1453 (Tb427VSG-1453 : GB Accession KC611610 : 1194nt : Internal partial : contig5784.) in the genome	0	0	0	0	0	0	0	0	0	0	0	0	0	0	0	0	0	0	0	0	0	0	0	0	0	0	0	0	0	0	0	0	0	0	0	0	0	0	0	0	0	0	0	0	0	0
Chr10_3A_Tb427v9	517313	518796	Name=Similar to Tb427VSG-1566;ID=Tb427v9_000046600:pseudogene;has_internal_stop=true;has_frameshift=true;Target=Tb927.11.20500:mRNA 8 492;original_prot_length=494;Note=97.06 percent identity to VSG Tb427VSG-1566. The alignment length is 1090 nt, while the query VSG gene sequence is 1089 nt long. This is the most similar gene to Tb427VSG-1566 (Tb427VSG-1566 : GB Accession KC613059 : 1089nt : N-ter…	0	0	0	0	0	0	0	0	0	0	0	0	0	0	0	0	0	0	0	0	0	0	0	0	0	0	0	0	0	0	0	0	0	0	0	0	0	0	0	0	0	0	0	0	0	0
Chr10_3A_Tb427v9	526387	527844	Name=Similar to Tb427VSG-591;ID=Tb427v9_000046900;Note=99.93 percent identity to VSG Tb427VSG-591. The alignment length is 1458 nt, while the query VSG gene sequence is 1458 nt long. This is the most similar gene to Tb427VSG-591 (Tb427VSG-591 : GB Accession KC613718 : 1458nt : Complete : contig6727.) in the genome;ratt_ortholog=Tb927.11.18340	0	0	0	0	0	0	0	0	0	0	0	0	0	0	0	0	0	0	0	0	0	0	0	0	0	0	0	0	0	0	0	0	0	0	0	0	0	0	0	0	0	0	0	0	0	0
Chr10_3A_Tb427v9	529559	531054	Name=Similar to Tb427VSG-3031;ID=Tb427v9_000047000:pseudogene;has_internal_stop=true;has_frameshift=true;Target=Tb927.11.18350.1 3 500;original_prot_length=500;Note=99.57 percent identity to VSG Tb427VSG-3031. The alignment length is 1394 nt, while the query VSG gene sequence is 1395 nt long. This is the most similar gene to Tb427VSG-3031 (Tb427VSG-3031 : GB Accession KC611649 : 1395nt : Internal…	0	0	0	0	0	0	0	0	0	0	0	0	0	0	0	0	0	0	0	0	0	0	0	0	0	0	0	0	0	0	0	0	0	0	0	0	0	0	0	0	0	0	0	0	0	0
Chr10_3A_Tb427v9	534329	535141	Name=Tb427VSG-3684;ID=Tb427v9_000047100;Note=99.38 percent identity to VSG Tb427VSG-3684. The alignment length is 813 nt, while the query VSG gene sequence is 813 nt long. This is the most similar gene to Tb427VSG-3684 (Tb427VSG-3684 : GB Accession KC612276 : 813nt : Internal partial : contig8152.) in the genome	0	0	0	0	0	0	0	0	0	0	0	0	0	0	0	0	0	0	0	0	0	0	0	0	0	0	0	0	0	0	0	0	0	0	0	0	0	0	0	0	0	0	0	0	0	0
Chr10_3A_Tb427v9	537453	538346	Name=Tb427VSG-3533;ID=Tb427v9_000047300;Note=100.00 percent identity to VSG Tb427VSG-3533. The alignment length is 894 nt, while the query VSG gene sequence is 894 nt long. This is the most similar gene to Tb427VSG-3533 (Tb427VSG-3533 : GB Accession KC612132 : 894nt : Internal partial : contig9259.) in the genome	0	0	0	0	0	0	0	0	0	0	0	0	0	0	0	0	0	0	0	0	0	0	0	0	0	0	0	0	0	0	0	0	0	0	0	0	0	0	0	0	0	0	0	0	0	0
Chr10_3A_Tb427v9	541307	542578	Name=Similar to Tb427VSG-3696;ID=Tb427v9_000047400:pseudogene;has_internal_stop=true;has_frameshift=false;has_start=true;Target=Tb927.11.18470.1 1 424;original_prot_length=425;Note=100.00 percent identity to VSG Tb427VSG-3696. The alignment length is 861 nt, while the query VSG gene sequence is 861 nt long. This is the most similar gene to Tb427VSG-3696 (Tb427VSG-3696 : GB Accession KC612288 : 86…	0	0	0	0	0	0	0	0	0	0	0	0	0	0	0	0	0	0	0	0	0	0	0	0	0	0	0	0	0	0	0	0	0	0	0	0	0	0	0	0	0	0	0	0	0	0
Chr10_3A_Tb427v9	544470	545747	Name=Tb427VSG-3101;ID=Tb427v9_000047600;Note=99.92 percent identity to VSG Tb427VSG-3101. The alignment length is 1278 nt, while the query VSG gene sequence is 1278 nt long. This is the most similar gene to Tb427VSG-3101 (Tb427VSG-3101 : GB Accession KC611714 : 1278nt : Internal partial : contig2364.) in the genome	0	0	0	0	0	0	0	0	0	0	0	0	0	0	0	0	0	0	0	0	0	0	0	0	0	0	0	0	0	0	0	0	0	0	0	0	0	0	0	0	0	0	0	0	0	0
Chr10_3A_Tb427v9	562981	564492	Name=Similar to Tb427VSG-328;ID=Tb427v9_000048100:pseudogene;has_internal_stop=false;has_frameshift=false;Target=Tb927.11.17760:mRNA 12 452;original_prot_length=453;Note=100.00 percent identity to VSG Tb427VSG-328. The alignment length is 1512 nt, while the query VSG gene sequence is 1512 nt long. This is the most similar gene to Tb427VSG-328 (Tb427VSG-328 : GB Accession KC613476 : 1512nt : Compl…	0	0	0	0	0	0	0	0	0	0	0	0	0	0	0	0	0	0	0	0	0	0	0	0	0	0	0	0	0	0	0	0	0	0	0	0	0	0	0	0	0	0	0	0	0	0
Chr10_3A_Tb427v9	568288	569634	Name=Similar to Tb427VSG-3761;ID=Tb427v9_000048200:pseudogene;has_internal_stop=true;has_frameshift=false;Target=Tb08.27P2.460:mRNA 27 477;original_prot_length=490;Note=100.00 percent identity to VSG Tb427VSG-3761. The alignment length is 770 nt, while the query VSG gene sequence is 770 nt long. This is the most similar gene to Tb427VSG-3761 (Tb427VSG-3761 : GB Accession KC612351 : 771nt : Intern…	0	0	0	0	0	0	0	0	0	0	0	0	0	0	0	0	0	0	0	0	0	0	0	0	0	0	0	0	0	0	0	0	0	0	0	0	0	0	0	0	0	0	0	0	0	0
Chr10_3A_Tb427v9	574407	575756	Name=Tb427VSG-1249;ID=Tb427v9_000048400;Note=100.00 percent identity to VSG Tb427VSG-1249. The alignment length is 1350 nt, while the query VSG gene sequence is 1350 nt long. This is the most similar gene to Tb427VSG-1249 (Tb427VSG-1249 : GB Accession KC612753 : 1350nt : N-terminus partial : contig6729.) in the genome	0	10	0	0	0	0	0	0	0	0	0	0	0	0	0	0	0	0	0	0	0	0	0	0	0	0	0	0	0	0	0	0	0	0	0	0	0	0	0	0	0	0	0	0	0	0
Chr10_3A_Tb427v9	578403	579742	Name=Similar to Tb427VSG-3080;ID=Tb427v9_000048500:pseudogene;has_internal_stop=false;has_frameshift=true;Target=Tb11.v5.0942.1 22 440;original_prot_length=475;Note=100.00 percent identity to VSG Tb427VSG-3080. The alignment length is 1314 nt, while the query VSG gene sequence is 1314 nt long. This is the most similar gene to Tb427VSG-3080 (Tb427VSG-3080 : GB Accession KC611694 : 1314nt : Interna…	0	0	0	0	0	0	0	0	0	0	0	0	0	0	0	0	0	0	0	0	0	0	0	0	0	0	0	0	0	0	0	0	0	0	0	0	0	0	0	0	0	0	0	0	0	0
Chr10_3A_Tb427v9	581219	582568	Name=Similar to Tb427VSG-1358;ID=Tb427v9_000048600:pseudogene;has_internal_stop=true;has_frameshift=false;Target=Tb08.27P2.220:mRNA 21 455;original_prot_length=505;Note=100.00 percent identity to VSG Tb427VSG-1358. The alignment length is 1275 nt, while the query VSG gene sequence is 1275 nt long. This is the most similar gene to Tb427VSG-1358 (Tb427VSG-1358 : GB Accession KC612859 : 1275nt : N-t…	0	0	0	0	0	0	0	0	0	0	0	0	0	0	0	0	0	0	0	0	0	0	0	0	0	0	0	0	0	0	0	0	0	0	0	0	0	0	0	0	0	0	0	0	0	0
Chr10_3A_Tb427v9	585467	586924	Name=Similar to Tb427VSG-3616;ID=Tb427v9_000048700:pseudogene;has_internal_stop=true;has_frameshift=true;has_stop=true;Target=Tb927.9.17140:mRNA 28 511;original_prot_length=511;Note=100.00 percent identity to VSG Tb427VSG-3616. The alignment length is 849 nt, while the query VSG gene sequence is 849 nt long. This is the most similar gene to Tb427VSG-3616 (Tb427VSG-3616 : GB Accession KC612210 : 8…	0	0	0	0	0	0	0	0	0	0	0	0	0	0	0	0	0	0	0	0	0	0	0	0	0	0	0	0	0	0	0	0	0	0	0	0	0	0	0	0	0	0	0	0	0	0
Chr10_3A_Tb427v9	589749	591200	Name=Similar to Tb427VSG-1234;ID=Tb427v9_000048800:pseudogene;has_internal_stop=true;has_frameshift=false;has_start=true;Target=Tb10.v4.0263:mRNA 1 484;original_prot_length=491;Note=100.00 percent identity to VSG Tb427VSG-1234. The alignment length is 1362 nt, while the query VSG gene sequence is 1362 nt long. This is the most similar gene to Tb427VSG-1234 (Tb427VSG-1234 : GB Accession KC612739 :…	0	0	0	0	0	0	0	0	0	0	0	0	0	0	0	0	0	0	0	0	0	0	0	0	0	0	0	0	0	0	0	0	0	0	0	0	0	0	0	0	0	0	0	0	0	0
Chr10_3A_Tb427v9	597806	599023	Name=Tb427VSG-2090;ID=Tb427v9_000049000;Note=100.00 percent identity to VSG Tb427VSG-2090. The alignment length is 1218 nt, while the query VSG gene sequence is 1218 nt long. This is the most similar gene to Tb427VSG-2090 (Tb427VSG-2090 : GB Accession KC611395 : 1218nt : C-terminus partial : contig2930.) in the genome	0	0	0	0	0	0	0	0	0	0	0	0	0	0	0	0	0	0	0	0	0	0	0	0	0	0	0	0	0	0	0	0	0	0	0	0	0	0	0	0	0	0	0	0	0	0
Chr10_3A_Tb427v9	610548	611948	Name=Tb427VSG-3293;ID=Tb427v9_000049400;Note=99.92 percent identity to VSG Tb427VSG-3293. The alignment length is 1209 nt, while the query VSG gene sequence is 1209 nt long. This is the most similar gene to Tb427VSG-3293 (Tb427VSG-3293 : GB Accession KC611902 : 1209nt : Internal partial : contig966.) in the genome	0	0	0	0	0	0	0	0	0	0	0	0	0	0	0	0	0	0	0	0	0	0	0	0	0	0	0	0	0	0	0	0	0	0	0	0	0	0	0	0	0	0	0	0	0	0
Chr10_3A_Tb427v9	615758	617175	Name=Tb427VSG-1142;ID=Tb427v9_000049500;Note=95.71 percent identity to VSG Tb427VSG-1142. The alignment length is 1423 nt, while the query VSG gene sequence is 1419 nt long. This is the second most similar gene to Tb427VSG-1142 (Tb427VSG-1142 : GB Accession KC612650 : 1419nt : N-terminus partial : contig5536.) in the genome	0	0	0	0	0	0	0	0	0	0	0	0	0	0	0	0	0	0	0	0	0	0	0	0	0	0	0	0	0	0	0	0	0	0	0	0	0	0	0	0	0	0	0	0	0	0
Chr10_3A_Tb427v9	639415	641004	Name=Similar to Tb427VSG-1972;ID=Tb427v9_000050300:pseudogene;has_internal_stop=false;has_frameshift=false;Target=Tb927.11.19130:mRNA 32 519;original_prot_length=521;Note=99.87 percent identity to VSG Tb427VSG-1972. The alignment length is 1590 nt, while the query VSG gene sequence is 1590 nt long. This is the most similar gene to Tb427VSG-1972 (Tb427VSG-1972 : GB Accession KC613852 : 1590nt : Co…	0	0	0	0	0	0	0	0	0	0	0	0	0	0	0	0	0	0	0	0	0	0	0	0	0	0	0	0	0	0	0	0	0	0	0	0	0	0	0	0	0	0	0	0	0	0
Chr10_3A_Tb427v9	643538	644877	Name=Similar to Tb427VSG-3693;ID=Tb427v9_000050500:pseudogene;has_internal_stop=true;has_frameshift=true;has_start=true;Target=Tb11.0750:mRNA 1 450;original_prot_length=507;Note=100.00 percent identity to VSG Tb427VSG-3693. The alignment length is 807 nt, while the query VSG gene sequence is 807 nt long. This is the most similar gene to Tb427VSG-3693 (Tb427VSG-3693 : GB Accession KC612285 : 807nt…	0	0	0	0	0	0	0	0	0	0	0	0	0	0	0	0	0	0	0	0	0	0	0	0	0	0	0	0	0	0	0	0	0	0	0	0	0	0	0	0	0	0	0	0	0	0
Chr10_3A_Tb427v9	647158	648417	Name=Tb427VSG-3092;ID=Tb427v9_000050600;Note=99.44 percent identity to VSG Tb427VSG-3092. The alignment length is 1260 nt, while the query VSG gene sequence is 1260 nt long. This is the most similar gene to Tb427VSG-3092 (Tb427VSG-3092 : GB Accession KC611705 : 1260nt : Internal partial : contig2333.) in the genome	0	0	0	0	0	0	0	0	0	0	0	0	0	0	0	0	0	0	0	0	0	0	0	0	0	0	0	0	0	0	0	0	0	0	0	0	0	0	0	0	0	0	0	0	0	0
Chr10_3A_Tb427v9	649552	650553	Name=Tb427VSG-3357;ID=Tb427v9_000050700;Note=100.00 percent identity to VSG Tb427VSG-3357. The alignment length is 1002 nt, while the query VSG gene sequence is 1002 nt long. This is the most similar gene to Tb427VSG-3357 (Tb427VSG-3357 : GB Accession KC611960 : 1002nt : Internal partial : contig2333.) in the genome	0	0	0	0	0	0	0	0	0	0	0	0	0	0	0	0	0	0	0	0	0	0	0	0	0	0	0	0	0	0	0	0	0	0	0	0	0	0	0	0	0	0	0	0	0	0
Chr10_3A_Tb427v9	652825	654286	Name=Similar to Tb427VSG-3758;ID=Tb427v9_000050800:pseudogene;has_internal_stop=true;Target=Tb11.v5.0362 1 486;Note=99.87 percent identity to VSG Tb427VSG-3758. The alignment length is 771 nt 99.87 percent identity to VSG Tb427VSG-3758. The alignment length is 771 nt, while the query VSG gene sequence is 771 nt long. This is the most similar gene to Tb427VSG-3758 (Tb427VSG-3758 : GB Accession KC6…	0	0	0	0	0	0	0	0	0	0	0	0	0	0	0	0	0	0	0	0	0	0	0	0	0	0	0	0	0	0	0	0	0	0	0	0	0	0	0	0	0	0	0	0	0	0
Chr10_3A_Tb427v9	662563	663965	Name=Similar to Tb427VSG-3445;ID=Tb427v9_000051100:pseudogene;has_internal_stop=true;has_frameshift=true;Target=Tb927.11.18880.1 1 436;original_prot_length=436;Note=100.00 percent identity to VSG Tb427VSG-3445. The alignment length is 1134 nt, while the query VSG gene sequence is 1134 nt long. This is the most similar gene to Tb427VSG-3445 (Tb427VSG-3445 : GB Accession KC612047 : 1134nt : Interna…	0	0	0	0	0	0	0	0	0	0	0	0	0	0	0	0	0	0	0	0	0	0	0	0	0	0	0	0	0	0	0	0	0	0	0	0	0	0	0	0	0	0	0	0	0	0
Chr10_3A_Tb427v9	665748	667466	Name=Tb427VSG-304;ID=Tb427v9_000051200;Note=99.88 percent identity to VSG Tb427VSG-304. The alignment length is 1720 nt, while the query VSG gene sequence is 1719 nt long. This is the most similar gene to Tb427VSG-304 (Tb427VSG-304 : GB Accession KC612411 : 1719nt : Complete almost : contig458.) in the genome	0	0	0	0	0	0	0	0	0	0	0	0	0	0	0	0	0	0	0	0	0	0	0	0	0	0	0	0	0	0	0	0	0	0	0	0	0	0	0	0	0	0	0	0	0	0
Chr10_3A_Tb427v9	672263	673750	Name=Similar to Tb427VSG-2055;ID=Tb427v9_000051300:pseudogene;has_internal_stop=true;has_frameshift=false;Target=Tb927.1.05:mRNA 19 526;original_prot_length=527;Note=100.00 percent identity to VSG Tb427VSG-2055. The alignment length is 1200 nt, while the query VSG gene sequence is 1200 nt long. This is the most similar gene to Tb427VSG-2055 (Tb427VSG-2055 : GB Accession KC611362 : 1200nt : C-term…	0	0	0	0	0	0	0	0	0	0	0	0	0	0	0	0	0	0	0	0	0	0	0	0	0	0	0	0	0	0	0	0	0	0	0	0	0	0	0	0	0	0	0	0	0	0
Chr10_3A_Tb427v9	692091	693566	Name=Similar to Tb427VSG-2204;ID=Tb427v9_000051700;Note=100.00 percent identity to VSG Tb427VSG-2204. The alignment length is 768 nt, while the query VSG gene sequence is 768 nt long. This is the most similar gene to Tb427VSG-2204 (Tb427VSG-2204 : GB Accession KC611501 : 768nt : C-terminus partial : contig7076.) in the genome;ratt_ortholog=Tb927.11.18370	0	0	0	0	0	0	0	0	0	0	0	0	0	0	0	0	0	0	0	0	0	0	0	0	0	0	0	0	0	0	0	0	0	0	0	0	0	0	0	0	0	0	0	0	0	0
Chr10_3A_Tb427v9	695597	696953	Name=Similar to Tb427VSG-3553;ID=Tb427v9_000051800:pseudogene;has_internal_stop=false;has_frameshift=true;Target=Tb927.11.18360.1 1 452;original_prot_length=453;Note=100.00 percent identity to VSG Tb427VSG-3553. The alignment length is 969 nt, while the query VSG gene sequence is 969 nt long. This is the most similar gene to Tb427VSG-3553 (Tb427VSG-3553 : GB Accession KC612151 : 969nt : Internal …	0	0	0	0	0	0	0	0	0	0	0	0	0	0	0	0	0	0	0	0	0	0	0	0	0	0	0	0	0	0	0	0	0	0	0	0	0	0	0	0	0	0	0	0	0	0
Chr10_3A_Tb427v9	703762	705275	Name=Similar to Tb427VSG-1912;ID=Tb427v9_000052000:pseudogene;has_internal_stop=true;has_frameshift=true;has_start=true;has_stop=true;Target=Tb11.0610:mRNA 1 505;original_prot_length=505;Note=99.21 percent identity to VSG Tb427VSG-1912. The alignment length is 762 nt, while the query VSG gene sequence is 762 nt long. This is the most similar gene to Tb427VSG-1912 (Tb427VSG-1912 : GB Accession KC6…	0	0	0	0	0	0	0	0	0	0	0	0	0	0	0	0	0	0	0	0	0	0	0	0	0	0	0	0	0	0	0	0	0	0	0	0	0	0	0	0	0	0	0	0	0	0
Chr10_3A_Tb427v9	706435	707694	Name=Tb427VSG-1382;ID=Tb427v9_000052100;Note=100.00 percent identity to VSG Tb427VSG-1382. The alignment length is 1260 nt, while the query VSG gene sequence is 1260 nt long. This is the most similar gene to Tb427VSG-1382 (Tb427VSG-1382 : GB Accession KC612883 : 1260nt : N-terminus partial : contig4299.) in the genome	0	0	0	0	0	0	0	0	0	0	0	0	0	0	0	0	0	0	0	0	0	0	0	0	0	0	0	0	0	0	0	0	0	0	0	0	0	0	0	0	0	0	0	0	0	0
Chr10_3A_Tb427v9	721645	722448	Name=Tb427VSG-3697;ID=Tb427v9_000052600;Note=100.00 percent identity to VSG Tb427VSG-3697. The alignment length is 804 nt, while the query VSG gene sequence is 804 nt long. This is the most similar gene to Tb427VSG-3697 (Tb427VSG-3697 : GB Accession KC612289 : 804nt : Internal partial : contig2567.) in the genome	0	0	0	0	0	0	0	0	0	0	0	0	0	0	0	0	0	0	0	0	0	0	0	0	0	0	0	0	0	0	0	0	0	0	0	0	0	0	0	0	0	0	0	0	0	0
Chr10_3A_Tb427v9	725507	726562	Name=Tb427VSG-3287;ID=Tb427v9_000052700;Note=100.00 percent identity to VSG Tb427VSG-3287. The alignment length is 1056 nt, while the query VSG gene sequence is 1056 nt long. This is the most similar gene to Tb427VSG-3287 (Tb427VSG-3287 : GB Accession KC611896 : 1056nt : Internal partial : contig7805.) in the genome	0	0	0	0	0	0	0	0	0	0	0	0	0	0	0	0	0	0	0	0	0	0	0	0	0	0	0	0	0	0	0	0	0	0	0	0	0	0	0	0	0	0	0	0	0	0
Chr10_3A_Tb427v9	728548	730103	Name=Similar to Tb427VSG-1052;ID=Tb427v9_000052900:pseudogene;has_internal_stop=false;has_frameshift=true;Target=Tb11.v5.0977.1 10 507;original_prot_length=510;Note=100.00 percent identity to VSG Tb427VSG-1052. The alignment length is 1485 nt, while the query VSG gene sequence is 1485 nt long. This is the most similar gene to Tb427VSG-1052 (Tb427VSG-1052 : GB Accession KC612562 : 1485nt : N-termi…	0	0	0	0	0	0	0	0	0	0	0	0	0	0	0	0	0	0	0	0	0	0	0	0	0	0	0	0	0	0	0	0	0	0	0	0	0	0	0	0	0	0	0	0	0	0
Chr10_3A_Tb427v9	736818	738236	Name=Similar to Tb427VSG-1560;ID=Tb427v9_000053200:pseudogene;has_internal_stop=true;has_frameshift=false;has_start=true;Target=Tb08.27P2.460:mRNA 1 475;original_prot_length=490;Note=95.90 percent identity to VSG Tb427VSG-1560. The alignment length is 1098 nt 95.90 percent identity to VSG Tb427VSG-1560. The alignment length is 1098 nt, while the query VSG gene sequence is 1098 nt long. This is th…	0	0	0	0	0	0	0	0	0	0	0	0	0	0	0	0	0	0	0	0	0	0	0	0	0	0	0	0	0	0	0	0	0	0	0	0	0	0	0	0	0	0	0	0	0	0
Chr10_3A_Tb427v9	739605	740920	Name=Tb427VSG-3207;ID=Tb427v9_000053300;Note=95.90 percent identity to VSG Tb427VSG-3207. The alignment length is 1316 nt, while the query VSG gene sequence is 1314 nt long. This is the second most similar gene to Tb427VSG-3207 (Tb427VSG-3207 : GB Accession KC611819 : 1314nt : Internal partial : contig2164.) in the genome	0	0	0	0	0	0	0	0	0	0	0	0	0	0	0	0	0	0	0	0	0	0	0	0	0	0	0	0	0	0	0	0	0	0	0	0	0	0	0	0	0	0	0	0	0	0
Chr10_3A_Tb427v9	741300	742652	Name=Tb427VSG-1327;ID=Tb427v9_000053400;Note=99.92 percent identity to VSG Tb427VSG-1327. The alignment length is 1296 nt, while the query VSG gene sequence is 1296 nt long. This is the most similar gene to Tb427VSG-1327 (Tb427VSG-1327 : GB Accession KC612829 : 1296nt : N-terminus partial : contig8162.) in the genome	0	0	0	0	0	0	0	0	0	0	0	0	0	0	0	0	0	0	0	0	0	0	0	0	0	0	0	0	0	0	0	0	0	0	0	0	0	0	0	0	0	0	0	0	0	0
Chr10_3A_Tb427v9	744224	745683	Name=Similar to Tb427VSG-1618;ID=Tb427v9_000053500:pseudogene;has_internal_stop=false;has_frameshift=true;has_stop=true;Target=Tb927.9.17410:mRNA 13 488;original_prot_length=488;Note=100.00 percent identity to VSG Tb427VSG-1618. The alignment length is 1038 nt, while the query VSG gene sequence is 1038 nt long. This is the most similar gene to Tb427VSG-1618 (Tb427VSG-1618 : GB Accession KC613107 …	0	0	0	0	0	0	0	0	0	0	0	0	0	0	0	0	0	0	0	0	0	0	0	0	0	0	0	0	0	0	0	0	0	0	0	0	0	0	0	0	0	0	0	0	0	0
Chr10_3A_Tb427v9	747833	749230	Name=Similar to Tb427VSG-1624;ID=Tb427v9_000053700:pseudogene;has_internal_stop=true;has_frameshift=false;Target=Tb927.11.20390:mRNA 6 473;original_prot_length=474;Note=100.00 percent identity to VSG Tb427VSG-1624. The alignment length is 1030 nt, while the query VSG gene sequence is 1030 nt long. This is the most similar gene to Tb427VSG-1624 (Tb427VSG-1624 : GB Accession KC613113 : 1032nt : N-t…	0	0	0	0	0	0	0	0	0	0	0	0	0	0	0	0	0	0	0	0	0	0	0	0	0	0	0	0	0	0	0	0	0	0	0	0	0	0	0	0	0	0	0	0	0	0
Chr10_3A_Tb427v9	751706	752587	Name=Tb427VSG-3615;ID=Tb427v9_000053900;Note=100.00 percent identity to VSG Tb427VSG-3615. The alignment length is 882 nt, while the query VSG gene sequence is 882 nt long. This is the most similar gene to Tb427VSG-3615 (Tb427VSG-3615 : GB Accession KC612209 : 882nt : Internal partial : contig7103.) in the genome	0	0	0	0	0	0	0	0	0	0	0	0	0	0	0	0	0	0	0	0	0	0	0	0	0	0	0	0	0	0	0	0	0	0	0	0	0	0	0	0	0	0	0	0	0	0
Chr10_3A_Tb427v9	755337	756716	Name=Tb427VSG-1205;ID=Tb427v9_000054100;Note=100.00 percent identity to VSG Tb427VSG-1205. The alignment length is 1380 nt, while the query VSG gene sequence is 1380 nt long. This is the most similar gene to Tb427VSG-1205 (Tb427VSG-1205 : GB Accession KC612712 : 1380nt : N-terminus partial : contig2359.) in the genome	0	0	0	0	0	0	0	0	0	0	0	0	0	0	0	0	0	0	0	0	0	0	0	0	0	0	0	0	0	0	0	0	0	0	0	0	0	0	0	0	0	0	0	0	0	0
Chr10_3A_Tb427v9	757445	758831	Name=Tb427VSG-2025;ID=Tb427v9_000054200;Note=98.06 percent identity to VSG Tb427VSG-2025. The alignment length is 1389 nt, while the query VSG gene sequence is 1395 nt long. This is the most similar gene to Tb427VSG-2025 (Tb427VSG-2025 : GB Accession KC611333 : 1395nt : C-terminus partial : contig2359.) in the genome	0	0	0	0	0	0	0	0	0	0	0	0	0	0	0	0	0	0	0	0	0	0	0	0	0	0	0	0	0	0	0	0	0	0	0	0	0	0	0	0	0	0	0	0	0	0
Chr10_3A_Tb427v9	760894	762270	Name=Tb427VSG-3060;ID=Tb427v9_000054400;Note=99.13 percent identity to VSG Tb427VSG-3060. The alignment length is 1377 nt, while the query VSG gene sequence is 1377 nt long. This is the most similar gene to Tb427VSG-3060 (Tb427VSG-3060 : GB Accession KC611677 : 1377nt : Internal partial : contig2359.) in the genome	0	0	0	0	0	0	0	0	0	0	0	0	0	0	0	0	0	0	0	0	0	0	0	0	0	0	0	0	0	0	0	0	0	0	0	0	0	0	0	0	0	0	0	0	0	0
Chr10_3A_Tb427v9	763239	764786	Name=Tb427VSG-812;ID=Tb427v9_000054500;Note=99.55 percent identity to VSG Tb427VSG-812. The alignment length is 1548 nt, while the query VSG gene sequence is 1548 nt long. This is the most similar gene to Tb427VSG-812 (Tb427VSG-812 : GB Accession KC613834 : 1548nt : Complete but extended : contig2359.) in the genome	0	0	0	0	0	0	0	0	0	0	0	0	0	0	0	0	0	0	0	0	0	0	0	0	0	0	0	0	0	0	0	0	0	0	0	0	0	0	0	0	0	0	0	0	0	0
Chr10_3A_Tb427v9	767218	768557	Name=Similar to Tb427VSG-3693;ID=Tb427v9_000054700:pseudogene;has_internal_stop=true;has_frameshift=true;has_start=true;Target=Tb11.0750:mRNA 1 450;original_prot_length=507;Note=100.00 percent identity to VSG Tb427VSG-3693. The alignment length is 807 nt, while the query VSG gene sequence is 807 nt long. This is the second most similar gene to Tb427VSG-3693 (Tb427VSG-3693 : GB Accession KC612285 …	0	0	0	0	0	0	0	0	0	0	0	0	0	0	0	0	0	0	0	0	0	0	0	0	0	0	0	0	0	0	0	0	0	0	0	0	0	0	0	0	0	0	0	0	0	0
Chr10_3A_Tb427v9	780723	782219	Name=Tb427VSG-1041;ID=Tb427v9_000055100;Note=100.00 percent identity to VSG Tb427VSG-1041. The alignment length is 1497 nt 100.00 percent identity to VSG Tb427VSG-1041. The alignment length is 1497 nt, while the query VSG gene sequence is 1497 nt long. This is the most similar gene to Tb427VSG-1041 (Tb427VSG-1041 : GB Accession KC612552 : 1497nt : N-terminus partial : contig6631.) in the genome	0	0	0	0	0	0	0	0	0	0	0	0	0	0	0	0	0	0	0	0	0	0	0	0	0	0	0	0	0	0	0	0	0	0	0	0	0	0	0	0	0	0	0	0	0	0
Chr10_3A_Tb427v9	786516	787892	Name=Similar to Tb427VSG-3644;ID=Tb427v9_000055200:pseudogene;has_internal_stop=true;has_frameshift=true;Target=Tb11.v5.0909.1 1 248;original_prot_length=249;Note=100.00 percent identity to VSG Tb427VSG-3644. The alignment length is 1077 nt 96.48 percent identity to VSG Tb427VSG-3755. The alignment length is 739 nt, while the query VSG gene sequence is 1077 nt long. This is the most similar gene …	0	0	0	0	0	0	0	0	0	0	0	0	0	0	0	0	0	0	0	0	0	0	0	0	0	0	0	0	0	0	0	0	0	0	0	0	0	0	0	0	0	0	0	0	0	0
Chr10_3A_Tb427v9	793972	795441	Name=Tb427VSG-550;ID=Tb427v9_000055500;Note=100.00 percent identity to VSG Tb427VSG-550. The alignment length is 1470 nt, while the query VSG gene sequence is 1470 nt long. This is the most similar gene to Tb427VSG-550 (Tb427VSG-550 : GB Accession KC613677 : 1470nt : Complete : contig4645.) in the genome	0	0	0	0	0	0	0	0	0	0	0	0	0	0	0	0	0	0	0	0	0	0	0	0	0	0	0	0	0	0	0	0	0	0	0	0	0	0	0	0	0	0	0	0	0	0
Chr10_3A_Tb427v9	797608	798975	Name=Similar to Tb427VSG-3740;ID=Tb427v9_000055600:pseudogene;has_internal_stop=true;has_frameshift=false;has_start=true;Target=Tb11.v5.0362.1 1 452;original_prot_length=491;Note=98.73 percent identity to VSG Tb427VSG-3740. The alignment length is 785 nt, while the query VSG gene sequence is 778 nt long. This is the second most similar gene to Tb427VSG-3740 (Tb427VSG-3740 : GB Accession KC612330 …	0	0	0	0	0	0	0	0	0	0	0	0	0	0	0	0	0	0	0	0	0	0	0	0	0	0	0	0	0	0	0	0	0	0	0	0	0	0	0	0	0	0	0	0	0	0
Chr10_3A_Tb427v9	803459	804577	Name=Tb427VSG-3220;ID=Tb427v9_000055700;Note=100.00 percent identity to VSG Tb427VSG-3220. The alignment length is 1119 nt, while the query VSG gene sequence is 1119 nt long. This is the most similar gene to Tb427VSG-3220 (Tb427VSG-3220 : GB Accession KC611830 : 1119nt : Internal partial : contig8985.) in the genome	0	0	0	0	0	0	0	0	0	0	0	0	0	0	0	0	0	0	0	0	0	0	0	0	0	0	0	0	0	0	0	0	0	0	0	0	0	0	0	0	0	0	0	0	0	0
Chr10_3A_Tb427v9	809648	811003	Name=Tb427VSG-670;ID=Tb427v9_000055900;Note=100.00 percent identity to VSG Tb427VSG-670. The alignment length is 1356 nt, while the query VSG gene sequence is 1356 nt long. This is the most similar gene to Tb427VSG-670 (Tb427VSG-670 : GB Accession KC612434 : 1356nt : Complete almost : contig8942.) in the genome	0	0	0	0	0	0	0	0	0	0	0	0	0	0	0	0	0	0	0	0	0	0	0	0	0	0	0	0	0	0	0	0	0	0	0	0	0	0	0	0	0	0	0	0	0	0
Chr10_3A_Tb427v9	812882	814177	Name=Tb427VSG-1328;ID=Tb427v9_000056000;Note=100.00 percent identity to VSG Tb427VSG-1328. The alignment length is 1296 nt, while the query VSG gene sequence is 1296 nt long. This is the most similar gene to Tb427VSG-1328 (Tb427VSG-1328 : GB Accession KC612830 : 1296nt : N-terminus partial : contig8942.) in the genome	0	0	0	0	0	0	0	0	0	0	0	0	0	0	0	0	0	0	0	0	0	0	0	0	0	0	0	0	0	0	0	0	0	0	0	0	0	0	0	0	0	0	0	0	0	0
Chr10_3A_Tb427v9	818087	819424	Name=Tb427VSG-1265;ID=Tb427v9_000056100;Note=100.00 percent identity to VSG Tb427VSG-1265. The alignment length is 1338 nt, while the query VSG gene sequence is 1338 nt long. This is the most similar gene to Tb427VSG-1265 (Tb427VSG-1265 : GB Accession KC612768 : 1338nt : N-terminus partial : contig8278.) in the genome	0	0	0	0	0	0	0	0	0	0	0	0	0	0	0	0	0	0	0	0	0	0	0	0	0	0	0	0	0	0	0	0	0	0	0	0	0	0	0	0	0	0	0	0	0	0
Chr10_3A_Tb427v9	820640	822172	Name=Tb427VSG-436;ID=Tb427v9_000056200;Note=99.93 percent identity to VSG Tb427VSG-436. The alignment length is 1533 nt, while the query VSG gene sequence is 1533 nt long. This is the most similar gene to Tb427VSG-436 (Tb427VSG-436 : GB Accession KC613574 : 1533nt : Complete : contig7060.) in the genome	0	0	0	0	0	0	0	0	0	0	0	0	0	0	0	0	0	0	0	0	0	0	0	0	0	0	0	0	0	0	0	0	0	0	0	0	0	0	0	0	0	0	0	0	0	0
Chr10_3A_Tb427v9	831714	832544	Name=Tb427VSG-1832;ID=Tb427v9_000056600;Note=98.44 percent identity to VSG Tb427VSG-1832. The alignment length is 831 nt, while the query VSG gene sequence is 831 nt long. This is the second most similar gene to Tb427VSG-1832 (Tb427VSG-1832 : GB Accession KC613310 : 831nt : N-terminus partial : contig2282.) in the genome	0	0	0	0	0	0	0	0	0	0	0	0	0	0	0	0	0	0	0	0	0	0	0	0	0	0	0	0	0	0	0	0	0	0	0	0	0	0	0	0	0	0	0	0	0	0
Chr10_3A_Tb427v9	837804	839270	Name=Tb427VSG-2027;ID=Tb427v9_000056700;Note=99.51 percent identity to VSG Tb427VSG-2027. The alignment length is 1419 nt, while the query VSG gene sequence is 1419 nt long. This is the most similar gene to Tb427VSG-2027 (Tb427VSG-2027 : GB Accession KC611335 : 1419nt : C-terminus partial : contig3836.) in the genome	0	0	0	0	0	0	0	0	0	0	0	0	0	0	0	0	0	0	0	0	0	0	0	0	0	0	0	0	0	0	0	0	0	0	0	0	0	0	0	0	0	0	0	0	0	0
Chr10_3A_Tb427v9	845202	846576	Name=Tb427VSG-1208;ID=Tb427v9_000056800;Note=98.33 percent identity to VSG Tb427VSG-1208. The alignment length is 1377 nt, while the query VSG gene sequence is 1377 nt long. This is the second most similar gene to Tb427VSG-1208 (Tb427VSG-1208 : GB Accession KC612715 : 1377nt : N-terminus partial : contig2321.) in the genome	0	0	0	0	0	0	0	0	0	0	0	0	0	0	0	0	0	0	0	0	0	0	0	0	0	0	0	0	0	0	0	0	0	0	0	0	0	0	0	0	0	0	0	0	0	0
Chr10_3A_Tb427v9	872332	873648	Name=Similar to Tb427VSG-3491;ID=Tb427v9_000057800:pseudogene;has_internal_stop=true;has_frameshift=false;Target=Tb10.v4.0089:mRNA 18 443;original_prot_length=465;Note=99.71 percent identity to VSG Tb427VSG-3491. The alignment length is 1035 nt, while the query VSG gene sequence is 1035 nt long. This is the most similar gene to Tb427VSG-3491 (Tb427VSG-3491 : GB Accession KC612093 : 1035nt : Inter…	0	0	0	0	0	0	0	0	0	0	0	0	0	0	0	0	0	0	0	0	0	0	0	0	0	0	0	0	0	0	0	0	0	0	0	0	0	0	0	0	0	0	0	0	0	0
Chr10_3A_Tb427v9	875569	877147	Name=Tb427VSG-3064;ID=Tb427v9_000057900;Note=95.92 percent identity to VSG Tb427VSG-3064. The alignment length is 1471 nt, while the query VSG gene sequence is 1464 nt long. This is the most similar gene to Tb427VSG-3064 (Tb427VSG-3064 : GB Accession KC611680 : 1464nt : Internal partial : contig3680.) in the genome	0	0	0	0	0	0	0	0	0	0	0	0	0	0	0	0	0	0	0	0	0	0	0	0	0	0	0	0	0	0	0	0	0	0	0	0	0	0	0	0	0	0	0	0	0	0
Chr10_3A_Tb427v9	882837	884450	Name=Tb427VSG-319;ID=Tb427v9_000058100;Note=100.00 percent identity to VSG Tb427VSG-319. The alignment length is 1614 nt, while the query VSG gene sequence is 1614 nt long. This is the most similar gene to Tb427VSG-319 (Tb427VSG-319 : GB Accession KC613468 : 1614nt : Complete : contig3486.) in the genome	0	0	0	0	0	0	0	0	0	0	0	0	0	0	0	0	0	0	0	0	0	0	0	0	0	0	0	0	0	0	0	0	0	0	0	0	0	0	0	0	0	0	0	0	0	0
Chr10_3A_Tb427v9	886064	887413	Name=Tb427VSG-2019;ID=Tb427v9_000058200;Note=99.41 percent identity to VSG Tb427VSG-2019. The alignment length is 1350 nt, while the query VSG gene sequence is 1350 nt long. This is the most similar gene to Tb427VSG-2019 (Tb427VSG-2019 : GB Accession KC611328 : 1350nt : C-terminus partial : contig4071.) in the genome	0	0	0	0	0	0	0	0	0	0	0	0	0	0	0	0	0	0	0	0	0	0	0	0	0	0	0	0	0	0	0	0	0	0	0	0	0	0	0	0	0	0	0	0	0	0
Chr10_3A_Tb427v9	906428	908051	Name=Similar to Tb427VSG-316;ID=Tb427v9_000059200:pseudogene;has_internal_stop=true;has_frameshift=true;Target=Tb927.8.460:mRNA 11 523;original_prot_length=526;Note=98.52 percent identity to VSG Tb427VSG-316. The alignment length is 1624 nt, while the query VSG gene sequence is 1623 nt long. This is the most similar gene to Tb427VSG-316 (Tb427VSG-316 : GB Accession KC613465 : 1623nt : Complete : …	0	0	0	0	0	0	0	0	0	0	0	0	0	0	0	0	0	0	0	0	0	0	0	0	0	0	0	0	0	0	0	0	0	0	0	0	0	0	0	0	0	0	0	0	0	0
Chr10_3A_Tb427v9	936677	938232	Name=Similar to Tb427VSG-1630;ID=Tb427v9_000060000:pseudogene;has_internal_stop=false;has_frameshift=true;Target=Tb08.27P2.240:mRNA 5 531;original_prot_length=532;Note=99.71 percent identity to VSG Tb427VSG-1630. The alignment length is 1029 nt, while the query VSG gene sequence is 1029 nt long. This is the most similar gene to Tb427VSG-1630 (Tb427VSG-1630 : GB Accession KC613119 : 1029nt : N-ter…	0	0	0	0	0	0	0	0	0	0	0	0	0	0	0	0	0	0	0	0	0	0	0	0	0	0	0	0	0	0	0	0	0	0	0	0	0	0	0	0	0	0	0	0	8	0
Chr10_3A_Tb427v9	940018	941334	Name=Tb427VSG-1461;ID=Tb427v9_000060100;Note=99.39 percent identity to VSG Tb427VSG-1461. The alignment length is 1157 nt, while the query VSG gene sequence is 1161 nt long. This is the most similar gene to Tb427VSG-1461 (Tb427VSG-1461 : GB Accession KC612959 : 1164nt : N-terminus partial : contig2652.) in the genome	0	0	0	0	0	0	0	0	0	0	0	0	0	0	0	0	0	0	0	0	0	0	0	0	0	0	0	0	0	0	0	0	0	0	0	0	0	0	0	0	0	0	0	0	0	0
Chr10_3A_Tb427v9	946368	947528	Name=Similar to Tb427VSG-1599;ID=Tb427v9_000060200:pseudogene;has_internal_stop=true;has_frameshift=true;Target=Tb11.v5.0350.1 1 220;original_prot_length=221;Note=100.00 percent identity to VSG Tb427VSG-1599. The alignment length is 1056 nt, while the query VSG gene sequence is 1056 nt long. This is the most similar gene to Tb427VSG-1599 (Tb427VSG-1599 : GB Accession KC613089 : 1056nt : N-terminu…	0	0	0	0	0	0	0	0	0	0	0	0	0	0	0	0	0	0	0	0	0	0	0	0	0	0	0	0	0	0	0	0	0	0	0	0	0	0	0	0	0	0	0	0	0	0
Chr10_3A_Tb427v9	950614	952083	Name=Tb427VSG-3660;ID=Tb427v9_000060300;Note=99.88 percent identity to VSG Tb427VSG-3660. The alignment length is 826 nt, while the query VSG gene sequence is 828 nt long. This is the most similar gene to Tb427VSG-3660 (Tb427VSG-3660 : GB Accession KC612252 : 828nt : Internal partial : contig8871.) in the genome	0	0	0	0	0	0	0	0	0	0	0	0	0	0	0	0	0	0	0	0	0	0	0	0	0	0	0	0	0	0	0	0	0	0	0	0	0	0	0	0	0	0	0	0	0	0
Chr10_3A_Tb427v9	977444	978898	Name=Tb427VSG-754;ID=Tb427v9_000061300;Note=100.00 percent identity to VSG Tb427VSG-754. The alignment length is 1455 nt, while the query VSG gene sequence is 1455 nt long. This is the most similar gene to Tb427VSG-754 (Tb427VSG-754 : GB Accession KC612493 : 1455nt : Complete almost : contig3226.) in the genome	0	0	0	0	0	0	0	0	0	0	0	0	0	0	0	0	0	0	0	0	0	0	0	0	0	0	0	0	0	0	0	0	0	0	0	0	0	0	0	0	0	0	0	0	0	0
Chr10_3A_Tb427v9	982773	984302	Name=Tb427VSG-439;ID=Tb427v9_000061400;Note=100.00 percent identity to VSG Tb427VSG-439. The alignment length is 1530 nt, while the query VSG gene sequence is 1530 nt long. This is the most similar gene to Tb427VSG-439 (Tb427VSG-439 : GB Accession KC613576 : 1530nt : Complete : contig3226.) in the genome	0	0	0	0	0	0	0	0	0	0	0	0	0	0	0	0	0	0	0	0	0	0	0	0	0	0	0	0	0	0	0	0	0	0	0	0	0	0	0	0	0	0	0	0	0	0
Chr10_3A_Tb427v9	986037	986792	Name=Tb427VSG-1919;ID=Tb427v9_000061500;Note=100.00 percent identity to VSG Tb427VSG-1919. The alignment length is 756 nt, while the query VSG gene sequence is 756 nt long. This is the most similar gene to Tb427VSG-1919 (Tb427VSG-1919 : GB Accession KC613393 : 756nt : N-terminus partial : contig3226.) in the genome	0	0	0	0	0	0	0	0	0	0	0	0	0	0	0	0	0	0	0	0	0	0	0	0	0	0	0	0	0	0	0	0	0	0	0	0	0	0	0	0	0	0	0	0	0	0
Chr10_3A_Tb427v9	1029416	1030746	Name=Similar to Tb427VSG-3669;ID=Tb427v9_000062900:pseudogene;has_internal_stop=true;has_frameshift=true;Target=Tb11.1040:mRNA 17 475;original_prot_length=476;Note=96.84 percent identity to VSG Tb427VSG-3669. The alignment length is 823 nt, while the query VSG gene sequence is 822 nt long. This is the most similar gene to Tb427VSG-3669 (Tb427VSG-3669 : GB Accession KC612261 : 822nt : Internal par…	18	12	23	0	0	0	0	0	0	0	0	0	0	0	0	0	0	0	0	0	0	0	0	0	0	0	0	0	0	0	0	0	0	0	0	0	0	0	0	0	0	0	0	0	0	0
Chr10_3A_Tb427v9	1036667	1037858	Name=Similar to Tb427VSG-3417;ID=Tb427v9_000063000:pseudogene;has_internal_stop=false;has_frameshift=true;has_start=true;has_stop=true;Target=Tb11.v5.0389.1 1 384;original_prot_length=384;Note=100.00 percent identity to VSG Tb427VSG-3417. The alignment length is 960 nt, while the query VSG gene sequence is 960 nt long. This is the most similar gene to Tb427VSG-3417 (Tb427VSG-3417 : GB Accession K…	0	0	0	0	0	0	0	0	0	0	0	0	0	0	0	0	0	0	0	0	0	0	0	0	0	0	0	0	0	0	0	0	0	0	0	0	0	0	0	0	0	0	0	0	0	0
Chr10_3A_Tb427v9	1048092	1049315	Name=Similar to Tb427VSG-3589;ID=Tb427v9_000063400:pseudogene;has_internal_stop=true;has_frameshift=true;Target=Tb927.11.18530.1 34 441;original_prot_length=444;Note=100.00 percent identity to VSG Tb427VSG-3589. The alignment length is 864 nt, while the query VSG gene sequence is 864 nt long. This is the most similar gene to Tb427VSG-3589 (Tb427VSG-3589 : GB Accession KC612183 : 864nt : Internal …	0	86	0	0	0	0	0	0	0	0	0	0	0	0	0	0	0	0	0	0	0	0	0	0	0	0	0	0	0	0	0	0	0	0	0	0	0	0	0	0	0	0	0	0	0	0
Chr10_3A_Tb427v9	1050929	1052413	Name=Tb427VSG-3192;ID=Tb427v9_000063500;Note=99.39 percent identity to VSG Tb427VSG-3192. The alignment length is 1143 nt 99.39 percent identity to VSG Tb427VSG-3192. The alignment length is 1143 nt, while the query VSG gene sequence is 1143 nt long. This is the most similar gene to Tb427VSG-3192 (Tb427VSG-3192 : GB Accession KC611805 : 1143nt : Internal partial : contig5184.) in the genome	36	133	37	0	0	0	0	0	0	0	0	0	0	0	0	0	0	0	0	0	0	0	0	0	0	0	0	1372	0	0	0	0	0	1718	0	0	0	0	0	0	0	0	0	1810	0	0
Chr10_3A_Tb427v9	1054900	1056281	Name=Similar to Tb427VSG-1730;ID=Tb427v9_000063700:pseudogene;has_internal_stop=false;has_frameshift=true;Target=Tb927.9.16320:mRNA 10 448;original_prot_length=504;Note=100.00 percent identity to VSG Tb427VSG-1730. The alignment length is 928 nt, while the query VSG gene sequence is 939 nt long. This is the most similar gene to Tb427VSG-1730 (Tb427VSG-1730 : GB Accession KC613212 : 939nt : N-term…	0	0	0	0	0	0	0	0	0	0	0	0	0	0	0	0	0	0	0	0	0	0	0	0	0	0	0	0	0	0	0	0	0	0	0	0	0	0	0	0	0	0	0	0	0	0
Chr10_3A_Tb427v9	1072801	1074219	Name=Tb427VSG-1141;ID=Tb427v9_000064300;Note=100.00 percent identity to VSG Tb427VSG-1141. The alignment length is 1419 nt, while the query VSG gene sequence is 1419 nt long. This is the most similar gene to Tb427VSG-1141 (Tb427VSG-1141 : GB Accession KC612649 : 1419nt : N-terminus partial : contig4908.) in the genome	0	0	0	0	0	0	0	0	0	0	0	0	0	0	0	0	0	0	0	0	0	0	0	0	0	0	0	0	0	0	0	0	0	0	0	0	0	0	0	0	0	0	0	0	0	0
Chr10_3A_Tb427v9	1098786	1100306	Name=Tb427VSG-457;ID=Tb427v9_000064400;Note=100.00 percent identity to VSG Tb427VSG-457. The alignment length is 1521 nt, while the query VSG gene sequence is 1521 nt long. This is the most similar gene to Tb427VSG-457 (Tb427VSG-457 : GB Accession KC613592 : 1521nt : Complete : contig4672.) in the genome	0	0	0	0	0	0	0	0	0	0	0	0	0	0	0	0	0	0	0	0	0	0	0	0	0	0	0	0	0	0	0	0	0	0	0	0	0	0	0	0	0	0	0	0	0	0
Chr10_3A_Tb427v9	1102573	1103832	Name=Similar to Tb427VSG-1583;ID=Tb427v9_000064500:pseudogene;has_internal_stop=true;has_frameshift=false;Target=Tb927.11.18470.1 3 417;original_prot_length=425;Note=99.91 percent identity to VSG Tb427VSG-1583. The alignment length is 1077 nt, while the query VSG gene sequence is 1077 nt long. This is the most similar gene to Tb427VSG-1583 (Tb427VSG-1583 : GB Accession KC613074 : 1077nt : N-termi…	0	0	0	0	0	0	0	0	0	0	0	0	0	0	0	0	0	0	0	0	0	0	0	0	0	0	0	0	0	0	0	0	0	0	0	0	0	0	0	0	0	0	0	0	0	0
Chr10_3A_Tb427v9	1114908	1116362	Name=Similar to Tb427VSG-1443;ID=Tb427v9_000064900:pseudogene;has_internal_stop=true;has_frameshift=false;Target=Tb927.11.17770:mRNA 19 477;original_prot_length=486;Note=99.92 percent identity to VSG Tb427VSG-1443. The alignment length is 1206 nt, while the query VSG gene sequence is 1206 nt long. This is the most similar gene to Tb427VSG-1443 (Tb427VSG-1443 : GB Accession KC612943 : 1206nt : N-t…	0	0	12	0	0	0	0	0	0	0	0	0	0	0	0	0	0	0	0	0	0	0	0	0	0	0	0	0	0	0	0	0	0	0	0	0	0	0	0	0	0	0	0	0	0	0
Chr10_3A_Tb427v9	1120855	1122131	Name=Similar to Tb427VSG-1933;ID=Tb427v9_000065100:pseudogene;has_internal_stop=true;has_frameshift=true;has_stop=true;Target=Tb927.11.18280.1 1 426;original_prot_length=426;Note=100.00 percent identity to VSG Tb427VSG-1933. The alignment length is 708 nt, while the query VSG gene sequence is 708 nt long. This is the most similar gene to Tb427VSG-1933 (Tb427VSG-1933 : GB Accession KC613405 : 708n…	0	0	0	0	0	0	0	0	0	0	0	0	0	0	0	0	0	0	0	0	0	0	0	0	0	0	0	0	0	0	0	0	0	0	0	0	0	0	0	0	0	0	0	0	0	0
Chr10_3A_Tb427v9	1123845	1124645	Name=Tb427VSG-3804;ID=Tb427v9_000065200;Note=99.88 percent identity to VSG Tb427VSG-3804. The alignment length is 801 nt, while the query VSG gene sequence is 801 nt long. This is the most similar gene to Tb427VSG-3804 (Tb427VSG-3804 : GB Accession KC612390 : 801nt : Internal partial : contig4662.) in the genome	0	0	0	0	0	0	0	0	0	0	0	0	0	0	0	0	0	0	0	0	0	0	0	0	0	0	0	0	0	0	0	0	0	0	0	0	0	0	0	0	0	0	0	0	0	0
Chr10_3A_Tb427v9	1133959	1135405	Name=Similar to Tb427VSG-1449;ID=Tb427v9_000065400:pseudogene;has_internal_stop=false;has_frameshift=true;Target=Tb11.0910:mRNA 67 542;original_prot_length=549;Note=99.00 percent identity to VSG Tb427VSG-1449. The alignment length is 1204 nt, while the query VSG gene sequence is 1203 nt long. This is the most similar gene to Tb427VSG-1449 (Tb427VSG-1449 : GB Accession KC612948 : 1203nt : N-termin…	0	0	0	0	0	0	0	0	0	0	0	0	0	0	0	0	0	0	0	0	0	0	0	0	0	0	0	0	0	0	0	0	0	0	0	0	0	0	0	0	0	0	0	0	0	0
Chr10_3A_Tb427v9	1137509	1139086	Name=Similar to Tb427VSG-1506;ID=Tb427v9_000065500:pseudogene;has_internal_stop=true;has_frameshift=false;has_start=true;has_stop=true;Target=Tb927.3.180:mRNA 1 517;original_prot_length=517;Note=100.00 percent identity to VSG Tb427VSG-1506. The alignment length is 1143 nt, while the query VSG gene sequence is 1143 nt long. This is the most similar gene to Tb427VSG-1506 (Tb427VSG-1506 : GB Accessi…	0	0	0	0	0	0	0	0	0	0	0	0	0	0	0	0	0	0	0	0	0	0	0	0	0	0	0	0	0	0	0	0	0	0	0	0	0	0	0	0	0	0	0	0	0	0
Chr10_3A_Tb427v9	1141262	1142080	Name=Tb427VSG-1850;ID=Tb427v9_000065600;Note=100.00 percent identity to VSG Tb427VSG-1850. The alignment length is 819 nt, while the query VSG gene sequence is 819 nt long. This is the most similar gene to Tb427VSG-1850 (Tb427VSG-1850 : GB Accession KC613327 : 819nt : N-terminus partial : contig6075.) in the genome	0	0	0	0	0	0	0	0	0	0	0	0	0	0	0	0	0	0	0	0	0	0	0	0	0	0	0	0	0	0	0	0	0	0	0	0	0	0	0	0	0	0	0	0	0	0
Chr10_3A_Tb427v9	1144726	1146262	Name=Similar to Tb427VSG-3452;ID=Tb427v9_000065700:pseudogene;has_internal_stop=false;has_frameshift=true;Target=Tb927.9.270:mRNA 3 508;original_prot_length=509;Note=99.52 percent identity to VSG Tb427VSG-3452. The alignment length is 1251 nt, while the query VSG gene sequence is 1251 nt long. This is the most similar gene to Tb427VSG-3452 (Tb427VSG-3452 : GB Accession KC612054 : 1251nt : Interna…	0	0	0	0	0	0	0	0	0	0	0	0	0	0	0	0	0	0	0	0	0	0	0	0	0	0	0	0	0	0	0	0	0	0	0	0	0	0	0	0	0	0	0	0	0	0
Chr10_3A_Tb427v9	1156543	1157748	Name=Tb427VSG-3211;ID=Tb427v9_000066000;Note=100.00 percent identity to VSG Tb427VSG-3211. The alignment length is 1206 nt, while the query VSG gene sequence is 1206 nt long. This is the most similar gene to Tb427VSG-3211 (Tb427VSG-3211 : GB Accession KC611822 : 1206nt : Internal partial : contig5595.) in the genome	0	0	0	0	0	0	0	0	0	0	0	0	0	0	0	0	0	0	0	0	0	0	0	0	0	0	0	0	0	0	0	0	0	0	0	0	0	0	0	0	0	0	0	0	0	0
Chr10_3A_Tb427v9	1160823	1162346	Name=Tb427VSG-452;ID=Tb427v9_000066100;Note=100.00 percent identity to VSG Tb427VSG-452. The alignment length is 1524 nt, while the query VSG gene sequence is 1524 nt long. This is the most similar gene to Tb427VSG-452 (Tb427VSG-452 : GB Accession KC613588 : 1524nt : Complete : contig3793.) in the genome	0	0	0	0	0	0	0	0	0	0	0	0	0	0	0	0	0	0	0	0	0	0	0	0	0	0	0	0	0	0	0	0	0	0	0	0	0	0	0	0	0	0	0	0	0	0
Chr10_3A_Tb427v9	1166842	1167933	Name=Tb427VSG-1565;ID=Tb427v9_000066300;Note=100.00 percent identity to VSG Tb427VSG-1565. The alignment length is 1092 nt, while the query VSG gene sequence is 1092 nt long. This is the most similar gene to Tb427VSG-1565 (Tb427VSG-1565 : GB Accession KC613058 : 1092nt : N-terminus partial : contig7212.) in the genome	0	0	0	0	0	0	0	0	0	0	0	0	0	0	0	0	0	0	0	0	0	0	0	0	0	0	0	0	0	0	0	0	0	0	0	0	0	0	0	0	0	0	0	0	0	0
Chr10_3A_Tb427v9	1178108	1179577	Name=Tb427VSG-3431;ID=Tb427v9_000066500;Note=99.26 percent identity to VSG Tb427VSG-3431. The alignment length is 949 nt, while the query VSG gene sequence is 954 nt long. This is the most similar gene to Tb427VSG-3431 (Tb427VSG-3431 : GB Accession KC612033 : 954nt : Internal partial : contig6814.) in the genome	0	0	0	0	0	0	0	0	0	0	0	0	0	0	0	0	0	0	0	0	0	0	0	0	0	0	0	0	0	0	0	0	0	0	0	0	0	0	0	0	0	0	0	0	0	0
Chr10_3A_Tb427v9	1182352	1183916	Name=Similar to Tb427VSG-1644;ID=Tb427v9_000066800:pseudogene;has_internal_stop=false;has_frameshift=true;Target=Tb08.27P2.240:mRNA 17 524;original_prot_length=532;Note=100.00 percent identity to VSG Tb427VSG-1644. The alignment length is 1017 nt, while the query VSG gene sequence is 1017 nt long. This is the most similar gene to Tb427VSG-1644 (Tb427VSG-1644 : GB Accession KC613133 : 1017nt : N-t…	0	0	0	0	0	0	0	0	0	0	0	0	0	0	0	0	0	0	0	0	0	0	0	0	0	0	0	0	0	0	0	0	0	0	0	0	0	0	0	0	0	0	0	0	0	0
Chr10_3A_Tb427v9	1186868	1188319	Name=Tb427VSG-2065;ID=Tb427v9_000067000;Note=100.00 percent identity to VSG Tb427VSG-2065. The alignment length is 1452 nt, while the query VSG gene sequence is 1452 nt long. This is the most similar gene to Tb427VSG-2065 (Tb427VSG-2065 : GB Accession KC611372 : 1452nt : C-terminus partial : contig1813.) in the genome	0	0	0	0	0	0	0	0	0	0	0	0	0	0	0	0	0	0	0	0	0	0	0	0	0	0	0	0	0	0	0	0	0	0	0	0	0	0	0	0	0	0	0	0	0	0
Chr10_3A_Tb427v9	1190269	1191756	Name=Tb427VSG-1454;ID=Tb427v9_000067100;Note=99.75 percent identity to VSG Tb427VSG-1454. The alignment length is 1194 nt, while the query VSG gene sequence is 1194 nt long. This is the most similar gene to Tb427VSG-1454 (Tb427VSG-1454 : GB Accession KC612952 : 1194nt : N-terminus partial : contig7265.) in the genome	0	0	0	0	0	0	0	0	0	0	0	0	0	0	0	0	0	0	0	0	0	0	0	0	0	0	0	0	0	0	0	0	0	0	0	0	0	0	0	0	0	0	0	0	0	0
Chr10_3A_Tb427v9	1200064	1201585	Name=Similar to Tb427VSG-1363;ID=Tb427v9_000067400:pseudogene;has_internal_stop=true;has_frameshift=true;Target=Tb927.11.18860.1 1 507;original_prot_length=509;Note=99.45 percent identity to VSG Tb427VSG-1363. The alignment length is 1269 nt, while the query VSG gene sequence is 1269 nt long. This is the most similar gene to Tb427VSG-1363 (Tb427VSG-1363 : GB Accession KC612864 : 1269nt : N-termin…	0	0	0	0	0	0	0	0	0	0	0	0	0	0	0	0	0	0	0	0	0	0	0	0	0	0	0	0	0	0	0	0	0	0	0	0	0	0	0	0	0	0	0	0	0	0
Chr10_3A_Tb427v9	1209998	1211509	Name=Tb427VSG-472;ID=Tb427v9_000067700;Note=100.00 percent identity to VSG Tb427VSG-472. The alignment length is 1512 nt, while the query VSG gene sequence is 1512 nt long. This is the most similar gene to Tb427VSG-472 (Tb427VSG-472 : GB Accession KC613606 : 1512nt : Complete : contig7031.) in the genome	0	0	0	0	0	0	0	0	0	0	0	0	0	0	0	0	0	0	0	0	0	0	0	0	0	0	0	0	0	0	0	0	0	0	0	0	0	0	0	0	0	0	0	0	0	0
Chr10_3A_Tb427v9	1215536	1216888	Name=Tb427VSG-1245;ID=Tb427v9_000067800;Note=100.00 percent identity to VSG Tb427VSG-1245. The alignment length is 1353 nt, while the query VSG gene sequence is 1353 nt long. This is the most similar gene to Tb427VSG-1245 (Tb427VSG-1245 : GB Accession KC612749 : 1353nt : N-terminus partial : contig8237.) in the genome	0	0	0	0	0	0	0	0	0	0	0	0	0	0	0	0	0	0	0	0	0	0	0	0	0	0	0	0	0	0	0	0	0	0	0	0	0	0	0	0	0	0	0	0	0	0
Chr10_3A_Tb427v9	1217888	1219453	Name=Tb427VSG-377;ID=Tb427v9_000067900;Note=98.28 percent identity to VSG Tb427VSG-377. The alignment length is 1566 nt 100.00 percent identity to VSG Tb427VSG-3823. The alignment length is 784 nt, while the query VSG gene sequence is 1566 nt long. This is the most similar gene to Tb427VSG-377 (Tb427VSG-377 : GB Accession KC613522 : 1566nt : Complete : contig5455.) in the genome	0	0	0	0	0	0	0	0	0	0	0	0	0	0	0	0	0	0	0	0	0	0	0	0	0	0	0	0	0	0	0	0	0	0	0	0	0	0	0	0	0	0	0	0	0	0
Chr10_3A_Tb427v9	1224206	1225705	Name=Tb427VSG-486;ID=Tb427v9_000068000;Note=99.93 percent identity to VSG Tb427VSG-486. The alignment length is 1500 nt, while the query VSG gene sequence is 1500 nt long. This is the most similar gene to Tb427VSG-486 (Tb427VSG-486 : GB Accession KC613618 : 1500nt : Complete : contig2689.) in the genome	0	0	0	0	0	0	0	0	0	0	0	0	0	0	0	0	0	0	0	0	0	0	0	0	0	0	0	0	0	0	0	0	0	0	0	0	0	0	0	0	0	0	0	0	0	0
Chr10_3A_Tb427v9	1230431	1232011	Name=Similar to Tb427VSG-3066;ID=Tb427v9_000068100:pseudogene;has_internal_stop=true;has_frameshift=false;has_start=true;has_stop=true;Target=Tb11.1720.1 1 528;original_prot_length=528;Note=99.92 percent identity to VSG Tb427VSG-3066. The alignment length is 1314 nt, while the query VSG gene sequence is 1314 nt long. This is the most similar gene to Tb427VSG-3066 (Tb427VSG-3066 : GB Accession KC6…	0	0	0	0	0	0	0	0	0	0	0	0	0	0	0	0	0	0	0	0	0	0	0	0	0	0	0	0	0	0	0	0	0	0	0	0	0	0	0	0	0	0	0	0	0	0
Chr10_3A_Tb427v9	1241883	1242761	Name=Tb427VSG-3756;ID=Tb427v9_000068400;Note=99.77 percent identity to VSG Tb427VSG-3756. The alignment length is 879 nt, while the query VSG gene sequence is 879 nt long. This is the most similar gene to Tb427VSG-3756 (Tb427VSG-3756 : GB Accession KC612346 : 879nt : Internal partial : contig2984.) in the genome	0	0	0	0	0	0	0	0	0	0	0	0	0	0	0	0	0	0	0	0	0	0	0	0	0	0	0	0	0	0	0	0	0	0	0	0	0	0	0	0	0	0	0	0	0	0
Chr10_3A_Tb427v9	1246388	1247899	Name=Tb427VSG-2224;ID=Tb427v9_000068500;Note=100.00 percent identity to VSG Tb427VSG-2224. The alignment length is 666 nt, while the query VSG gene sequence is 666 nt long. This is the most similar gene to Tb427VSG-2224 (Tb427VSG-2224 : GB Accession KC611520 : 666nt : C-terminus partial : contig8338.) in the genome	0	0	0	0	52	0	0	0	0	0	0	0	0	0	0	0	0	0	0	0	0	0	0	0	0	0	0	0	0	0	0	0	0	0	0	0	0	0	0	0	0	0	0	0	0	0
Chr10_3A_Tb427v9	1265315	1266322	Name=Tb427VSG-3348;ID=Tb427v9_000068600;Note=100.00 percent identity to VSG Tb427VSG-3348. The alignment length is 1008 nt, while the query VSG gene sequence is 1008 nt long. This is the most similar gene to Tb427VSG-3348 (Tb427VSG-3348 : GB Accession KC611951 : 1008nt : Internal partial : contig1711.) in the genome	0	0	0	0	0	0	0	0	0	0	0	0	0	0	0	0	0	0	0	0	0	0	0	0	0	0	0	0	0	0	0	0	0	0	0	0	0	0	0	0	0	0	0	0	0	0
Chr10_3A_Tb427v9	1268088	1269086	Name=Similar to Tb427VSG-1657;ID=Tb427v9_000068700:pseudogene;has_internal_stop=false;has_frameshift=false;Target=Tb11.v5.0917.1 2 126;original_prot_length=131;Note=97.90 percent identity to VSG Tb427VSG-1657. The alignment length is 999 nt, while the query VSG gene sequence is 999 nt long. This is the most similar gene to Tb427VSG-1657 (Tb427VSG-1657 : GB Accession KC613144 : 999nt : N-terminus …	0	0	0	0	0	0	0	0	0	0	0	0	0	0	0	0	0	0	0	0	0	0	0	0	0	0	0	0	0	0	0	0	0	0	0	0	0	0	0	0	0	0	0	0	0	0
Chr10_3A_Tb427v9	1270983	1271768	Name=Tb427VSG-1880;ID=Tb427v9_000068900;Note=100.00 percent identity to VSG Tb427VSG-1880. The alignment length is 714 nt, while the query VSG gene sequence is 714 nt long. This is the most similar gene to Tb427VSG-1880 (Tb427VSG-1880 : GB Accession KC613355 : 714nt : N-terminus partial : contig1711.) in the genome	0	0	0	0	0	0	0	0	0	0	0	0	0	0	0	0	0	0	0	0	0	0	0	0	0	0	0	0	0	0	0	0	0	0	0	0	0	0	0	0	0	0	0	0	0	0
Chr10_3A_Tb427v9	1273066	1274631	Name=Tb427VSG-1008;ID=Tb427v9_000069000;Note=100.00 percent identity to VSG Tb427VSG-1008. The alignment length is 1536 nt, while the query VSG gene sequence is 1536 nt long. This is the most similar gene to Tb427VSG-1008 (Tb427VSG-1008 : GB Accession KC612522 : 1536nt : N-terminus partial mutated ATG : contig4234.) in the genome	0	0	0	0	0	0	0	0	0	0	0	0	0	0	0	0	0	0	0	0	0	0	0	0	0	0	0	0	0	0	0	0	0	0	0	0	0	0	0	0	0	0	0	0	0	0
Chr10_3A_Tb427v9	1277555	1278745	Name=Similar to Tb427VSG-3411;ID=Tb427v9_000069200:pseudogene;has_internal_stop=true;has_frameshift=true;Target=Tb11.v5.0915.1 1 269;original_prot_length=270;Note=96.24 percent identity to VSG Tb427VSG-3411. The alignment length is 983 nt, while the query VSG gene sequence is 978 nt long. This is the most similar gene to Tb427VSG-3411 (Tb427VSG-3411 : GB Accession KC612013 : 981nt : Internal part…	0	0	0	0	0	0	0	0	0	0	0	0	0	0	0	0	0	0	0	0	0	0	0	0	0	0	0	0	0	0	0	0	0	0	0	0	0	0	0	0	0	0	0	0	0	0
Chr10_3A_Tb427v9	1285936	1287423	Name=Tb427VSG-1048;ID=Tb427v9_000069600;Note=99.26 percent identity to VSG Tb427VSG-1048. The alignment length is 1488 nt, while the query VSG gene sequence is 1488 nt long. This is the most similar gene to Tb427VSG-1048 (Tb427VSG-1048 : GB Accession KC612559 : 1488nt : N-terminus partial : contig3212.) in the genome	0	0	0	0	0	0	0	0	0	0	0	0	0	0	0	0	0	0	0	0	0	0	0	0	0	0	0	0	0	0	0	0	0	0	0	0	0	0	0	0	0	0	0	0	0	0
Chr10_3A_Tb427v9	1290314	1291819	Name=Tb427VSG-720;ID=Tb427v9_000069700;Note=100.00 percent identity to VSG Tb427VSG-720. The alignment length is 1506 nt, while the query VSG gene sequence is 1506 nt long. This is the most similar gene to Tb427VSG-720 (Tb427VSG-720 : GB Accession KC613801 : 1506nt : Complete but extended : contig3504.) in the genome	0	0	0	0	0	0	0	0	0	0	0	0	0	0	0	0	0	0	0	0	0	0	0	0	0	0	0	0	0	0	0	0	0	0	0	0	0	0	0	0	0	0	0	0	0	0
Chr10_3A_Tb427v9	1316080	1317570	Name=Tb427VSG-505;ID=Tb427v9_000069900;Note=100.00 percent identity to VSG Tb427VSG-505. The alignment length is 1491 nt, while the query VSG gene sequence is 1491 nt long. This is the most similar gene to Tb427VSG-505 (Tb427VSG-505 : GB Accession KC613634 : 1491nt : Complete : contig5805.) in the genome	0	0	0	0	0	0	0	0	0	0	0	0	0	0	0	0	0	0	0	0	0	0	0	0	0	0	0	0	0	0	0	0	0	0	0	0	0	0	0	0	0	0	0	0	0	0
Chr10_3A_Tb427v9	1319981	1321339	Name=Tb427VSG-1238;ID=Tb427v9_000070000;Note=100.00 percent identity to VSG Tb427VSG-1238. The alignment length is 1359 nt, while the query VSG gene sequence is 1359 nt long. This is the most similar gene to Tb427VSG-1238 (Tb427VSG-1238 : GB Accession KC612743 : 1359nt : N-terminus partial : contig8268.) in the genome	0	0	0	0	0	0	0	0	0	0	0	0	0	0	0	0	0	0	0	0	0	0	0	0	0	0	0	0	0	0	0	0	0	0	0	0	0	0	0	0	0	0	0	0	0	0
Chr10_3A_Tb427v9	1323328	1324853	Name=Similar to Tb427VSG-3226;ID=Tb427v9_000070100:pseudogene;has_internal_stop=false;has_frameshift=true;Target=Tb927.6.5450:mRNA 24 490;original_prot_length=491;Note=100.00 percent identity to VSG Tb427VSG-3226. The alignment length is 1113 nt, while the query VSG gene sequence is 1113 nt long. This is the most similar gene to Tb427VSG-3226 (Tb427VSG-3226 : GB Accession KC611836 : 1113nt : Inte…	0	0	0	0	0	0	0	0	0	0	0	0	0	0	0	0	0	0	0	0	0	0	0	0	0	0	0	0	0	0	0	0	0	0	0	0	0	0	0	0	0	0	0	0	0	0
Chr10_3A_Tb427v9	1326551	1327726	Name=Tb427VSG-3682;ID=Tb427v9_000070200;Note=100.00 percent identity to VSG Tb427VSG-3682. The alignment length is 848 nt, while the query VSG gene sequence is 848 nt long. This is the most similar gene to Tb427VSG-3682 (Tb427VSG-3682 : GB Accession KC612274 : 849nt : Internal partial : contig6311.) in the genome	0	0	0	0	0	0	0	0	0	0	0	0	0	0	0	0	0	0	0	0	0	0	0	0	0	0	0	0	0	0	0	0	0	0	0	0	0	0	0	0	0	0	0	0	0	0
Chr10_3A_Tb427v9	1333097	1334479	Name=Similar to Tb427VSG-2205;ID=Tb427v9_000070400;has_internal_stop=false;has_frameshift=false;has_start=true;has_stop=true;Target=Tb927.6.5260:mRNA 1 462;original_prot_length=462;Note=100.00 percent identity to VSG Tb427VSG-2205. The alignment length is 765 nt, while the query VSG gene sequence is 765 nt long. This is the most similar gene to Tb427VSG-2205 (Tb427VSG-2205 : GB Accession KC611502…	0	0	0	0	0	0	0	0	0	0	0	0	0	0	0	0	0	0	0	0	0	0	0	0	0	0	0	0	0	0	0	0	0	0	0	0	0	0	0	0	0	0	0	0	0	0
Chr10_3A_Tb427v9	1336932	1338458	Name=Tb427VSG-357;ID=Tb427v9_000070600;Note=100.00 percent identity to VSG Tb427VSG-357. The alignment length is 1527 nt, while the query VSG gene sequence is 1527 nt long. This is the most similar gene to Tb427VSG-357 (Tb427VSG-357 : GB Accession KC613502 : 1527nt : Complete : contig3766.) in the genome	0	0	0	0	0	0	0	0	0	0	0	0	0	0	0	0	0	0	0	0	0	0	0	0	0	0	0	0	0	0	0	0	0	0	0	0	0	0	0	0	0	0	0	0	0	0
Chr10_3A_Tb427v9	1340821	1342365	Name=Similar to Tb427VSG-1348;ID=Tb427v9_000070700:pseudogene;has_internal_stop=true;has_frameshift=false;has_start=true;has_stop=true;Target=Tb11.v5.0927.1 1 433;original_prot_length=433;Note=97.57 percent identity to VSG Tb427VSG-1348. The alignment length is 1275 nt 99.32 percent identity to VSG Tb427VSG-1623. The alignment length is 1026 nt, while the query VSG gene sequence is 1278 nt long. …	0	0	0	0	0	0	0	0	0	0	0	0	0	0	0	0	0	0	0	0	0	0	0	0	0	0	0	0	0	0	0	0	0	0	0	0	0	0	0	0	0	0	0	0	0	0
Chr10_3A_Tb427v9	1357117	1358721	Name=Tb427VSG-795;ID=Tb427v9_000071000;Note=100.00 percent identity to VSG Tb427VSG-795. The alignment length is 1605 nt, while the query VSG gene sequence is 1605 nt long. This is the most similar gene to Tb427VSG-795 (Tb427VSG-795 : GB Accession KC613818 : 1605nt : Complete but extended : contig5947.) in the genome	0	0	0	0	0	0	0	0	0	0	0	0	0	0	0	0	0	0	0	0	0	0	0	0	0	0	0	0	0	0	0	0	0	0	0	0	0	0	0	0	0	0	0	0	0	0
Chr10_3A_Tb427v9	1365481	1366976	Name=Tb427VSG-3640;ID=Tb427v9_000071200;Note=100.00 percent identity to VSG Tb427VSG-3640. The alignment length is 1107 nt, while the query VSG gene sequence is 1107 nt long. This is the most similar gene to Tb427VSG-3640 (Tb427VSG-3640 : GB Accession KC612232 : 1107nt : Internal partial : contig2835.) in the genome	0	0	0	0	0	0	0	0	0	0	0	0	0	0	0	0	0	0	0	0	0	0	0	0	0	0	0	0	0	0	0	0	0	0	0	0	0	0	0	0	0	0	0	0	0	0
Chr10_3A_Tb427v9	1376364	1377194	Name=Tb427VSG-1832;ID=Tb427v9_000071700;Note=98.80 percent identity to VSG Tb427VSG-1832. The alignment length is 831 nt, while the query VSG gene sequence is 831 nt long. This is the most similar gene to Tb427VSG-1832 (Tb427VSG-1832 : GB Accession KC613310 : 831nt : N-terminus partial : contig2282.) in the genome	0	0	0	0	0	0	0	0	0	0	0	0	0	0	0	0	0	0	0	0	0	0	0	0	0	0	0	0	0	0	0	0	0	0	0	0	0	0	0	0	0	0	0	0	0	0
Chr10_3A_Tb427v9	1415599	1417101	Name=Tb427VSG-721;ID=Tb427v9_000073100;Note=95.16 percent identity to VSG Tb427VSG-721. The alignment length is 1507 nt 95.99 percent identity to VSG Tb427VSG-1527. The alignment length is 1121 nt, while the query VSG gene sequence is 1503 nt long. This is the most similar gene to Tb427VSG-721 (Tb427VSG-721 : GB Accession KC612464 : 1503nt : Complete almost : contig3691.) in the genome	0	0	0	0	0	0	0	0	0	0	0	0	0	0	0	0	0	0	0	0	0	0	0	0	0	0	0	0	0	0	0	0	0	0	0	0	0	0	0	0	0	0	0	0	0	0
Chr10_3A_Tb427v9	1419334	1420848	Name=Similar to Tb427VSG-3791;ID=Tb427v9_000073200:pseudogene;has_internal_stop=true;has_frameshift=true;Target=Tb927.9.16460:mRNA 24 466;original_prot_length=510;Note=100.00 percent identity to VSG Tb427VSG-3791. The alignment length is 840 nt, while the query VSG gene sequence is 840 nt long. This is the most similar gene to Tb427VSG-3791 (Tb427VSG-3791 : GB Accession KC612378 : 840nt : Interna…	0	0	0	0	0	0	0	0	0	0	0	0	0	0	0	0	0	0	0	0	0	0	0	0	0	0	0	0	0	0	0	0	0	0	0	0	0	0	0	0	0	0	0	1	0	0
Chr10_3A_Tb427v9	1424089	1425579	Name=Tb427VSG-1090;ID=Tb427v9_000073400;Note=99.66 percent identity to VSG Tb427VSG-1090. The alignment length is 1452 nt, while the query VSG gene sequence is 1452 nt long. This is the most similar gene to Tb427VSG-1090 (Tb427VSG-1090 : GB Accession KC612599 : 1452nt : N-terminus partial : contig5225.) in the genome	0	0	0	0	0	0	0	0	0	0	0	0	0	0	0	0	0	0	0	0	0	0	0	0	0	0	0	0	0	0	0	0	0	0	0	0	0	0	0	0	0	0	0	0	0	0
Chr10_3A_Tb427v9	1427950	1429374	Name=Similar to Tb427VSG-2099;ID=Tb427v9_000073500:pseudogene;has_internal_stop=true;has_frameshift=false;Target=Tb11.1130:mRNA 13 457;original_prot_length=473;Note=97.82 percent identity to VSG Tb427VSG-2099. The alignment length is 1053 nt, while the query VSG gene sequence is 1053 nt long. This is the most similar gene to Tb427VSG-2099 (Tb427VSG-2099 : GB Accession KC611404 : 1053nt : C-termin…	0	0	0	0	0	0	0	0	0	0	0	0	0	0	0	0	0	0	0	0	0	0	0	0	0	0	0	0	0	0	0	0	0	0	0	0	0	0	0	0	0	0	0	0	0	0
Chr10_3A_Tb427v9	1448847	1449725	Name=Tb427VSG-1793;ID=Tb427v9_000074200;Note=100.00 percent identity to VSG Tb427VSG-1793. The alignment length is 879 nt, while the query VSG gene sequence is 879 nt long. This is the most similar gene to Tb427VSG-1793 (Tb427VSG-1793 : GB Accession KC613271 : 879nt : N-terminus partial : contig4546.) in the genome	0	0	0	0	0	0	0	0	0	0	0	0	0	0	0	0	0	0	0	0	0	0	0	0	0	0	0	0	0	0	0	0	0	0	0	0	0	0	0	0	0	0	0	0	0	0
Chr10_3A_Tb427v9	1455326	1456797	Name=Similar to Tb427VSG-822;ID=Tb427v9_000074400:pseudogene;has_internal_stop=false;has_frameshift=false;has_start=true;Target=Tb927.11.17580:mRNA 1 473;original_prot_length=475;Note=99.93 percent identity to VSG Tb427VSG-822. The alignment length is 1473 nt, while the query VSG gene sequence is 1473 nt long. This is the most similar gene to Tb427VSG-822 (Tb427VSG-822 : GB Accession KC613844 : 1…	0	0	0	0	0	0	0	0	0	0	0	0	0	0	0	0	0	0	0	0	0	0	0	0	0	0	0	0	0	0	0	0	0	0	0	0	0	0	0	0	0	0	0	0	0	0
Chr10_3A_Tb427v9	1474024	1475538	Name=Similar to Tb427VSG-2223;ID=Tb427v9_000075100:pseudogene;has_internal_stop=true;has_frameshift=true;Target=Tb09.v4.0030:mRNA 6 500;original_prot_length=500;Note=100.00 percent identity to VSG Tb427VSG-2223. The alignment length is 669 nt, while the query VSG gene sequence is 669 nt long. This is the most similar gene to Tb427VSG-2223 (Tb427VSG-2223 : GB Accession KC611519 : 669nt : C-terminu…	0	0	0	0	0	0	0	0	0	0	0	0	0	0	0	0	0	0	0	0	0	0	0	0	0	0	0	0	0	0	0	0	0	0	0	0	0	0	0	0	0	0	0	0	0	0
Chr10_3A_Tb427v9	1488765	1489691	Name=Tb427VSG-1745;ID=Tb427v9_000075600;Note=99.89 percent identity to VSG Tb427VSG-1745. The alignment length is 927 nt, while the query VSG gene sequence is 927 nt long. This is the most similar gene to Tb427VSG-1745 (Tb427VSG-1745 : GB Accession KC613226 : 927nt : N-terminus partial : contig3043.) in the genome	0	0	0	0	0	0	0	0	0	0	0	0	0	0	0	0	0	0	0	0	0	0	0	0	0	0	0	0	0	0	0	0	0	0	0	0	0	0	0	0	0	0	0	0	0	0
Chr10_3A_Tb427v9	1497524	1499050	Name=Similar to Tb427VSG-447;ID=Tb427v9_000075900:pseudogene;has_internal_stop=false;has_frameshift=false;Target=Tb11.v5.0127.1 24 519;original_prot_length=525;Note=99.87 percent identity to VSG Tb427VSG-447. The alignment length is 1527 nt, while the query VSG gene sequence is 1527 nt long. This is the most similar gene to Tb427VSG-447 (Tb427VSG-447 : GB Accession KC613584 : 1527nt : Complete : …	0	0	0	0	0	0	0	0	0	0	0	0	0	0	0	0	0	0	0	0	0	0	0	0	0	0	0	0	0	0	0	0	0	0	0	0	0	0	0	0	0	0	0	0	0	0
Chr10_3A_Tb427v9	1507080	1508636	Name=Tb427VSG-3013;ID=Tb427v9_000076000;Note=100.00 percent identity to VSG Tb427VSG-3013. The alignment length is 1557 nt, while the query VSG gene sequence is 1557 nt long. This is the most similar gene to Tb427VSG-3013 (Tb427VSG-3013 : GB Accession KC611631 : 1557nt : Internal partial : contig982.) in the genome	0	0	0	0	0	0	0	0	0	0	0	0	0	0	0	0	0	0	0	0	0	0	0	0	0	0	0	0	0	0	0	0	0	0	0	0	0	0	0	0	0	0	0	0	0	0
Chr10_3A_Tb427v9	1521889	1522680	Name=Tb427VSG-3752;ID=Tb427v9_000076500;Note=99.87 percent identity to VSG Tb427VSG-3752. The alignment length is 760 nt, while the query VSG gene sequence is 759 nt long. This is the most similar gene to Tb427VSG-3752 (Tb427VSG-3752 : GB Accession KC612342 : 759nt : Internal partial : contig8050.) in the genome	0	0	0	0	0	0	0	0	0	0	0	0	0	0	0	0	0	0	0	0	0	0	0	0	0	0	0	0	0	0	0	0	0	0	0	0	0	0	0	0	0	0	0	0	0	0
Chr10_3A_Tb427v9	1555733	1557181	Name=Similar to Tb427VSG-3790;ID=Tb427v9_000077300:pseudogene;has_internal_stop=true;has_frameshift=false;Target=Tb927.9.1110:mRNA 3 485;original_prot_length=487;Note=99.87 percent identity to VSG Tb427VSG-3790. The alignment length is 758 nt, while the query VSG gene sequence is 759 nt long. This is the most similar gene to Tb427VSG-3790 (Tb427VSG-3790 : GB Accession KC612377 : 759nt : Internal …	0	0	0	0	0	0	0	0	0	0	0	0	0	0	0	0	0	0	0	0	0	0	0	0	0	0	0	0	0	0	0	0	0	0	0	0	0	0	0	0	0	0	0	0	0	0
Chr10_3A_Tb427v9	1559204	1559956	Name=Tb427VSG-3806;ID=Tb427v9_000077400;Note=100.00 percent identity to VSG Tb427VSG-3806. The alignment length is 753 nt, while the query VSG gene sequence is 753 nt long. This is the most similar gene to Tb427VSG-3806 (Tb427VSG-3806 : GB Accession KC612392 : 753nt : Internal partial : contig6815.) in the genome	0	0	0	0	0	0	0	0	0	0	0	0	0	0	0	0	0	0	0	0	0	0	0	0	0	0	0	0	0	0	0	0	0	0	0	0	0	0	0	0	0	0	0	0	0	0
Chr10_3A_Tb427v9	1569242	1570759	Name=Similar to Tb427VSG-3059;ID=Tb427v9_000077600:pseudogene;has_internal_stop=false;has_frameshift=false;Target=Tb09.v4.0031:mRNA 4 431;original_prot_length=476;Note=100.00 percent identity to VSG Tb427VSG-3059. The alignment length is 1326 nt, while the query VSG gene sequence is 1326 nt long. This is the most similar gene to Tb427VSG-3059 (Tb427VSG-3059 : GB Accession KC611676 : 1326nt : Inte…	0	0	0	0	0	0	0	0	0	0	0	0	0	0	0	0	0	0	0	0	0	0	0	0	0	0	0	0	0	0	0	0	0	0	0	0	0	0	0	0	0	0	0	0	0	0
Chr10_3A_Tb427v9	1594360	1595886	Name=Tb427VSG-448;ID=Tb427v9_000078500;Note=100.00 percent identity to VSG Tb427VSG-448. The alignment length is 1527 nt, while the query VSG gene sequence is 1527 nt long. This is the most similar gene to Tb427VSG-448 (Tb427VSG-448 : GB Accession KC613585 : 1527nt : Complete : contig6138.) in the genome	0	0	0	0	0	0	0	0	0	0	0	0	0	0	0	0	0	0	0	0	0	0	0	0	0	0	0	0	0	0	0	0	0	0	0	0	0	0	0	0	0	0	0	0	0	0
Chr10_3A_Tb427v9	1597493	1598833	Name=Tb427VSG-777;ID=Tb427v9_000078600;Note=99.85 percent identity to VSG Tb427VSG-777. The alignment length is 1341 nt, while the query VSG gene sequence is 1341 nt long. This is the most similar gene to Tb427VSG-777 (Tb427VSG-777 : GB Accession KC611309 : 1341nt : Complete almost : contig6138.) in the genome	0	0	0	0	0	0	0	0	0	0	0	0	0	0	0	0	0	0	0	0	0	0	0	0	0	0	0	0	0	0	0	0	0	0	0	0	0	0	0	0	0	0	0	0	0	0
Chr10_3A_Tb427v9	1607961	1609496	Name=Similar to Tb427VSG-3805;ID=Tb427v9_000078700:pseudogene;has_internal_stop=true;has_frameshift=false;Target=Tb10.v4.0145:mRNA 23 460;original_prot_length=492;Note=100.00 percent identity to VSG Tb427VSG-3805. The alignment length is 864 nt 100.00 percent identity to VSG Tb427VSG-3805. The alignment length is 864 nt, while the query VSG gene sequence is 864 nt long. This is the most similar g…	0	0	0	0	0	0	0	0	0	0	0	0	0	0	0	0	0	0	0	0	0	0	0	0	0	0	0	0	0	0	0	0	0	0	0	0	0	0	0	0	0	0	0	0	0	0
Chr10_3A_Tb427v9	1612768	1614276	Name=Tb427VSG-24;ID=Tb427v9_000078800;Note=100.00 percent identity to VSG Tb427VSG-24. The alignment length is 1509 nt, while the query VSG gene sequence is 1509 nt long. This is the most similar gene to Tb427VSG-24 (Tb427VSG-24 : GB Accession FJ798212 : 1509nt : Complete : contig4799.) in the genome	0	0	0	0	0	0	0	0	0	0	0	0	0	0	0	0	0	0	0	0	0	0	0	0	0	0	0	0	0	0	0	0	0	0	0	0	0	0	0	0	0	0	0	0	0	0
Chr10_3B_Tb427v9	4994	6067	Name=Tb427VSG-3266;ID=Tb427v9_000079000;Note=100.00 percent identity to VSG Tb427VSG-3266. The alignment length is 1074 nt, while the query VSG gene sequence is 1074 nt long. This is the most similar gene to Tb427VSG-3266 (Tb427VSG-3266 : GB Accession KC611875 : 1074nt : Internal partial : contig1037.) in the genome	0	0	0	0	0	0	0	0	0	0	0	0	0	0	0	0	0	0	0	0	0	0	0	0	0	0	0	0	0	0	0	0	0	0	0	0	0	0	0	0	0	0	0	0	0	0
Chr10_3B_Tb427v9	23673	25127	Name=Tb427VSG-1650;ID=Tb427v9_000079500;Note=99.70 percent identity to VSG Tb427VSG-1650. The alignment length is 1014 nt, while the query VSG gene sequence is 1014 nt long. This is the most similar gene to Tb427VSG-1650 (Tb427VSG-1650 : GB Accession KC613139 : 1014nt : N-terminus partial : contig3493.) in the genome	0	0	0	0	0	0	0	0	0	0	0	0	0	0	0	0	0	0	0	0	0	0	0	0	0	0	0	0	0	0	0	0	0	0	0	0	0	0	0	0	0	0	0	0	0	0
Chr10_3B_Tb427v9	27489	29006	Name=Similar to Tb427VSG-490;ID=Tb427v9_000079600:pseudogene;has_internal_stop=false;has_frameshift=true;Target=Tb927.11.18810.1 27 484;original_prot_length=489;Note=99.87 percent identity to VSG Tb427VSG-490. The alignment length is 1500 nt, while the query VSG gene sequence is 1500 nt long. This is the most similar gene to Tb427VSG-490 (Tb427VSG-490 : GB Accession KC613622 : 1500nt : Complete :…	0	0	0	0	0	0	0	0	0	0	0	0	0	0	0	0	0	0	0	0	0	0	0	0	0	0	0	0	0	0	0	0	0	0	0	0	0	0	0	0	0	0	0	0	0	0
Chr10_3B_Tb427v9	35420	36487	Name=Tb427VSG-3358;ID=Tb427v9_000079900;Note=100.00 percent identity to VSG Tb427VSG-3358. The alignment length is 1068 nt, while the query VSG gene sequence is 1068 nt long. This is the most similar gene to Tb427VSG-3358 (Tb427VSG-3358 : GB Accession KC611961 : 1068nt : Internal partial : contig2820.) in the genome	0	0	0	0	0	0	0	0	0	0	0	0	0	0	0	0	0	0	0	0	0	0	0	0	0	0	0	0	0	0	0	0	0	0	0	0	0	0	0	0	0	0	0	0	0	0
Chr10_3B_Tb427v9	40531	41829	Name=Tb427VSG-1462;ID=Tb427v9_000080000;Note=99.16 percent identity to VSG Tb427VSG-1462. The alignment length is 1074 nt, while the query VSG gene sequence is 1074 nt long. This is the most similar gene to Tb427VSG-1462 (Tb427VSG-1462 : GB Accession KC612960 : 1074nt : N-terminus partial : contig2820.) in the genome	0	0	0	0	0	0	0	0	0	0	0	0	0	0	0	0	0	0	0	0	0	0	0	0	0	0	0	0	0	0	0	0	0	0	0	0	0	0	0	0	0	0	0	0	0	0
Chr10_3B_Tb427v9	55528	56892	Name=Tb427VSG-1227;ID=Tb427v9_000080500;Note=100.00 percent identity to VSG Tb427VSG-1227. The alignment length is 1365 nt, while the query VSG gene sequence is 1365 nt long. This is the most similar gene to Tb427VSG-1227 (Tb427VSG-1227 : GB Accession KC612733 : 1365nt : N-terminus partial : contig4810.) in the genome	0	0	0	0	0	0	0	0	0	0	0	0	0	0	0	0	0	0	0	0	0	0	0	0	0	0	0	0	0	0	0	0	0	0	0	0	0	0	0	0	0	0	0	0	0	0
Chr10_3B_Tb427v9	59160	60185	Name=Tb427VSG-3325;ID=Tb427v9_000080600;Note=100.00 percent identity to VSG Tb427VSG-3325. The alignment length is 1026 nt, while the query VSG gene sequence is 1026 nt long. This is the most similar gene to Tb427VSG-3325 (Tb427VSG-3325 : GB Accession KC611931 : 1026nt : Internal partial : contig4810.) in the genome	0	0	0	0	0	0	0	0	0	0	0	0	0	0	0	0	0	0	0	0	0	0	0	0	0	0	0	0	0	0	0	0	0	0	0	0	0	0	0	0	0	0	0	0	0	0
Chr10_3B_Tb427v9	66976	68346	Name=Similar to Tb427VSG-3678;ID=Tb427v9_000080800:pseudogene;has_internal_stop=true;has_frameshift=false;Target=Tb927.9.17850:mRNA 27 487;original_prot_length=490;Note=99.51 percent identity to VSG Tb427VSG-3678. The alignment length is 819 nt, while the query VSG gene sequence is 819 nt long. This is the most similar gene to Tb427VSG-3678 (Tb427VSG-3678 : GB Accession KC612270 : 819nt : Interna…	0	0	0	0	0	0	0	0	0	0	0	0	0	0	0	0	0	0	0	0	0	0	0	0	0	0	0	0	0	0	0	0	0	0	0	0	0	0	0	0	0	0	0	0	0	0
Chr10_3B_Tb427v9	77552	78859	Name=Similar to Tb427VSG-3261;ID=Tb427v9_000081000:pseudogene;has_internal_stop=false;has_frameshift=true;Target=Tb927.11.19410:mRNA 24 445;original_prot_length=472;Note=98.33 percent identity to VSG Tb427VSG-3261. The alignment length is 1141 nt, while the query VSG gene sequence is 1140 nt long. This is the most similar gene to Tb427VSG-3261 (Tb427VSG-3261 : GB Accession KC611870 : 1140nt : Int…	0	0	0	0	0	0	0	0	0	0	0	0	0	0	0	0	0	0	0	0	0	0	0	0	0	0	0	0	0	0	0	0	0	0	0	0	0	0	0	0	0	0	0	0	0	0
Chr10_3B_Tb427v9	80905	82440	Name=Tb427VSG-816;ID=Tb427v9_000081100;Note=100.00 percent identity to VSG Tb427VSG-816. The alignment length is 1536 nt, while the query VSG gene sequence is 1536 nt long. This is the most similar gene to Tb427VSG-816 (Tb427VSG-816 : GB Accession KC613838 : 1536nt : Complete but extended : contig2984.) in the genome	0	0	0	0	0	0	0	0	0	0	0	0	0	0	0	0	0	0	0	0	0	0	0	0	0	0	0	0	0	0	0	0	0	0	0	0	0	0	0	0	0	0	0	0	0	0
Chr10_3B_Tb427v9	86715	88169	Name=Similar to Tb427VSG-1562;ID=Tb427v9_000081200:pseudogene;has_internal_stop=false;has_frameshift=true;Target=Tb11.1720.1 1 467;original_prot_length=528;Note=100.00 percent identity to VSG Tb427VSG-1562. The alignment length is 1095 nt 96.47 percent identity to VSG Tb427VSG-1817. The alignment length is 793 nt, 95.79 percent identity to VSG Tb427VSG-2251. The alignment length is 617 nt, while …	0	0	0	0	0	0	0	0	0	0	0	0	0	0	0	0	0	0	0	0	0	0	0	0	0	0	0	0	0	0	0	0	0	0	0	0	0	0	0	0	0	0	0	0	0	0
Chr10_3B_Tb427v9	92192	93751	Name=Similar to Tb427VSG-3301;ID=Tb427v9_000081300:pseudogene;has_internal_stop=true;has_frameshift=false;Target=Tb927.11.18870.1 29 550;original_prot_length=568;Note=99.90 percent identity to VSG Tb427VSG-3301. The alignment length is 1047 nt, while the query VSG gene sequence is 1047 nt long. This is the most similar gene to Tb427VSG-3301 (Tb427VSG-3301 : GB Accession KC611908 : 1047nt : Intern…	0	0	0	0	0	0	0	0	0	0	0	0	0	0	0	0	0	0	0	0	0	0	0	0	0	0	0	0	0	0	0	0	0	0	0	0	0	0	0	0	0	0	0	0	0	0
Chr10_3B_Tb427v9	95447	97045	Name=Tb427VSG-1398;ID=Tb427v9_000081400;Note=100.00 percent identity to VSG Tb427VSG-1398. The alignment length is 1188 nt, while the query VSG gene sequence is 1191 nt long. This is the most similar gene to Tb427VSG-1398 (Tb427VSG-1398 : GB Accession KC612899 : 1194nt : N-terminus partial mutated ATG : contig8334.) in the genome	0	0	0	0	0	0	0	0	0	0	0	0	0	0	0	0	0	0	0	0	0	0	0	0	0	0	0	0	0	0	0	0	0	0	0	0	0	0	0	0	0	0	0	0	0	0
Chr10_3B_Tb427v9	99923	101440	Name=Similar to Tb427VSG-3536;ID=Tb427v9_000081500:pseudogene;has_internal_stop=false;has_frameshift=true;has_stop=true;Target=Tb927.11.20660:mRNA 10 514;original_prot_length=514;Note=99.78 percent identity to VSG Tb427VSG-3536. The alignment length is 903 nt, while the query VSG gene sequence is 903 nt long. This is the most similar gene to Tb427VSG-3536 (Tb427VSG-3536 : GB Accession KC612135 : …	0	0	27	0	0	0	0	0	0	0	0	0	0	0	0	0	0	0	0	0	0	0	0	0	0	0	0	0	0	0	0	0	0	0	0	0	0	0	0	0	0	0	0	0	0	0
Chr10_3B_Tb427v9	104478	106205	Name=Similar to Tb427VSG-1002;ID=Tb427v9_000081700:pseudogene;has_internal_stop=false;has_frameshift=false;Target=Tb927.11.19410:mRNA 11 455;original_prot_length=472;Note=100.00 percent identity to VSG Tb427VSG-1002. The alignment length is 1728 nt, while the query VSG gene sequence is 1728 nt long. This is the most similar gene to Tb427VSG-1002 (Tb427VSG-1002 : GB Accession KC612516 : 1728nt : N…	0	0	0	0	0	0	0	0	0	0	0	0	0	0	0	0	0	0	0	0	0	0	0	0	0	0	0	0	0	0	0	0	0	0	0	0	0	0	0	0	0	0	0	0	0	0
Chr10_3B_Tb427v9	110775	112128	Name=Similar to Tb427VSG-1396;ID=Tb427v9_000081900:pseudogene;has_internal_stop=true;has_frameshift=true;Target=Tb927.11.19410:mRNA 20 447;original_prot_length=472;Note=99.36 percent identity to VSG Tb427VSG-1396. The alignment length is 1245 nt, while the query VSG gene sequence is 1245 nt long. This is the most similar gene to Tb427VSG-1396 (Tb427VSG-1396 : GB Accession KC612897 : 1245nt : N-te…	0	0	0	0	0	0	0	0	0	0	0	0	0	0	0	0	0	0	0	0	0	0	0	0	0	0	0	0	0	0	0	0	0	0	0	0	0	0	0	0	0	0	0	0	0	0
Chr10_3B_Tb427v9	114738	115971	Name=Tb427VSG-1385;ID=Tb427v9_000082000;Note=95.38 percent identity to VSG Tb427VSG-1385. The alignment length is 1234 nt, while the query VSG gene sequence is 1257 nt long. This is the third most similar gene to Tb427VSG-1385 (Tb427VSG-1385 : GB Accession KC612886 : 1257nt : N-terminus partial : contig4084.) in the genome	0	0	0	0	0	0	0	0	0	0	0	0	0	0	0	0	0	0	0	0	0	0	0	0	0	0	0	0	0	0	0	0	0	0	0	0	0	0	0	0	0	0	0	0	0	0
Chr10_3B_Tb427v9	120046	121481	Name=Similar to Tb427VSG-1488;ID=Tb427v9_000082300:pseudogene;has_internal_stop=true;has_frameshift=true;Target=Tb11.v5.0610.1 9 481;original_prot_length=482;Note=96.39 percent identity to VSG Tb427VSG-1488. The alignment length is 1164 nt, while the query VSG gene sequence is 1164 nt long. This is the most similar gene to Tb427VSG-1488 (Tb427VSG-1488 : GB Accession KC612985 : 1164nt : N-terminus…	0	0	0	0	0	0	0	0	0	0	0	0	0	0	0	0	0	0	0	0	0	0	0	0	0	0	0	0	0	0	0	0	0	0	0	0	0	0	0	0	0	0	0	0	0	0
Chr10_3B_Tb427v9	133991	135238	Name=Similar to Tb427VSG-1801;ID=Tb427v9_000082500:pseudogene;has_internal_stop=true;has_frameshift=false;has_start=true;Target=Tb11.v5.0112.1 1 417;original_prot_length=418;Note=100.00 percent identity to VSG Tb427VSG-1801. The alignment length is 870 nt, while the query VSG gene sequence is 870 nt long. This is the most similar gene to Tb427VSG-1801 (Tb427VSG-1801 : GB Accession KC613279 : 870n…	0	0	0	0	0	0	0	0	0	0	0	0	0	0	0	0	0	0	0	0	0	0	0	0	0	0	0	0	0	0	0	0	0	0	0	0	0	0	0	0	0	0	0	0	0	0
Chr10_3B_Tb427v9	144033	145553	Name=Similar to Tb427VSG-1956;ID=Tb427v9_000082700:pseudogene;has_internal_stop=true;has_frameshift=false;has_stop=true;Target=Tb927.11.18260.1 39 413;original_prot_length=413;Note=98.83 percent identity to VSG Tb427VSG-1956. The alignment length is 1455 nt, while the query VSG gene sequence is 1455 nt long. This is the most similar gene to Tb427VSG-1956 (Tb427VSG-1956 : GB Accession KC613422 : 1…	0	0	0	0	0	0	0	0	0	0	0	0	0	0	0	0	0	0	0	0	0	0	0	0	0	0	0	0	0	0	0	0	0	0	0	0	0	0	0	0	0	0	0	0	0	0
Chr10_3B_Tb427v9	155795	156602	Name=Tb427VSG-1862;ID=Tb427v9_000082900;Note=98.52 percent identity to VSG Tb427VSG-1862. The alignment length is 810 nt, while the query VSG gene sequence is 810 nt long. This is the most similar gene to Tb427VSG-1862 (Tb427VSG-1862 : GB Accession KC613338 : 810nt : N-terminus partial : contig4294.) in the genome	0	0	0	0	0	0	0	0	0	0	0	0	0	0	0	0	0	0	0	0	0	0	0	0	0	0	0	0	0	0	0	0	0	0	0	0	0	0	0	0	0	0	0	0	0	0
Chr10_3B_Tb427v9	159096	160550	Name=Similar to Tb427VSG-3032;ID=Tb427v9_000083100:pseudogene;has_internal_stop=false;has_frameshift=false;Target=Tb927.9.1110:mRNA 3 480;original_prot_length=487;Note=99.31 percent identity to VSG Tb427VSG-3032. The alignment length is 1456 nt, while the query VSG gene sequence is 1455 nt long. This is the most similar gene to Tb427VSG-3032 (Tb427VSG-3032 : GB Accession KC611650 : 1455nt : Inter…	0	0	0	0	0	0	0	0	0	0	0	0	0	0	0	0	0	0	0	0	0	0	0	0	0	0	0	0	0	0	0	0	0	0	0	0	0	0	0	0	0	0	0	0	0	0
Chr10_3B_Tb427v9	163559	165043	Name=Tb427VSG-511;ID=Tb427v9_000083200;Note=100.00 percent identity to VSG Tb427VSG-511. The alignment length is 1485 nt, while the query VSG gene sequence is 1485 nt long. This is the most similar gene to Tb427VSG-511 (Tb427VSG-511 : GB Accession KC613639 : 1485nt : Complete : contig2674.) in the genome	0	0	0	0	0	0	0	0	0	0	0	0	0	0	0	0	0	0	0	0	0	0	0	0	0	0	0	0	0	0	0	0	0	0	0	0	0	0	0	0	0	0	0	0	0	0
Chr10_3B_Tb427v9	166327	167862	Name=Similar to Tb427VSG-1301;ID=Tb427v9_000083300:pseudogene;has_internal_stop=true;has_frameshift=false;Target=Tb08.27P2.240:mRNA 7 517;original_prot_length=532;Note=100.00 percent identity to VSG Tb427VSG-1301. The alignment length is 1314 nt, while the query VSG gene sequence is 1314 nt long. This is the most similar gene to Tb427VSG-1301 (Tb427VSG-1301 : GB Accession KC612803 : 1314nt : N-te…	0	0	0	0	0	0	0	0	0	0	0	0	0	0	0	0	0	0	0	0	0	0	0	0	0	0	0	0	0	0	0	0	0	0	0	0	0	0	0	0	0	0	0	0	0	0
Chr10_3B_Tb427v9	170329	171759	Name=Tb427VSG-3501;ID=Tb427v9_000083500;Note=99.90 percent identity to VSG Tb427VSG-3501. The alignment length is 1018 nt 99.90 percent identity to VSG Tb427VSG-3501. The alignment length is 1018 nt, while the query VSG gene sequence is 1017 nt long. This is the most similar gene to Tb427VSG-3501 (Tb427VSG-3501 : GB Accession KC612102 : 1017nt : Internal partial : contig6428.) in the genome	0	0	0	0	0	0	0	0	0	0	0	0	0	0	0	0	0	0	0	0	0	0	0	0	0	0	0	0	0	0	0	0	0	0	0	0	0	0	0	0	0	0	0	0	0	0
Chr10_3B_Tb427v9	173421	174940	Name=Similar to Tb427VSG-1087;ID=Tb427v9_000083600:pseudogene;has_internal_stop=true;has_frameshift=true;Target=Tb10.v4.0139:mRNA 11 510;original_prot_length=537;Note=100.00 percent identity to VSG Tb427VSG-1087. The alignment length is 1452 nt, while the query VSG gene sequence is 1452 nt long. This is the most similar gene to Tb427VSG-1087 (Tb427VSG-1087 : GB Accession KC612596 : 1452nt : N-ter…	0	0	0	0	0	0	0	0	0	0	0	0	0	0	0	0	0	0	0	0	0	0	0	0	0	0	0	0	0	0	0	0	0	0	0	0	0	0	0	0	0	0	0	0	0	0
Chr10_3B_Tb427v9	177742	178797	Name=Tb427VSG-1602;ID=Tb427v9_000083700;Note=100.00 percent identity to VSG Tb427VSG-1602. The alignment length is 1056 nt, while the query VSG gene sequence is 1056 nt long. This is the most similar gene to Tb427VSG-1602 (Tb427VSG-1602 : GB Accession KC611611 : 1056nt : Internal partial : contig8249.) in the genome	0	0	0	0	0	0	0	0	0	0	0	0	0	0	0	0	0	0	0	0	0	0	0	0	0	0	0	0	0	0	0	0	0	0	0	0	0	0	0	0	0	0	0	0	0	0
Chr10_3B_Tb427v9	232586	234036	Name=Similar to Tb427VSG-1148;ID=Tb427v9_000085500:pseudogene;has_internal_stop=true;has_frameshift=true;Target=Tb927.9.17410:mRNA 27 483;original_prot_length=488;Note=100.00 percent identity to VSG Tb427VSG-1148. The alignment length is 1416 nt, while the query VSG gene sequence is 1416 nt long. This is the most similar gene to Tb427VSG-1148 (Tb427VSG-1148 : GB Accession KC612656 : 1416nt : N-te…	0	0	0	0	0	0	0	0	0	0	0	0	0	0	0	0	0	0	0	0	0	0	0	0	0	0	0	0	0	0	0	0	0	0	0	0	0	0	0	0	0	0	0	0	0	0
Chr10_3B_Tb427v9	256475	258165	Name=Similar to Tb427VSG-783;ID=Tb427v9_000086600:pseudogene;has_internal_stop=true;has_frameshift=true;Target=Tb927.3.210:mRNA 1 561;original_prot_length=570;Note=100.00 percent identity to VSG Tb427VSG-783. The alignment length is 1683 nt, while the query VSG gene sequence is 1683 nt long. This is the most similar gene to Tb427VSG-783 (Tb427VSG-783 : GB Accession KC613806 : 1683nt : Complete bu…	0	0	0	0	0	0	0	0	0	0	0	0	0	0	0	0	0	0	0	0	0	0	0	0	0	0	0	0	0	0	0	0	0	0	0	0	0	0	0	0	0	0	0	0	0	0
Chr10_3B_Tb427v9	259486	260946	Name=Tb427VSG-579;ID=Tb427v9_000086700;Note=100.00 percent identity to VSG Tb427VSG-579. The alignment length is 1461 nt, while the query VSG gene sequence is 1461 nt long. This is the most similar gene to Tb427VSG-579 (Tb427VSG-579 : GB Accession KC613706 : 1461nt : Complete : contig7185.) in the genome	0	0	0	0	0	0	0	0	0	0	0	0	0	0	0	0	0	0	0	0	0	0	0	0	0	0	0	0	0	0	0	0	0	0	0	0	0	0	0	0	0	0	0	2	0	0
Chr10_3B_Tb427v9	262147	263325	Name=Tb427VSG-3481;ID=Tb427v9_000086800;Note=99.38 percent identity to VSG Tb427VSG-3481. The alignment length is 1138 nt, while the query VSG gene sequence is 1137 nt long. This is the most similar gene to Tb427VSG-3481 (Tb427VSG-3481 : GB Accession KC612083 : 1137nt : Internal partial : contig7580.) in the genome	0	0	0	0	0	0	0	0	0	0	0	0	0	0	0	0	0	0	0	0	0	0	0	0	0	0	0	0	0	0	0	0	0	0	0	0	0	0	0	0	0	0	0	0	0	0
Chr10_3B_Tb427v9	265471	266925	Name=Similar to Tb427VSG-2016;ID=Tb427v9_000087000:pseudogene;has_internal_stop=false;has_frameshift=true;Target=Tb927.9.860:mRNA 14 470;original_prot_length=474;Note=100.00 percent identity to VSG Tb427VSG-2016. The alignment length is 1422 nt, while the query VSG gene sequence is 1422 nt long. This is the most similar gene to Tb427VSG-2016 (Tb427VSG-2016 : GB Accession KC611325 : 1422nt : C-ter…	0	0	0	0	0	0	0	0	0	0	0	0	0	0	0	0	0	0	0	0	0	0	0	0	0	0	0	0	0	0	0	0	0	0	0	0	0	0	0	0	0	0	0	0	0	0
Chr10_3B_Tb427v9	275623	277236	Name=Tb427VSG-320;ID=Tb427v9_000087300;Note=100.00 percent identity to VSG Tb427VSG-320. The alignment length is 1614 nt, while the query VSG gene sequence is 1614 nt long. This is the most similar gene to Tb427VSG-320 (Tb427VSG-320 : GB Accession KC613469 : 1614nt : Complete : contig3956.) in the genome	0	0	0	0	0	0	0	0	0	0	0	0	0	0	0	0	0	0	0	0	0	0	0	0	0	0	0	0	0	0	0	0	0	0	0	0	0	0	0	0	0	0	0	0	0	0
Chr10_3B_Tb427v9	287158	287913	Name=Tb427VSG-1921;ID=Tb427v9_000087600;Note=100.00 percent identity to VSG Tb427VSG-1921. The alignment length is 747 nt, while the query VSG gene sequence is 747 nt long. This is the most similar gene to Tb427VSG-1921 (Tb427VSG-1921 : GB Accession KC613395 : 747nt : N-terminus partial : contig8471.) in the genome	0	0	0	0	0	0	0	0	0	0	0	0	0	0	0	0	0	0	0	0	0	0	0	0	0	0	0	0	0	0	0	0	0	0	0	0	0	0	0	0	0	0	0	0	0	0
Chr10_3B_Tb427v9	296417	297223	Name=Tb427VSG-3695;ID=Tb427v9_000088000;Note=100.00 percent identity to VSG Tb427VSG-3695. The alignment length is 807 nt, while the query VSG gene sequence is 807 nt long. This is the most similar gene to Tb427VSG-3695 (Tb427VSG-3695 : GB Accession KC612287 : 807nt : Internal partial : contig6981.) in the genome	0	0	0	0	0	0	0	0	0	0	0	0	0	0	0	0	0	0	0	0	0	0	0	0	0	0	0	0	0	0	0	0	0	0	0	0	0	0	0	0	0	0	0	0	0	0
Chr10_3B_Tb427v9	299913	301076	Name=Tb427VSG-3171;ID=Tb427v9_000088100;Note=99.66 percent identity to VSG Tb427VSG-3171. The alignment length is 1161 nt, while the query VSG gene sequence is 1161 nt long. This is the most similar gene to Tb427VSG-3171 (Tb427VSG-3171 : GB Accession KC611784 : 1161nt : Internal partial : contig6981.) in the genome	0	0	0	0	0	0	0	0	0	0	0	0	0	0	0	0	0	0	0	0	0	0	0	0	0	0	0	0	0	0	0	0	0	0	0	0	0	0	0	0	0	0	0	0	0	0
Chr10_3B_Tb427v9	306585	307918	Name=Similar to Tb427VSG-3771;ID=Tb427v9_000088200:pseudogene;has_internal_stop=false;has_frameshift=true;Target=Tb11.v5.0933.1 6 432;original_prot_length=438;Note=99.87 percent identity to VSG Tb427VSG-3771. The alignment length is 768 nt, while the query VSG gene sequence is 768 nt long. This is the most similar gene to Tb427VSG-3771 (Tb427VSG-3771 : GB Accession KC612359 : 768nt : Internal par…	0	0	0	0	0	0	0	0	0	0	0	0	0	0	0	0	0	0	0	0	0	0	0	0	0	0	0	0	0	0	0	0	0	0	0	0	0	0	0	0	0	0	0	0	0	0
Chr10_3B_Tb427v9	309186	310634	Name=Tb427VSG-3090;ID=Tb427v9_000088300;Note=98.10 percent identity to VSG Tb427VSG-3090. The alignment length is 1266 nt, while the query VSG gene sequence is 1266 nt long. This is the most similar gene to Tb427VSG-3090 (Tb427VSG-3090 : GB Accession KC611703 : 1266nt : Internal partial : contig4131.) in the genome	0	0	0	0	0	0	0	0	0	0	0	0	0	0	0	0	0	0	0	0	0	0	0	0	0	0	0	0	0	0	0	0	0	0	0	0	0	0	0	0	0	0	0	0	0	0
Chr10_3B_Tb427v9	312321	313685	Name=Tb427VSG-2322;ID=Tb427v9_000088400;Note=100.00 percent identity to VSG Tb427VSG-2322. The alignment length is 459 nt, while the query VSG gene sequence is 459 nt long. This is the most similar gene to Tb427VSG-2322 (Tb427VSG-2322 : GB Accession KC611592 : 459nt : C-terminus partial : contig4461.) in the genome	0	0	0	0	0	0	0	0	0	0	0	0	0	0	0	0	0	0	0	0	0	0	0	0	0	0	0	0	0	0	0	0	0	0	0	0	0	0	0	0	0	0	0	0	0	0
Chr10_3B_Tb427v9	322993	324423	Name=Tb427VSG-3434;ID=Tb427v9_000088700;Note=98.14 percent identity to VSG Tb427VSG-3434. The alignment length is 1020 nt 98.48 percent identity to VSG Tb427VSG-3816. The alignment length is 984 nt, while the query VSG gene sequence is 1020 nt long. This is the most similar gene to Tb427VSG-3434 (Tb427VSG-3434 : GB Accession KC612036 : 1020nt : Internal partial : contig1571.) in the genome	0	0	0	0	0	0	0	0	0	0	0	0	0	0	0	0	0	0	0	0	0	0	0	0	0	0	0	0	0	0	0	0	0	0	0	0	0	0	0	0	0	0	0	0	0	0
Chr10_3B_Tb427v9	329827	331305	Name=Tb427VSG-1054;ID=Tb427v9_000088800;Note=99.12 percent identity to VSG Tb427VSG-1054. The alignment length is 1482 nt 97.30 percent identity to VSG Tb427VSG-1846. The alignment length is 816 nt, while the query VSG gene sequence is 1482 nt long. This is the most similar gene to Tb427VSG-1054 (Tb427VSG-1054 : GB Accession KC612564 : 1482nt : N-terminus partial : contig1974.) in the genome	0	0	0	0	0	0	0	0	0	0	0	0	0	0	0	0	0	0	0	0	0	0	0	0	0	0	0	0	0	0	0	0	0	0	0	0	0	0	0	0	0	0	0	0	0	0
Chr10_3B_Tb427v9	336051	337586	Name=Tb427VSG-823;ID=Tb427v9_000089000;Note=100.00 percent identity to VSG Tb427VSG-823. The alignment length is 1536 nt, while the query VSG gene sequence is 1536 nt long. This is the most similar gene to Tb427VSG-823 (Tb427VSG-823 : GB Accession KC612515 : 1536nt : Complete almost : contig7903.) in the genome	0	0	0	0	0	0	0	0	0	0	0	0	0	0	0	0	0	0	0	0	0	0	0	0	0	0	0	0	0	0	0	0	0	0	0	0	0	0	0	0	0	0	0	0	0	0
Chr10_3B_Tb427v9	338719	340209	Name=Tb427VSG-506;ID=Tb427v9_000089200;Note=99.80 percent identity to VSG Tb427VSG-506. The alignment length is 1491 nt, while the query VSG gene sequence is 1491 nt long. This is the most similar gene to Tb427VSG-506 (Tb427VSG-506 : GB Accession KC612430 : 1491nt : Complete almost : contig6629.) in the genome	0	0	0	0	0	0	0	0	0	0	0	0	0	0	0	0	0	0	0	0	0	0	0	0	0	0	0	0	0	0	0	0	0	0	0	0	0	0	0	0	0	0	0	0	0	0
Chr10_3B_Tb427v9	342238	343713	Name=Similar to Tb427VSG-772;ID=Tb427v9_000089300:pseudogene;has_internal_stop=true;has_frameshift=false;has_start=true;Target=Tb927.5.5430.1 1 509;original_prot_length=510;Note=100.00 percent identity to VSG Tb427VSG-772. The alignment length is 1389 nt, while the query VSG gene sequence is 1389 nt long. This is the most similar gene to Tb427VSG-772 (Tb427VSG-772 : GB Accession KC612507 : 1389nt…	0	0	0	0	0	0	0	0	0	0	0	0	0	0	0	0	0	0	0	0	0	0	0	0	0	0	0	0	0	0	0	0	0	0	0	0	0	0	0	0	0	0	0	0	0	0
Chr10_3B_Tb427v9	345810	347042	Name=Tb427VSG-1409;ID=Tb427v9_000089400;Note=100.00 percent identity to VSG Tb427VSG-1409. The alignment length is 1233 nt, while the query VSG gene sequence is 1233 nt long. This is the most similar gene to Tb427VSG-1409 (Tb427VSG-1409 : GB Accession KC612909 : 1233nt : N-terminus partial : contig6629.) in the genome	0	0	0	0	0	0	0	0	0	0	0	0	0	0	0	0	0	0	0	0	0	0	0	0	0	0	0	0	0	0	0	0	0	0	0	0	0	0	0	0	0	0	0	0	0	0
Chr10_3B_Tb427v9	349854	351455	Name=Tb427VSG-806;ID=Tb427v9_000089600;Note=99.81 percent identity to VSG Tb427VSG-806. The alignment length is 1574 nt, while the query VSG gene sequence is 1574 nt long. This is the most similar gene to Tb427VSG-806 (Tb427VSG-806 : GB Accession KC612514 : 1575nt : Complete almost : contig6501.) in the genome	0	0	0	0	0	0	0	0	0	0	0	0	0	0	0	0	0	0	0	0	0	0	0	0	0	0	0	0	0	0	0	0	0	0	0	0	0	0	0	0	0	0	0	0	0	0
Chr10_3B_Tb427v9	369437	370915	Name=Tb427VSG-769;ID=Tb427v9_000090300;Note=99.86 percent identity to VSG Tb427VSG-769. The alignment length is 1408 nt, while the query VSG gene sequence is 1407 nt long. This is the most similar gene to Tb427VSG-769 (Tb427VSG-769 : GB Accession KC612504 : 1407nt : Complete almost : contig6600.) in the genome	0	0	0	0	0	0	0	0	0	0	0	0	0	0	0	0	0	0	0	0	0	0	0	0	0	0	0	0	0	0	0	0	0	0	0	0	0	0	0	0	0	0	0	0	0	0
Chr10_3B_Tb427v9	386056	386669	Name=Tb427VSG-2250;ID=Tb427v9_000090900;Note=97.39 percent identity to VSG Tb427VSG-2250. The alignment length is 614 nt 95.93 percent identity to VSG Tb427VSG-2252. The alignment length is 614 nt, while the query VSG gene sequence is 615 nt long. This is the third most similar gene to Tb427VSG-2250 (Tb427VSG-2250 : GB Accession KC611539 : 615nt : C-terminus partial : contig1230.) in the genome	0	0	0	0	0	0	0	0	0	0	0	0	0	0	0	0	0	0	0	0	0	0	0	0	0	0	0	0	0	0	0	0	0	0	0	0	0	0	0	0	0	0	0	0	0	0
Chr10_3B_Tb427v9	390437	391840	Name=Similar to Tb427VSG-1611;ID=Tb427v9_000091100:pseudogene;has_internal_stop=true;has_frameshift=false;Target=Tb927.11.20240:mRNA 8 456;original_prot_length=485;Note=100.00 percent identity to VSG Tb427VSG-1611. The alignment length is 1044 nt 95.87 percent identity to VSG Tb427VSG-3674. The alignment length is 872 nt, while the query VSG gene sequence is 1044 nt long. This is the most similar…	0	0	0	0	0	0	0	0	0	0	0	0	0	0	0	0	0	0	0	0	0	0	0	0	0	0	0	0	0	0	0	0	0	0	0	0	0	0	0	0	0	0	0	0	0	0
Chr10_3B_Tb427v9	401315	402339	Name=Tb427VSG-3321;ID=Tb427v9_000091500;Note=99.12 percent identity to VSG Tb427VSG-3321. The alignment length is 1026 nt, while the query VSG gene sequence is 1026 nt long. This is the most similar gene to Tb427VSG-3321 (Tb427VSG-3321 : GB Accession KC611928 : 1026nt : Internal partial : contig1771.) in the genome	0	0	0	0	0	0	0	0	0	0	0	0	0	0	0	0	0	0	0	0	0	0	0	0	0	0	0	0	0	0	0	0	0	0	0	0	0	0	0	0	0	0	0	0	0	0
Chr10_3B_Tb427v9	404188	405660	Name=Similar to Tb427VSG-2121;ID=Tb427v9_000091600:pseudogene;has_internal_stop=true;has_frameshift=false;has_start=true;has_stop=true;Target=Tb927.11.17720:mRNA 1 491;original_prot_length=491;Note=99.09 percent identity to VSG Tb427VSG-2121. The alignment length is 1206 nt, while the query VSG gene sequence is 1206 nt long. This is the most similar gene to Tb427VSG-2121 (Tb427VSG-2121 : GB Acces…	0	0	0	0	0	0	0	0	0	0	0	0	0	0	0	0	0	0	0	0	0	0	0	0	0	0	0	0	0	0	0	0	0	0	0	0	0	0	0	0	0	0	0	0	0	0
Chr10_3B_Tb427v9	408501	410066	Name=Similar to Tb427VSG-3180;ID=Tb427v9_000091800:pseudogene;has_internal_stop=true;has_frameshift=false;Target=Tb09.v4.0026:mRNA 22 510;original_prot_length=512;Note=98.87 percent identity to VSG Tb427VSG-3180. The alignment length is 1152 nt, while the query VSG gene sequence is 1152 nt long. This is the most similar gene to Tb427VSG-3180 (Tb427VSG-3180 : GB Accession KC611793 : 1152nt : Inter…	0	0	0	0	0	0	0	0	0	0	0	0	0	0	0	0	0	0	0	0	0	0	0	0	0	0	0	0	0	0	0	0	0	0	0	0	0	0	0	0	0	0	0	0	0	0
Chr10_3B_Tb427v9	411295	412770	Name=Tb427VSG-524;ID=Tb427v9_000091900;Note=96.36 percent identity to VSG Tb427VSG-524. The alignment length is 1482 nt 100.00 percent identity to VSG Tb427VSG-2310. The alignment length is 516 nt, while the query VSG gene sequence is 1479 nt long. This is the most similar gene to Tb427VSG-524 (Tb427VSG-524 : GB Accession KC613652 : 1479nt : Complete : contig2711.) in the genome	0	0	0	0	0	0	0	0	0	0	0	0	0	0	0	0	0	0	0	0	0	0	0	0	0	0	0	0	0	0	0	0	0	0	0	0	0	0	0	0	0	0	0	0	0	0
Chr10_3B_Tb427v9	413747	414532	Name=Tb427VSG-1882;ID=Tb427v9_000092000;Note=99.49 percent identity to VSG Tb427VSG-1882. The alignment length is 786 nt, while the query VSG gene sequence is 786 nt long. This is the most similar gene to Tb427VSG-1882 (Tb427VSG-1882 : GB Accession KC613357 : 786nt : N-terminus partial : contig6388.) in the genome	0	0	0	0	0	0	0	0	0	0	0	0	0	0	0	0	0	0	0	0	0	0	0	0	0	0	0	0	0	0	0	0	0	0	0	0	0	0	0	0	0	0	0	0	0	0
Chr10_3B_Tb427v9	421248	422525	Name=Tb427VSG-1350;ID=Tb427v9_000092200;Note=99.69 percent identity to VSG Tb427VSG-1350. The alignment length is 1278 nt, while the query VSG gene sequence is 1278 nt long. This is the most similar gene to Tb427VSG-1350 (Tb427VSG-1350 : GB Accession KC612851 : 1278nt : N-terminus partial : contig2851.) in the genome	0	0	0	0	0	0	0	0	0	0	0	0	0	0	0	0	0	0	0	0	0	0	0	0	0	0	0	0	0	0	0	0	0	0	0	0	0	0	0	0	0	0	0	0	0	0
Chr10_3B_Tb427v9	424226	425677	Name=Tb427VSG-607;ID=Tb427v9_000092300;Note=97.37 percent identity to VSG Tb427VSG-607. The alignment length is 1446 nt, while the query VSG gene sequence is 1452 nt long. This is the most similar gene to Tb427VSG-607 (Tb427VSG-607 : GB Accession KC613734 : 1452nt : Complete : contig2851.) in the genome	0	0	0	0	0	0	0	0	0	0	0	0	0	0	0	0	0	0	0	0	0	0	0	0	0	0	0	0	0	0	0	0	0	0	0	0	0	0	0	0	0	0	0	0	0	0
Chr10_3B_Tb427v9	437642	438717	Name=Tb427VSG-3259;ID=Tb427v9_000092700;Note=97.40 percent identity to VSG Tb427VSG-3259. The alignment length is 1077 nt, while the query VSG gene sequence is 1077 nt long. This is the second most similar gene to Tb427VSG-3259 (Tb427VSG-3259 : GB Accession KC611868 : 1077nt : Internal partial : contig1784.) in the genome	0	0	0	0	0	0	0	0	0	0	0	0	0	0	0	0	0	0	0	0	0	0	0	0	0	0	0	0	0	0	0	0	0	0	0	0	0	0	0	0	0	0	0	0	0	0
Chr10_3B_Tb427v9	440807	442309	Name=Tb427VSG-1037;ID=Tb427v9_000092800;Note=98.74 percent identity to VSG Tb427VSG-1037. The alignment length is 1505 nt, while the query VSG gene sequence is 1503 nt long. This is the most similar gene to Tb427VSG-1037 (Tb427VSG-1037 : GB Accession KC612548 : 1503nt : N-terminus partial : contig1784.) in the genome	0	0	0	0	0	0	0	0	0	0	0	0	0	0	0	0	0	0	0	0	0	0	0	0	0	0	0	0	0	0	0	0	0	0	0	0	0	0	0	0	0	0	0	0	0	0
Chr10_3B_Tb427v9	458705	460171	Name=Tb427VSG-2166;ID=Tb427v9_000093300;Note=100.00 percent identity to VSG Tb427VSG-2166. The alignment length is 777 nt, while the query VSG gene sequence is 777 nt long. This is the most similar gene to Tb427VSG-2166 (Tb427VSG-2166 : GB Accession KC611466 : 777nt : C-terminus partial : contig8559.) in the genome	0	0	0	0	0	0	0	0	0	0	0	0	0	0	0	0	0	0	0	0	0	0	0	0	0	0	0	0	0	0	0	0	0	0	0	0	0	0	0	0	0	0	0	0	0	0
Chr10_3B_Tb427v9	463141	464616	Name=Similar to Tb427VSG-3264;ID=Tb427v9_000093400:pseudogene;has_internal_stop=true;has_frameshift=true;has_start=true;Target=Tb11.1130:mRNA 1 469;original_prot_length=473;Note=100.00 percent identity to VSG Tb427VSG-3264. The alignment length is 1083 nt, while the query VSG gene sequence is 1083 nt long. This is the most similar gene to Tb427VSG-3264 (Tb427VSG-3264 : GB Accession KC611873 : 108…	0	0	0	0	0	0	0	0	0	0	0	0	0	0	0	0	0	0	0	0	0	0	0	0	0	0	0	0	0	0	0	0	0	0	0	0	0	0	0	0	0	0	0	0	0	0
Chr10_3B_Tb427v9	466532	467861	Name=Similar to Tb427VSG-3423;ID=Tb427v9_000093500:pseudogene;has_internal_stop=true;has_frameshift=true;Target=Tb927.11.17110.1 26 469;original_prot_length=471;Note=99.58 percent identity to VSG Tb427VSG-3423. The alignment length is 957 nt, while the query VSG gene sequence is 957 nt long. This is the most similar gene to Tb427VSG-3423 (Tb427VSG-3423 : GB Accession KC612025 : 957nt : Internal p…	0	0	0	0	0	0	0	0	0	0	0	0	0	0	0	0	0	0	0	0	0	0	0	0	0	0	0	0	0	0	0	0	0	0	0	0	0	0	0	0	0	0	0	0	0	0
Chr10_3B_Tb427v9	469848	470783	Name=Tb427VSG-3475;ID=Tb427v9_000093600;Note=99.89 percent identity to VSG Tb427VSG-3475. The alignment length is 921 nt, while the query VSG gene sequence is 921 nt long. This is the most similar gene to Tb427VSG-3475 (Tb427VSG-3475 : GB Accession KC612077 : 921nt : Internal partial : contig3035.) in the genome	0	0	0	0	0	0	0	0	0	0	0	0	0	0	0	0	0	0	0	0	0	0	0	0	0	0	0	0	0	0	0	0	0	0	0	0	0	0	0	0	0	0	0	0	0	0
Chr10_3B_Tb427v9	472675	473670	Name=Tb427VSG-1663;ID=Tb427v9_000093700;Note=100.00 percent identity to VSG Tb427VSG-1663. The alignment length is 996 nt, while the query VSG gene sequence is 996 nt long. This is the most similar gene to Tb427VSG-1663 (Tb427VSG-1663 : GB Accession KC613149 : 996nt : N-terminus partial : contig9174.) in the genome	0	0	0	0	0	0	0	0	0	0	0	0	0	0	0	0	0	0	0	0	0	0	0	0	0	0	0	0	0	0	0	0	0	0	0	0	0	0	0	0	0	0	0	0	0	0
Chr10_3B_Tb427v9	475315	476502	Name=Tb427VSG-1468;ID=Tb427v9_000093800;Note=99.92 percent identity to VSG Tb427VSG-1468. The alignment length is 1180 nt, while the query VSG gene sequence is 1179 nt long. This is the most similar gene to Tb427VSG-1468 (Tb427VSG-1468 : GB Accession KC612966 : 1179nt : N-terminus partial : contig4798.) in the genome	0	0	0	0	0	0	0	0	0	0	0	0	0	0	0	0	0	0	0	0	0	0	0	0	0	0	0	0	0	0	0	0	0	0	0	0	0	0	0	0	0	0	0	0	0	0
Chr10_3B_Tb427v9	485501	486991	Name=Tb427VSG-1046;ID=Tb427v9_000094100;Note=100.00 percent identity to VSG Tb427VSG-1046. The alignment length is 1491 nt, while the query VSG gene sequence is 1491 nt long. This is the most similar gene to Tb427VSG-1046 (Tb427VSG-1046 : GB Accession KC612557 : 1491nt : N-terminus partial : contig2862.) in the genome	0	0	0	0	0	0	0	0	0	0	0	0	0	0	0	0	0	0	0	0	0	0	0	0	0	0	0	0	0	0	0	0	0	0	0	0	0	0	0	0	0	0	0	0	0	0
Chr10_3B_Tb427v9	488250	489793	Name=Similar to Tb427VSG-1670;ID=Tb427v9_000094200:pseudogene;has_internal_stop=false;has_frameshift=true;Target=Tb09.v4.0026:mRNA 32 511;original_prot_length=512;Note=100.00 percent identity to VSG Tb427VSG-1670. The alignment length is 989 nt, while the query VSG gene sequence is 989 nt long. This is the most similar gene to Tb427VSG-1670 (Tb427VSG-1670 : GB Accession KC613155 : 990nt : N-termi…	0	0	0	0	0	0	0	0	0	0	0	0	0	0	0	0	0	0	0	0	0	0	0	0	0	0	0	0	0	0	0	0	0	0	0	0	0	0	0	0	0	0	0	0	0	0
Chr10_3B_Tb427v9	502343	503855	Name=Similar to Tb427VSG-1159;ID=Tb427v9_000094700:pseudogene;has_internal_stop=true;has_frameshift=true;Target=Tb927.11.17120:mRNA 1 506;original_prot_length=506;Note=100.00 percent identity to VSG Tb427VSG-1159. The alignment length is 1407 nt, while the query VSG gene sequence is 1407 nt long. This is the most similar gene to Tb427VSG-1159 (Tb427VSG-1159 : GB Accession KC612667 : 1407nt : N-te…	0	0	0	0	0	0	0	0	0	0	0	0	0	0	0	0	0	0	0	0	0	0	0	0	0	0	0	0	0	0	0	0	0	0	0	0	0	0	0	0	0	0	0	0	0	0
Chr10_3B_Tb427v9	505972	507384	Name=Similar to Tb427VSG-3718;ID=Tb427v9_000094800:pseudogene;has_internal_stop=true;has_frameshift=true;Target=Tb927.5.4670:mRNA 1 448;original_prot_length=501;Note=100.00 percent identity to VSG Tb427VSG-3718. The alignment length is 801 nt, while the query VSG gene sequence is 801 nt long. This is the most similar gene to Tb427VSG-3718 (Tb427VSG-3718 : GB Accession KC612309 : 801nt : Internal …	0	0	0	0	0	0	0	0	0	0	0	0	0	0	0	0	0	0	0	0	0	0	0	0	0	0	0	0	0	0	0	0	0	0	0	0	0	0	0	0	0	0	0	0	0	0
Chr10_3B_Tb427v9	509140	510663	Name=Tb427VSG-1025;ID=Tb427v9_000094900;Note=100.00 percent identity to VSG Tb427VSG-1025. The alignment length is 1524 nt, while the query VSG gene sequence is 1524 nt long. This is the most similar gene to Tb427VSG-1025 (Tb427VSG-1025 : GB Accession KC612537 : 1524nt : N-terminus partial : contig5129.) in the genome	0	0	0	0	0	0	0	0	0	0	0	0	0	0	0	0	0	0	0	0	0	0	0	0	0	0	0	0	0	0	0	0	0	0	0	0	0	0	0	0	0	0	0	0	0	0
Chr10_3B_Tb427v9	512445	513368	Name=Tb427VSG-3471;ID=Tb427v9_000095000;Note=100.00 percent identity to VSG Tb427VSG-3471. The alignment length is 924 nt, while the query VSG gene sequence is 924 nt long. This is the most similar gene to Tb427VSG-3471 (Tb427VSG-3471 : GB Accession KC612073 : 924nt : Internal partial : contig5129.) in the genome	0	0	0	0	0	0	0	0	0	0	0	0	0	0	0	0	0	0	0	0	0	0	0	0	0	0	0	0	0	0	0	0	0	0	0	0	0	0	0	0	0	0	0	0	0	0
Chr10_3B_Tb427v9	522491	523117	Name=Tb427VSG-2291;ID=Tb427v9_000095400;Note=100.00 percent identity to VSG Tb427VSG-2291. The alignment length is 627 nt, while the query VSG gene sequence is 627 nt long. This is the most similar gene to Tb427VSG-2291 (Tb427VSG-2291 : GB Accession KC611565 : 627nt : C-terminus partial : contig5006.) in the genome	0	0	0	0	0	0	0	0	0	0	0	0	0	0	0	0	0	0	0	0	0	0	0	0	0	0	0	0	0	0	0	0	0	0	0	0	0	0	0	0	0	0	0	0	0	0
Chr10_3B_Tb427v9	526698	527840	Name=Similar to Tb427VSG-1513;ID=Tb427v9_000095700:pseudogene;has_internal_stop=false;has_frameshift=true;Target=Tb927.11.18320.1 2 223;original_prot_length=224;Note=100.00 percent identity to VSG Tb427VSG-1513. The alignment length is 1143 nt, while the query VSG gene sequence is 1143 nt long. This is the most similar gene to Tb427VSG-1513 (Tb427VSG-1513 : GB Accession KC613009 : 1143nt : N-term…	0	0	0	0	0	0	0	0	0	0	0	0	0	0	0	0	0	0	0	0	0	0	0	0	0	0	0	0	0	0	0	0	0	0	0	0	0	0	0	0	0	0	0	0	0	0
Chr10_3B_Tb427v9	533267	534346	Name=Tb427VSG-3318;ID=Tb427v9_000095800;Note=100.00 percent identity to VSG Tb427VSG-3318. The alignment length is 1030 nt, while the query VSG gene sequence is 1030 nt long. This is the most similar gene to Tb427VSG-3318 (Tb427VSG-3318 : GB Accession KC611925 : 1032nt : Internal partial : contig7851.) in the genome	0	0	0	0	0	0	0	0	0	0	0	0	0	0	0	0	0	0	0	0	0	0	0	0	0	0	0	0	0	0	0	0	0	0	0	0	0	0	0	0	0	0	0	0	0	0
Chr10_3B_Tb427v9	541398	543014	Name=Tb427VSG-318;ID=Tb427v9_000096000;Note=99.75 percent identity to VSG Tb427VSG-318. The alignment length is 1617 nt, while the query VSG gene sequence is 1617 nt long. This is the most similar gene to Tb427VSG-318 (Tb427VSG-318 : GB Accession KC613467 : 1617nt : Complete : contig2331.) in the genome	0	0	0	0	0	0	0	0	0	0	0	0	0	0	0	0	0	0	0	0	0	0	0	0	0	0	0	0	0	0	0	0	0	0	0	0	0	0	0	0	0	0	0	0	0	0
Chr10_3B_Tb427v9	546554	548056	Name=Similar to Tb427VSG-605;ID=Tb427v9_000096200:pseudogene;has_internal_stop=false;has_frameshift=false;Target=Tb927.11.18950.1 3 461;original_prot_length=480;Note=100.00 percent identity to VSG Tb427VSG-605. The alignment length is 1455 nt, while the query VSG gene sequence is 1455 nt long. This is the most similar gene to Tb427VSG-605 (Tb427VSG-605 : GB Accession KC613732 : 1455nt : Complete …	0	0	0	0	0	0	0	0	0	0	0	0	0	0	0	0	0	0	0	0	0	0	0	0	0	0	0	0	0	0	0	0	0	0	0	0	0	0	0	0	0	0	0	0	0	0
Chr10_3B_Tb427v9	555759	556568	Name=Tb427VSG-3690;ID=Tb427v9_000096500;Note=100.00 percent identity to VSG Tb427VSG-3690. The alignment length is 810 nt, while the query VSG gene sequence is 810 nt long. This is the most similar gene to Tb427VSG-3690 (Tb427VSG-3690 : GB Accession KC612282 : 810nt : Internal partial : contig8297.) in the genome	0	0	0	0	0	0	0	0	0	0	0	0	0	0	0	0	0	0	0	0	0	0	0	0	0	0	0	0	0	0	0	0	0	0	0	0	0	0	0	0	0	0	0	0	0	0
Chr10_3B_Tb427v9	559154	560662	Name=Tb427VSG-479;ID=Tb427v9_000096600;Note=99.80 percent identity to VSG Tb427VSG-479. The alignment length is 1509 nt, while the query VSG gene sequence is 1509 nt long. This is the second most similar gene to Tb427VSG-479 (Tb427VSG-479 : GB Accession KC613612 : 1509nt : Complete : contig4020.) in the genome	0	0	0	0	0	0	0	0	0	0	0	0	0	0	0	0	0	0	0	0	0	0	0	0	0	0	0	0	0	0	0	0	0	0	0	0	0	0	0	0	0	0	0	0	0	0
Chr10_3B_Tb427v9	563011	564554	Name=Similar to Tb427VSG-1213;ID=Tb427v9_000096800:pseudogene;has_internal_stop=true;has_frameshift=true;Target=Tb10.v4.0139:mRNA 31 530;original_prot_length=537;Note=99.64 percent identity to VSG Tb427VSG-1213. The alignment length is 1374 nt, while the query VSG gene sequence is 1374 nt long. This is the most similar gene to Tb427VSG-1213 (Tb427VSG-1213 : GB Accession KC612720 : 1374nt : N-term…	0	0	0	0	0	0	0	0	0	0	0	0	0	0	0	0	0	0	0	0	0	0	0	0	0	0	0	0	0	0	0	0	0	0	0	0	0	0	0	0	0	0	0	0	0	0
Chr10_3B_Tb427v9	567090	567716	Name=Tb427VSG-2291;ID=Tb427v9_000097000;Note=99.84 percent identity to VSG Tb427VSG-2291. The alignment length is 627 nt, while the query VSG gene sequence is 627 nt long. This is the second most similar gene to Tb427VSG-2291 (Tb427VSG-2291 : GB Accession KC611565 : 627nt : C-terminus partial : contig5006.) in the genome	0	0	0	0	0	0	0	0	0	0	0	0	0	0	0	0	0	0	0	0	0	0	0	0	0	0	0	0	0	0	0	0	0	0	0	0	0	0	0	0	0	0	0	0	0	0
Chr10_3B_Tb427v9	574140	575642	Name=Tb427VSG-1208;ID=Tb427v9_000097200;Note=95.94 percent identity to VSG Tb427VSG-1208. The alignment length is 1381 nt 99.92 percent identity to VSG Tb427VSG-3190. The alignment length is 1183 nt, while the query VSG gene sequence is 1377 nt long. This is the third most similar gene to Tb427VSG-1208 (Tb427VSG-1208 : GB Accession KC612715 : 1377nt : N-terminus partial : contig2321.) in the geno…	0	0	0	0	0	0	0	0	0	0	0	0	0	0	0	0	0	0	0	0	0	0	0	0	0	0	0	0	0	0	0	0	0	0	0	0	0	0	0	0	0	0	0	0	0	0
Chr10_3B_Tb427v9	576334	577842	Name=Tb427VSG-479;ID=Tb427v9_000097300;Note=100.00 percent identity to VSG Tb427VSG-479. The alignment length is 1509 nt, while the query VSG gene sequence is 1509 nt long. This is the most similar gene to Tb427VSG-479 (Tb427VSG-479 : GB Accession KC613612 : 1509nt : Complete : contig4020.) in the genome	0	0	0	0	0	0	0	0	0	0	0	0	0	0	0	0	0	0	0	0	0	0	0	0	0	0	0	0	0	0	0	0	0	0	0	0	0	0	0	0	0	0	0	0	0	0
Chr10_3B_Tb427v9	586295	587715	Name=Similar to Tb427VSG-3253;ID=Tb427v9_000097700:pseudogene;has_internal_stop=false;has_frameshift=true;Target=Tb927.11.18870.1 29 496;original_prot_length=568;Note=98.89 percent identity to VSG Tb427VSG-3253. The alignment length is 1170 nt, while the query VSG gene sequence is 1170 nt long. This is the most similar gene to Tb427VSG-3253 (Tb427VSG-3253 : GB Accession KC611862 : 1170nt : Intern…	0	0	0	0	0	0	0	0	0	0	0	0	0	0	0	0	0	0	0	0	0	0	0	0	0	0	0	0	0	0	0	0	0	0	0	0	0	0	0	0	0	0	0	0	0	0
Chr10_3B_Tb427v9	589206	590648	Name=Tb427VSG-760;ID=Tb427v9_000097800;Note=99.86 percent identity to VSG Tb427VSG-760. The alignment length is 1443 nt, while the query VSG gene sequence is 1443 nt long. This is the most similar gene to Tb427VSG-760 (Tb427VSG-760 : GB Accession KC612498 : 1443nt : Complete almost : contig2915.) in the genome	0	0	0	0	0	0	0	0	0	0	0	0	0	0	0	0	0	0	0	0	0	0	0	0	0	0	0	0	0	0	0	0	0	0	0	0	0	0	0	0	0	0	0	0	0	0
Chr10_3B_Tb427v9	597158	598579	Name=Similar to Tb427VSG-1608;ID=Tb427v9_000098000:pseudogene;has_internal_stop=true;has_frameshift=false;Target=Tb927.5.5640.1 30 483;original_prot_length=519;Note=99.52 percent identity to VSG Tb427VSG-1608. The alignment length is 1047 nt, while the query VSG gene sequence is 1047 nt long. This is the most similar gene to Tb427VSG-1608 (Tb427VSG-1608 : GB Accession KC613097 : 1047nt : N-termin…	0	0	0	0	0	0	0	0	0	0	0	0	0	0	0	0	0	0	0	0	0	0	0	0	0	0	0	0	0	0	0	0	0	0	0	0	0	0	0	0	0	0	0	0	0	0
Chr10_3B_Tb427v9	610545	611909	Name=Tb427VSG-3212;ID=Tb427v9_000098400;Note=99.91 percent identity to VSG Tb427VSG-3212. The alignment length is 1122 nt, while the query VSG gene sequence is 1122 nt long. This is the most similar gene to Tb427VSG-3212 (Tb427VSG-3212 : GB Accession KC611823 : 1125nt : Internal partial : contig7000.) in the genome	0	0	0	0	0	0	0	0	2	0	0	0	0	0	0	0	0	0	0	0	0	0	0	0	0	0	0	0	0	0	0	0	0	0	0	0	0	0	0	0	0	0	0	0	0	0
Chr10_3B_Tb427v9	619410	620861	Name=Tb427VSG-1089;ID=Tb427v9_000098700;Note=99.52 percent identity to VSG Tb427VSG-1089. The alignment length is 1452 nt, while the query VSG gene sequence is 1452 nt long. This is the most similar gene to Tb427VSG-1089 (Tb427VSG-1089 : GB Accession KC612598 : 1452nt : N-terminus partial : contig4414.) in the genome	0	0	0	0	0	0	0	0	0	0	0	0	0	0	0	0	0	0	0	0	0	0	0	0	0	0	0	0	0	0	0	0	0	0	0	0	0	0	0	0	0	0	0	0	0	0
Chr10_3B_Tb427v9	625706	626818	Name=Tb427VSG-3578;ID=Tb427v9_000098900;Note=100.00 percent identity to VSG Tb427VSG-3578. The alignment length is 870 nt, while the query VSG gene sequence is 870 nt long. This is the most similar gene to Tb427VSG-3578 (Tb427VSG-3578 : GB Accession KC612172 : 870nt : Internal partial : contig4414.) in the genome	0	0	0	0	0	0	0	0	0	0	0	0	0	0	0	0	0	0	0	0	0	0	0	0	0	0	0	0	0	0	0	0	0	0	0	0	0	0	0	0	0	0	0	0	0	0
Chr10_3B_Tb427v9	629313	630772	Name=Similar to Tb427VSG-3594;ID=Tb427v9_000099000:pseudogene;has_internal_stop=true;has_frameshift=true;Target=Tb10.v4.0257:mRNA 4 491;original_prot_length=491;Note=100.00 percent identity to VSG Tb427VSG-3594. The alignment length is 864 nt, while the query VSG gene sequence is 864 nt long. This is the most similar gene to Tb427VSG-3594 (Tb427VSG-3594 : GB Accession KC612188 : 864nt : Internal …	0	0	0	0	0	0	0	0	0	0	0	0	0	0	0	0	0	0	0	0	0	0	0	0	0	0	0	0	0	0	0	0	0	0	0	0	0	0	0	0	0	0	0	0	0	0
Chr10_3B_Tb427v9	645228	646361	Name=Tb427VSG-3204;ID=Tb427v9_000099600;Note=99.65 percent identity to VSG Tb427VSG-3204. The alignment length is 1134 nt, while the query VSG gene sequence is 1134 nt long. This is the most similar gene to Tb427VSG-3204 (Tb427VSG-3204 : GB Accession KC611816 : 1134nt : Internal partial : contig2889.) in the genome	0	0	0	0	0	0	0	0	0	0	0	0	0	0	0	0	0	0	0	0	0	0	0	0	0	0	0	0	0	0	0	0	0	0	0	0	0	0	0	0	0	0	0	0	0	0
Chr10_3B_Tb427v9	653553	654886	Name=Similar to Tb427VSG-3778;ID=Tb427v9_000099900:pseudogene;has_internal_stop=true;has_frameshift=true;Target=Tb11.v5.0926.1 23 449;original_prot_length=477;Note=99.87 percent identity to VSG Tb427VSG-3778. The alignment length is 765 nt, while the query VSG gene sequence is 765 nt long. This is the most similar gene to Tb427VSG-3778 (Tb427VSG-3778 : GB Accession KC612366 : 765nt : Internal par…	0	0	0	0	0	0	0	0	0	0	0	0	0	0	0	0	0	0	0	0	0	0	0	0	0	0	0	0	0	0	0	0	0	0	0	0	0	0	0	0	0	0	0	0	0	0
Chr10_3B_Tb427v9	656497	657960	Name=Similar to Tb427VSG-566;ID=Tb427v9_000100000:pseudogene;has_internal_stop=false;has_frameshift=false;has_stop=true;Target=Tb10.v4.0257:mRNA 5 491;original_prot_length=491;Note=100.00 percent identity to VSG Tb427VSG-566. The alignment length is 1464 nt, while the query VSG gene sequence is 1464 nt long. This is the most similar gene to Tb427VSG-566 (Tb427VSG-566 : GB Accession KC613693 : 146…	0	0	0	0	0	0	0	0	0	0	0	0	0	0	0	0	0	0	0	0	0	0	0	0	0	0	0	0	0	0	0	0	0	0	0	0	0	0	0	0	0	0	0	0	0	0
Chr10_3B_Tb427v9	660000	661196	Name=Tb427VSG-1451;ID=Tb427v9_000100100;Note=100.00 percent identity to VSG Tb427VSG-1451. The alignment length is 1197 nt, while the query VSG gene sequence is 1197 nt long. This is the most similar gene to Tb427VSG-1451 (Tb427VSG-1451 : GB Accession KC612950 : 1197nt : N-terminus partial : contig6105.) in the genome	0	0	0	0	0	0	0	0	0	0	0	0	0	0	0	0	0	0	0	0	0	0	0	0	0	0	0	0	0	0	0	0	0	0	0	0	0	0	0	0	0	0	0	0	0	0
Chr10_3B_Tb427v9	668089	669448	Name=Similar to Tb427VSG-3634;ID=Tb427v9_000100300:pseudogene;has_internal_stop=true;has_frameshift=true;Target=Tb927.9.580:mRNA 13 468;original_prot_length=533;Note=100.00 percent identity to VSG Tb427VSG-3634. The alignment length is 939 nt, while the query VSG gene sequence is 939 nt long. This is the most similar gene to Tb427VSG-3634 (Tb427VSG-3634 : GB Accession KC612228 : 939nt : Internal …	0	0	0	0	0	0	0	0	0	0	0	0	0	0	0	0	0	0	0	0	0	0	0	0	0	0	0	0	0	0	0	0	0	0	0	0	0	0	0	0	0	0	0	0	0	0
Chr10_3B_Tb427v9	676103	677638	Name=Tb427VSG-426;ID=Tb427v9_000100600;Note=99.48 percent identity to VSG Tb427VSG-426. The alignment length is 1536 nt, while the query VSG gene sequence is 1536 nt long. This is the most similar gene to Tb427VSG-426 (Tb427VSG-426 : GB Accession KC613564 : 1536nt : Complete but extended : contig1896.) in the genome	0	0	0	0	0	0	0	0	0	0	0	0	0	0	0	0	0	0	0	0	0	0	0	0	0	0	0	0	0	0	0	0	0	0	0	0	0	0	0	0	0	0	0	0	0	0
Chr10_3B_Tb427v9	679576	680991	Name=Similar to Tb427VSG-1277;ID=Tb427v9_000100700:pseudogene;has_internal_stop=true;has_frameshift=false;Target=Tb927.11.20390:mRNA 9 473;original_prot_length=474;Note=98.72 percent identity to VSG Tb427VSG-1277. The alignment length is 1332 nt, while the query VSG gene sequence is 1329 nt long. This is the most similar gene to Tb427VSG-1277 (Tb427VSG-1277 : GB Accession KC612780 : 1329nt : N-te…	0	0	0	0	0	0	0	0	0	0	0	0	0	0	0	0	0	0	0	0	0	0	0	0	0	0	0	0	0	0	0	0	0	0	0	0	0	0	0	0	0	0	0	0	0	0
Chr10_3B_Tb427v9	686688	687926	Name=Similar to Tb427VSG-1411;ID=Tb427v9_000100900:pseudogene;has_internal_stop=false;has_frameshift=true;Target=Tb11.v5.0926.1 17 435;original_prot_length=477;Note=99.84 percent identity to VSG Tb427VSG-1411. The alignment length is 1233 nt, while the query VSG gene sequence is 1233 nt long. This is the most similar gene to Tb427VSG-1411 (Tb427VSG-1411 : GB Accession KC612911 : 1233nt : N-termin…	0	0	0	0	0	0	0	0	0	0	0	0	0	0	0	0	0	0	0	0	0	0	0	0	0	0	0	0	0	0	0	0	0	0	0	0	0	0	0	0	0	0	0	0	0	0
Chr10_3B_Tb427v9	689969	691435	Name=Similar to Tb427VSG-1322;ID=Tb427v9_000101000:pseudogene;has_internal_stop=true;has_frameshift=true;Target=Tb11.16.0002:mRNA 21 486;original_prot_length=487;Note=100.00 percent identity to VSG Tb427VSG-1322. The alignment length is 1299 nt, while the query VSG gene sequence is 1299 nt long. This is the most similar gene to Tb427VSG-1322 (Tb427VSG-1322 : GB Accession KC612824 : 1299nt : N-ter…	0	0	0	0	0	0	0	0	0	0	0	0	0	0	0	0	0	0	0	0	0	0	0	0	0	0	0	0	0	0	0	0	0	0	0	0	0	0	0	0	0	0	0	0	0	0
Chr10_3B_Tb427v9	694473	696013	Name=Similar to Tb427VSG-1486;ID=Tb427v9_000101100:pseudogene;has_internal_stop=true;has_frameshift=true;Target=Tb927.3.370:mRNA 38 532;original_prot_length=544;Note=100.00 percent identity to VSG Tb427VSG-1486. The alignment length is 1167 nt, while the query VSG gene sequence is 1167 nt long. This is the most similar gene to Tb427VSG-1486 (Tb427VSG-1486 : GB Accession KC612984 : 1167nt : N-term…	0	0	0	0	0	0	0	0	0	0	0	0	0	0	0	0	0	0	0	0	0	0	0	0	0	0	0	0	0	0	0	0	0	0	0	0	0	0	0	0	0	0	0	0	0	0
Chr10_3B_Tb427v9	719276	720610	Name=Tb427VSG-1274;ID=Tb427v9_000101600;Note=100.00 percent identity to VSG Tb427VSG-1274. The alignment length is 1335 nt, while the query VSG gene sequence is 1335 nt long. This is the most similar gene to Tb427VSG-1274 (Tb427VSG-1274 : GB Accession KC612777 : 1335nt : N-terminus partial : contig8337.) in the genome	0	0	0	0	0	0	0	0	0	0	0	0	0	0	0	0	0	0	0	0	0	0	0	0	0	0	0	0	0	0	0	0	0	0	0	0	0	0	0	0	0	0	0	0	0	0
Chr10_3B_Tb427v9	750721	751992	Name=Similar to Tb427VSG-3119;ID=Tb427v9_000102700:pseudogene;has_internal_stop=false;has_frameshift=true;Target=Tb11.v5.0909.1 1 248;original_prot_length=249;Note=99.67 percent identity to VSG Tb427VSG-3119. The alignment length is 1227 nt, while the query VSG gene sequence is 1227 nt long. This is the most similar gene to Tb427VSG-3119 (Tb427VSG-3119 : GB Accession KC611732 : 1227nt : Internal …	0	0	0	0	0	0	0	0	0	0	0	0	0	0	0	0	0	0	0	0	0	0	0	0	0	0	0	0	0	0	0	0	0	0	0	0	0	0	0	0	0	0	0	0	0	0
Chr10_3B_Tb427v9	753697	755203	Name=Similar to Tb427VSG-1269;ID=Tb427v9_000102800:pseudogene;has_internal_stop=true;has_frameshift=true;Target=Tb927.9.270:mRNA 6 509;original_prot_length=509;Note=98.50 percent identity to VSG Tb427VSG-1269. The alignment length is 1335 nt, while the query VSG gene sequence is 1335 nt long. This is the second most similar gene to Tb427VSG-1269 (Tb427VSG-1269 : GB Accession KC612772 : 1335nt : N…	0	0	0	0	0	0	0	0	0	0	0	0	0	0	0	0	0	0	0	0	0	0	0	0	0	0	0	0	0	0	0	0	0	0	0	0	0	0	0	0	0	0	0	0	0	0
Chr10_3B_Tb427v9	757704	759051	Name=Similar to Tb427VSG-1495;ID=Tb427v9_000103000:pseudogene;has_internal_stop=true;has_frameshift=true;Target=Tb927.11.19410:mRNA 24 466;original_prot_length=472;Note=97.31 percent identity to VSG Tb427VSG-1495. The alignment length is 1116 nt, while the query VSG gene sequence is 1158 nt long. This is the second most similar gene to Tb427VSG-1495 (Tb427VSG-1495 : GB Accession KC612992 : 1158nt…	0	0	0	0	0	0	0	0	0	0	0	0	0	0	0	0	0	0	0	0	0	0	0	0	0	0	0	0	0	0	0	0	0	0	0	0	0	0	0	0	0	0	0	0	0	0
Chr10_3B_Tb427v9	764274	765593	Name=Similar to Tb427VSG-1721;ID=Tb427v9_000103200:pseudogene;has_internal_stop=true;has_frameshift=false;Target=Tb11.v5.1033.1 28 437;original_prot_length=447;Note=99.58 percent identity to VSG Tb427VSG-1721. The alignment length is 942 nt, while the query VSG gene sequence is 942 nt long. This is the most similar gene to Tb427VSG-1721 (Tb427VSG-1721 : GB Accession KC613203 : 942nt : N-terminus …	0	0	0	0	0	0	0	0	0	0	0	0	0	0	0	0	0	0	0	0	0	0	0	0	0	0	0	0	0	0	0	0	0	0	0	0	0	0	0	0	0	0	0	0	0	0
Chr10_3B_Tb427v9	773914	775083	Name=Tb427VSG-1517;ID=Tb427v9_000103600;Note=100.00 percent identity to VSG Tb427VSG-1517. The alignment length is 1056 nt, while the query VSG gene sequence is 1056 nt long. This is the most similar gene to Tb427VSG-1517 (Tb427VSG-1517 : GB Accession KC613012 : 1056nt : N-terminus partial : contig3650.) in the genome	0	0	0	0	0	0	0	0	0	0	0	0	0	0	0	0	0	0	0	0	0	0	0	0	0	0	0	0	0	0	0	0	0	0	0	0	0	0	0	0	0	0	0	0	0	0
Chr10_3B_Tb427v9	778892	780459	Name=Similar to Tb427VSG-3723;ID=Tb427v9_000103800:pseudogene;has_internal_stop=true;has_frameshift=true;Target=Tb927.9.17910:mRNA 16 532;original_prot_length=534;Note=100.00 percent identity to VSG Tb427VSG-3723. The alignment length is 789 nt, while the query VSG gene sequence is 789 nt long. This is the most similar gene to Tb427VSG-3723 (Tb427VSG-3723 : GB Accession KC612314 : 789nt : Interna…	0	0	0	0	0	0	0	0	0	0	0	0	0	0	0	0	0	0	0	0	0	0	0	0	0	0	0	0	0	0	0	0	0	0	0	0	0	0	0	0	0	0	0	0	0	0
Chr10_3B_Tb427v9	791313	792380	Name=Tb427VSG-3331;ID=Tb427v9_000104000;Note=100.00 percent identity to VSG Tb427VSG-3331. The alignment length is 1068 nt, while the query VSG gene sequence is 1068 nt long. This is the most similar gene to Tb427VSG-3331 (Tb427VSG-3331 : GB Accession KC611937 : 1068nt : Internal partial : contig5323.) in the genome	0	0	0	0	0	0	0	0	0	0	0	0	0	0	0	0	0	0	0	0	0	0	0	0	0	0	0	0	0	0	0	0	0	0	0	0	0	0	0	0	0	0	0	0	0	0
Chr10_3B_Tb427v9	793528	795129	Name=Similar to Tb427VSG-332;ID=Tb427v9_000104100;has_internal_stop=false;has_frameshift=false;has_start=true;has_stop=true;Target=Tb09.v4.0185:mRNA 1 507;original_prot_length=507;Note=99.88 percent identity to VSG Tb427VSG-332. The alignment length is 1602 nt, while the query VSG gene sequence is 1602 nt long. This is the most similar gene to Tb427VSG-332 (Tb427VSG-332 : GB Accession KC613479 : …	0	0	0	0	0	0	0	0	0	0	0	0	0	0	0	0	0	0	0	0	0	0	0	0	0	0	0	0	0	0	0	0	0	0	0	0	0	0	0	0	0	0	0	0	0	0
Chr10_3B_Tb427v9	797345	798172	Name=Tb427VSG-3715;ID=Tb427v9_000104200;Note=100.00 percent identity to VSG Tb427VSG-3715. The alignment length is 828 nt, while the query VSG gene sequence is 828 nt long. This is the most similar gene to Tb427VSG-3715 (Tb427VSG-3715 : GB Accession KC612307 : 828nt : Internal partial : contig5323.) in the genome	0	0	0	0	0	0	0	0	0	0	0	0	0	0	0	0	0	0	0	0	0	0	0	0	0	0	0	0	0	0	0	0	0	0	0	0	0	0	0	0	0	0	0	0	0	0
Chr10_3B_Tb427v9	800041	801576	Name=Similar to Tb427VSG-431;ID=Tb427v9_000104300:pseudogene;has_internal_stop=false;has_frameshift=false;Target=Tb927.11.19380:mRNA 30 479;original_prot_length=519;Note=100.00 percent identity to VSG Tb427VSG-431. The alignment length is 1536 nt, while the query VSG gene sequence is 1536 nt long. This is the most similar gene to Tb427VSG-431 (Tb427VSG-431 : GB Accession KC613569 : 1536nt : Compl…	0	0	0	0	0	0	0	0	0	0	0	0	0	0	0	0	0	0	0	0	0	0	0	0	0	0	0	0	0	0	0	0	0	0	0	0	0	0	0	0	0	0	0	0	0	0
Chr10_3B_Tb427v9	813085	814635	Name=Tb427VSG-2091;ID=Tb427v9_000104700;Note=100.00 percent identity to VSG Tb427VSG-2091. The alignment length is 888 nt, while the query VSG gene sequence is 888 nt long. This is the most similar gene to Tb427VSG-2091 (Tb427VSG-2091 : GB Accession KC611396 : 888nt : C-terminus partial : contig4707.) in the genome	0	0	0	0	0	0	0	0	0	0	0	0	0	0	0	0	0	0	0	0	0	0	0	0	0	0	0	0	0	0	0	0	0	0	0	0	0	0	0	0	0	0	0	0	0	0
Chr10_3B_Tb427v9	823173	824636	Name=Similar to Tb427VSG-2298;ID=Tb427v9_000104900:pseudogene;has_internal_stop=true;has_frameshift=false;has_start=true;has_stop=true;Target=Tb08.27P2.460:mRNA 1 490;original_prot_length=490;Note=99.87 percent identity to VSG Tb427VSG-2298. The alignment length is 768 nt, while the query VSG gene sequence is 768 nt long. This is the most similar gene to Tb427VSG-2298 (Tb427VSG-2298 : GB Accessio…	0	0	0	0	0	0	0	0	0	0	0	0	0	0	0	0	0	0	0	0	0	0	0	0	0	0	0	0	0	0	0	0	0	0	0	0	0	0	0	0	0	0	0	0	0	0
Chr10_3B_Tb427v9	834585	836171	Name=Tb427VSG-344;ID=Tb427v9_000105200;Note=100.00 percent identity to VSG Tb427VSG-344. The alignment length is 1587 nt, while the query VSG gene sequence is 1587 nt long. This is the most similar gene to Tb427VSG-344 (Tb427VSG-344 : GB Accession KC613491 : 1587nt : Complete : contig9321.) in the genome	0	0	0	0	0	0	0	0	0	0	0	0	0	0	0	0	0	0	0	0	0	0	0	0	0	0	0	0	0	0	0	0	0	0	0	0	0	0	0	0	0	0	0	0	0	0
Chr10_3B_Tb427v9	837960	839417	Name=Tb427VSG-1081;ID=Tb427v9_000105300;Note=100.00 percent identity to VSG Tb427VSG-1081. The alignment length is 1359 nt, while the query VSG gene sequence is 1359 nt long. This is the most similar gene to Tb427VSG-1081 (Tb427VSG-1081 : GB Accession KC612590 : 1359nt : N-terminus partial mutated ATG : contig6474.) in the genome	0	0	0	0	0	0	0	0	0	0	0	0	0	0	0	0	0	0	0	0	0	0	0	0	0	0	0	0	0	0	0	0	0	0	0	0	0	0	0	0	0	0	0	0	0	0
Chr10_3B_Tb427v9	850900	852112	Name=Tb427VSG-3254;ID=Tb427v9_000105800;Note=99.84 percent identity to VSG Tb427VSG-3254. The alignment length is 1215 nt, while the query VSG gene sequence is 1215 nt long. This is the most similar gene to Tb427VSG-3254 (Tb427VSG-3254 : GB Accession KC611863 : 1215nt : Internal partial : contig6369.) in the genome	0	0	0	0	0	0	0	0	0	0	0	0	0	0	0	0	0	0	0	0	0	0	0	0	0	0	0	0	0	0	0	0	0	0	0	0	0	0	0	0	0	0	0	0	0	0
Chr10_3B_Tb427v9	856376	857911	Name=Tb427VSG-432;ID=Tb427v9_000105900;Note=100.00 percent identity to VSG Tb427VSG-432. The alignment length is 1536 nt, while the query VSG gene sequence is 1536 nt long. This is the most similar gene to Tb427VSG-432 (Tb427VSG-432 : GB Accession KC613570 : 1536nt : Complete : contig5381.) in the genome	0	0	0	0	0	0	0	0	0	0	0	0	0	0	0	0	0	0	0	0	0	0	0	0	0	0	0	0	0	0	0	0	0	0	0	0	0	0	0	0	0	0	0	0	0	0
Chr10_3B_Tb427v9	860185	861477	Name=Similar to Tb427VSG-1947;ID=Tb427v9_000106000:pseudogene;has_internal_stop=true;has_frameshift=false;Target=Tb11.v5.0447.1 10 426;original_prot_length=492;Note=96.63 percent identity to VSG Tb427VSG-1947. The alignment length is 624 nt, while the query VSG gene sequence is 624 nt long. This is the most similar gene to Tb427VSG-1947 (Tb427VSG-1947 : GB Accession KC613417 : 624nt : N-terminus …	0	0	0	0	0	0	0	0	0	0	0	0	0	0	0	0	0	0	0	0	0	0	0	0	0	0	0	0	0	0	0	0	0	0	0	0	0	0	0	0	0	0	0	0	0	0
Chr10_3B_Tb427v9	865898	867349	Name=Similar to Tb427VSG-1290;ID=Tb427v9_000106100:pseudogene;has_internal_stop=true;has_frameshift=false;has_stop=true;Target=Tb927.9.17140:mRNA 44 511;original_prot_length=511;Note=99.70 percent identity to VSG Tb427VSG-1290. The alignment length is 1323 nt, while the query VSG gene sequence is 1323 nt long. This is the most similar gene to Tb427VSG-1290 (Tb427VSG-1290 : GB Accession KC612793 :…	0	0	0	0	0	0	0	0	0	0	0	0	0	0	0	0	0	0	0	0	0	0	0	0	0	0	0	0	0	0	0	0	0	0	0	0	0	0	0	0	0	0	0	0	0	0
Chr10_3B_Tb427v9	868772	870256	Name=Tb427VSG-513;ID=Tb427v9_000106200;Note=100.00 percent identity to VSG Tb427VSG-513. The alignment length is 1485 nt, while the query VSG gene sequence is 1485 nt long. This is the most similar gene to Tb427VSG-513 (Tb427VSG-513 : GB Accession KC613641 : 1485nt : Complete : contig4756.) in the genome	0	0	0	0	0	0	0	0	0	0	0	0	0	0	0	0	0	0	0	0	0	0	0	0	0	0	0	0	0	0	0	0	0	0	0	0	0	0	0	0	0	0	0	0	0	0
Chr10_3B_Tb427v9	879747	881207	Name=Tb427VSG-574;ID=Tb427v9_000106600;Note=99.52 percent identity to VSG Tb427VSG-574. The alignment length is 1461 nt, while the query VSG gene sequence is 1461 nt long. This is the most similar gene to Tb427VSG-574 (Tb427VSG-574 : GB Accession KC613701 : 1461nt : Complete : contig3874.) in the genome	0	0	0	0	0	0	0	0	0	0	0	0	0	0	0	0	0	0	0	0	0	0	0	0	0	0	0	0	0	0	0	0	0	0	0	0	0	0	0	0	0	0	0	0	0	0
Chr10_3B_Tb427v9	892351	893847	Name=Tb427VSG-724;ID=Tb427v9_000106900;Note=100.00 percent identity to VSG Tb427VSG-724. The alignment length is 1497 nt, while the query VSG gene sequence is 1497 nt long. This is the most similar gene to Tb427VSG-724 (Tb427VSG-724 : GB Accession KC612466 : 1497nt : Complete almost : contig4249.) in the genome	0	0	0	2	0	0	0	0	0	0	0	0	0	0	0	0	0	0	0	0	0	0	0	0	0	0	0	0	0	0	0	0	0	0	0	0	0	0	0	0	0	0	0	0	0	0
Chr10_3B_Tb427v9	896263	897207	Name=Tb427VSG-3473;ID=Tb427v9_000107000;Note=98.84 percent identity to VSG Tb427VSG-3473. The alignment length is 945 nt, while the query VSG gene sequence is 945 nt long. This is the most similar gene to Tb427VSG-3473 (Tb427VSG-3473 : GB Accession KC612075 : 945nt : Internal partial : contig76.) in the genome	0	0	0	0	0	0	0	0	0	0	0	0	0	0	0	0	0	0	0	0	0	0	0	0	0	0	0	0	0	0	0	0	0	0	0	0	0	0	0	0	0	0	0	0	0	0
Chr10_3B_Tb427v9	898362	899996	Name=Tb427VSG-375;ID=Tb427v9_000107100;Note=99.30 percent identity to VSG Tb427VSG-375. The alignment length is 1566 nt, while the query VSG gene sequence is 1566 nt long. This is the most similar gene to Tb427VSG-375 (Tb427VSG-375 : GB Accession KC613520 : 1566nt : Complete : contig76.) in the genome	0	0	0	0	0	0	0	0	0	0	0	0	0	0	0	0	0	0	0	0	0	0	0	0	0	0	0	0	0	0	0	0	0	0	0	0	0	0	0	0	0	0	0	0	0	0
Chr10_3B_Tb427v9	902304	903770	Name=Tb427VSG-1456;ID=Tb427v9_000107200;Note=99.92 percent identity to VSG Tb427VSG-1456. The alignment length is 1191 nt, while the query VSG gene sequence is 1191 nt long. This is the most similar gene to Tb427VSG-1456 (Tb427VSG-1456 : GB Accession KC612954 : 1191nt : N-terminus partial : contig7473.) in the genome	0	0	0	0	0	0	0	0	0	0	0	0	0	0	0	0	0	0	0	0	0	0	0	0	0	0	0	0	0	0	0	0	0	0	0	0	0	0	0	0	0	0	0	0	0	0
Chr10_3B_Tb427v9	906779	908209	Name=Tb427VSG-1128;ID=Tb427v9_000107300;Note=100.00 percent identity to VSG Tb427VSG-1128. The alignment length is 1431 nt, while the query VSG gene sequence is 1431 nt long. This is the most similar gene to Tb427VSG-1128 (Tb427VSG-1128 : GB Accession KC612636 : 1431nt : N-terminus partial : contig7089.) in the genome	0	0	0	0	0	0	0	0	0	0	0	0	0	0	0	0	0	0	0	0	0	0	0	0	0	0	0	0	0	0	0	0	0	0	0	0	0	0	0	0	0	0	0	0	0	0
Chr10_3B_Tb427v9	910126	911613	Name=Tb427VSG-821;ID=Tb427v9_000107500;Note=100.00 percent identity to VSG Tb427VSG-821. The alignment length is 1488 nt, while the query VSG gene sequence is 1488 nt long. This is the most similar gene to Tb427VSG-821 (Tb427VSG-821 : GB Accession KC613843 : 1488nt : Complete but extended : contig7089.) in the genome	0	0	0	0	0	0	0	0	0	0	0	0	0	0	0	0	0	0	0	0	0	0	0	0	0	0	0	0	0	0	0	0	0	0	0	0	0	0	0	0	0	0	0	0	0	0
Chr10_3B_Tb427v9	932251	933318	Name=Tb427VSG-3334;ID=Tb427v9_000108500;Note=99.91 percent identity to VSG Tb427VSG-3334. The alignment length is 1068 nt, while the query VSG gene sequence is 1068 nt long. This is the most similar gene to Tb427VSG-3334 (Tb427VSG-3334 : GB Accession KC611940 : 1068nt : Internal partial : contig4209.) in the genome	0	0	0	0	0	0	0	0	0	0	0	0	0	0	0	0	0	0	0	0	0	0	0	0	0	6	0	0	0	0	0	0	0	0	0	0	0	0	0	0	0	0	0	0	0	0
Chr10_3B_Tb427v9	935374	936894	Name=Similar to Tb427VSG-1353;ID=Tb427v9_000108600:pseudogene;has_internal_stop=false;has_frameshift=true;Target=Tb10.v4.0163:mRNA 22 509;original_prot_length=512;Note=99.69 percent identity to VSG Tb427VSG-1353. The alignment length is 1278 nt, while the query VSG gene sequence is 1278 nt long. This is the most similar gene to Tb427VSG-1353 (Tb427VSG-1353 : GB Accession KC612854 : 1278nt : N-ter…	0	0	0	0	0	0	0	0	0	0	0	0	0	0	0	0	0	0	0	0	0	0	0	0	0	0	0	0	0	0	0	0	0	0	0	0	0	0	0	0	0	0	0	0	0	0
Chr10_3B_Tb427v9	939046	940494	Name=Tb427VSG-1958;ID=Tb427v9_000108800;Note=99.85 percent identity to VSG Tb427VSG-1958. The alignment length is 1358 nt, while the query VSG gene sequence is 1359 nt long. This is the most similar gene to Tb427VSG-1958 (Tb427VSG-1958 : GB Accession KC613424 : 1359nt : N-terminus partial : contig7294.) in the genome	0	0	0	0	0	0	0	0	0	0	0	0	0	0	0	0	0	0	0	0	0	0	0	0	0	0	0	0	0	0	0	0	0	0	0	0	0	0	0	0	0	0	0	0	0	0
Chr10_3B_Tb427v9	942488	944045	Name=Similar to Tb427VSG-3460;ID=Tb427v9_000108900:pseudogene;has_internal_stop=true;has_frameshift=true;has_start=true;has_stop=true;Target=Tb08.27P2.290:mRNA 1 518;original_prot_length=518;Note=100.00 percent identity to VSG Tb427VSG-3460. The alignment length is 930 nt, while the query VSG gene sequence is 930 nt long. This is the most similar gene to Tb427VSG-3460 (Tb427VSG-3460 : GB Accessio…	0	0	0	0	0	0	0	0	0	0	0	0	0	0	0	0	0	0	0	0	0	0	0	0	0	0	0	0	0	0	0	0	0	0	0	0	0	0	0	0	0	0	0	0	0	0
Chr10_3B_Tb427v9	946139	947080	Name=Tb427VSG-1720;ID=Tb427v9_000109000;Note=100.00 percent identity to VSG Tb427VSG-1720. The alignment length is 942 nt, while the query VSG gene sequence is 942 nt long. This is the most similar gene to Tb427VSG-1720 (Tb427VSG-1720 : GB Accession KC613202 : 942nt : N-terminus partial : contig1811.) in the genome	0	0	0	0	0	0	0	0	0	0	0	0	0	0	0	0	0	0	0	0	0	0	0	0	0	0	0	0	0	0	0	0	0	0	0	0	0	0	0	0	0	0	0	0	0	0
Chr10_3B_Tb427v9	949947	951500	Name=Tb427VSG-396;ID=Tb427v9_000109200;Note=100.00 percent identity to VSG Tb427VSG-396. The alignment length is 1554 nt, while the query VSG gene sequence is 1554 nt long. This is the most similar gene to Tb427VSG-396 (Tb427VSG-396 : GB Accession KC613537 : 1554nt : Complete : contig7479.) in the genome	0	0	0	0	0	0	0	0	0	0	0	0	0	0	0	0	0	0	0	0	0	0	0	0	0	0	0	0	0	0	0	0	0	0	0	0	0	0	0	0	0	0	0	0	0	0
Chr10_3B_Tb427v9	953607	955065	Name=Similar to Tb427VSG-3672;ID=Tb427v9_000109300:pseudogene;has_internal_stop=true;has_frameshift=true;has_stop=true;Target=Tb927.4.5560:mRNA 25 517;original_prot_length=517;Note=99.88 percent identity to VSG Tb427VSG-3672. The alignment length is 819 nt, while the query VSG gene sequence is 819 nt long. This is the most similar gene to Tb427VSG-3672 (Tb427VSG-3672 : GB Accession KC612264 : 819…	0	0	0	0	0	0	0	0	0	0	0	0	0	0	0	0	0	0	0	0	0	0	0	0	0	0	0	0	0	0	0	0	0	0	0	0	0	0	0	0	0	0	0	0	0	0
Chr10_5A_Tb427v9	2483	4033	Name=Tb427VSG-397;ID=Tb427v9_000109400;Note=99.74 percent identity to VSG Tb427VSG-397. The alignment length is 1551 nt, while the query VSG gene sequence is 1551 nt long. This is the most similar gene to Tb427VSG-397 (Tb427VSG-397 : GB Accession KC613538 : 1551nt : Complete : contig1211.) in the genome;VSG_type=Metacyclic Expression Site	0	0	0	150	482	353	2	10	0	14	40	22	0	24	20	0	2	0	12	4	0	36	0	0	0	0	0	0	0	0	0	0	0	0	0	0	0	0	0	0	0	0	0	0	0	0
Chr10_5A_Tb427v9	9697	10674	Name=Tb427VSG-2146;ID=Tb427v9_000109500;Note=100.00 percent identity to VSG Tb427VSG-2146. The alignment length is 978 nt, while the query VSG gene sequence is 978 nt long. This is the most similar gene to Tb427VSG-2146 (Tb427VSG-2146 : GB Accession KC611617 : 978nt : Internal partial : contig1211.) in the genome	0	0	2	12	0	0	0	0	0	0	0	0	0	0	0	0	0	0	4	0	0	0	0	0	0	0	0	0	0	0	0	0	0	0	0	0	0	0	0	0	0	0	0	0	0	0
Chr10_5A_Tb427v9	45179	46207	Name=Similar to Tb427VSG-1637;ID=Tb427v9_000110400:pseudogene;has_internal_stop=false;has_frameshift=false;Target=Tb927.5.291b:mRNA 2 321;original_prot_length=334;Note=100.00 percent identity to VSG Tb427VSG-1637. The alignment length is 1026 nt, while the query VSG gene sequence is 1026 nt long. This is the most similar gene to Tb427VSG-1637 (Tb427VSG-1637 : GB Accession KC613126 : 1026nt : N-te…	1	23	12	6	37	131	14	31	13	34	70	129	6	24	22	232	13	50	12	0	8	60	32	0	0	0	0	0	0	0	0	0	0	0	0	0	0	0	0	0	0	0	0	0	0	0
Chr10_5B_Tb427v9	763	2072	Name=Tb427VSG-631;ID=Tb427v9_000111100;Note=96.12 percent identity to VSG Tb427VSG-631. The alignment length is 1313 nt 99.77 percent identity to VSG Tb427VSG-3591. The alignment length is 868 nt, while the query VSG gene sequence is 1434 nt long. This is the second most similar gene to Tb427VSG-631 (Tb427VSG-631 : GB Accession KC613756 : 1434nt : Complete : contig5826.) in the genome	0	0	0	18	0	204	0	12	0	0	0	0	23	6	0	0	0	53	0	0	0	176	53	0	0	0	0	0	0	0	0	0	0	0	0	0	0	0	0	0	0	0	0	0	0	0
Chr11_3A_Tb427v9	13528	14400	Name=Tb427VSG-3588;ID=Tb427v9_000279500;Note=100.00 percent identity to VSG Tb427VSG-3588. The alignment length is 873 nt, while the query VSG gene sequence is 873 nt long. This is the most similar gene to Tb427VSG-3588 (Tb427VSG-3588 : GB Accession KC612182 : 873nt : Internal partial : contig4452.) in the genome	0	0	0	0	0	0	0	0	0	0	0	0	0	0	0	0	0	0	0	0	0	0	0	0	0	0	0	0	0	0	0	0	0	0	0	0	0	0	0	0	0	0	0	0	0	0
Chr11_3A_Tb427v9	15354	16865	Name=Tb427VSG-470;ID=Tb427v9_000279600;Note=100.00 percent identity to VSG Tb427VSG-470. The alignment length is 1512 nt, while the query VSG gene sequence is 1512 nt long. This is the most similar gene to Tb427VSG-470 (Tb427VSG-470 : GB Accession KC612424 : 1512nt : Complete almost : contig4452.) in the genome	0	0	0	0	0	0	0	0	0	0	0	0	0	0	0	0	0	0	0	0	0	0	0	0	0	0	0	0	0	0	0	0	0	0	0	0	0	0	0	0	0	0	0	0	0	0
Chr11_3A_Tb427v9	19101	20624	Name=Similar to Tb427VSG-3353;ID=Tb427v9_000279700:pseudogene;has_internal_stop=true;has_frameshift=false;Target=Tb927.3.180:mRNA 15 514;original_prot_length=517;Note=100.00 percent identity to VSG Tb427VSG-3353. The alignment length is 1005 nt, while the query VSG gene sequence is 1005 nt long. This is the most similar gene to Tb427VSG-3353 (Tb427VSG-3353 : GB Accession KC611956 : 1005nt : Inter…	0	0	0	0	0	6	0	0	0	0	2	2	2	0	2	2	0	0	0	2	0	4	0	0	0	0	0	0	0	0	0	0	0	0	0	0	0	0	0	0	0	0	0	0	0	0
Chr11_3A_Tb427v9	23403	24223	Name=Similar to Tb427VSG-3812;ID=Tb427v9_000279800:pseudogene;has_internal_stop=true;has_frameshift=true;Target=Tb11.v5.0934.1 1 272;original_prot_length=273;Note=98.58 percent identity to VSG Tb427VSG-3812. The alignment length is 705 nt, while the query VSG gene sequence is 705 nt long. This is the most similar gene to Tb427VSG-3812 (Tb427VSG-3812 : GB Accession KC612398 : 705nt : Internal part…	0	0	0	0	8	0	0	0	0	0	0	0	0	0	0	0	0	0	0	0	0	0	0	0	0	0	0	0	0	0	0	0	0	0	0	0	0	0	0	0	0	0	0	0	0	0
Chr11_3A_Tb427v9	39329	40282	Name=Tb427VSG-2139;ID=Tb427v9_000280400;Note=100.00 percent identity to VSG Tb427VSG-2139. The alignment length is 954 nt, while the query VSG gene sequence is 954 nt long. This is the most similar gene to Tb427VSG-2139 (Tb427VSG-2139 : GB Accession KC611443 : 954nt : C-terminus partial : contig8120.) in the genome	0	0	0	0	0	0	0	0	0	0	0	0	0	0	0	0	0	0	0	0	0	0	0	0	0	0	0	0	0	0	0	0	0	0	0	0	0	0	0	0	0	0	0	0	0	0
Chr11_3A_Tb427v9	42590	43937	Name=Similar to Tb427VSG-1361;ID=Tb427v9_000280500:pseudogene;has_internal_stop=true;has_frameshift=true;Target=Tb11.v5.0125.1 26 451;original_prot_length=451;Note=100.00 percent identity to VSG Tb427VSG-1361. The alignment length is 1272 nt, while the query VSG gene sequence is 1272 nt long. This is the most similar gene to Tb427VSG-1361 (Tb427VSG-1361 : GB Accession KC612862 : 1272nt : N-termin…	0	0	0	0	0	0	0	0	0	0	0	0	0	0	0	0	0	0	0	0	0	0	0	0	0	0	0	0	0	0	0	0	0	0	0	0	0	0	0	0	0	0	0	0	0	0
Chr11_3A_Tb427v9	95936	97254	Name=Similar to Tb427VSG-3503;ID=Tb427v9_000281800:pseudogene;has_internal_stop=true;has_frameshift=true;Target=Tb927.9.17850:mRNA 24 461;original_prot_length=490;Note=99.79 percent identity to VSG Tb427VSG-3503. The alignment length is 975 nt, while the query VSG gene sequence is 975 nt long. This is the most similar gene to Tb427VSG-3503 (Tb427VSG-3503 : GB Accession KC612104 : 975nt : Internal…	0	0	0	0	0	0	0	0	0	0	0	0	0	0	0	0	0	0	0	0	0	0	0	0	0	0	0	0	0	0	0	0	0	0	0	0	0	0	0	0	0	0	0	0	0	0
Chr11_3A_Tb427v9	100095	101666	Name=Similar to Tb427VSG-1374;ID=Tb427v9_000282000:pseudogene;has_internal_stop=true;has_frameshift=false;Target=Tb927.9.16200:mRNA 8 504;original_prot_length=515;Note=100.00 percent identity to VSG Tb427VSG-1374. The alignment length is 1224 nt, while the query VSG gene sequence is 1224 nt long. This is the most similar gene to Tb427VSG-1374 (Tb427VSG-1374 : GB Accession KC612875 : 1224nt : N-te…	0	0	0	0	0	0	0	0	0	0	0	0	0	0	0	0	0	0	0	0	0	0	0	0	0	0	0	0	0	0	0	0	0	0	0	0	0	0	0	0	0	0	0	0	0	0
Chr11_3A_Tb427v9	104806	105762	Name=Tb427VSG-3581;ID=Tb427v9_000282100;Note=100.00 percent identity to VSG Tb427VSG-3581. The alignment length is 957 nt, while the query VSG gene sequence is 957 nt long. This is the most similar gene to Tb427VSG-3581 (Tb427VSG-3581 : GB Accession KC612175 : 957nt : Internal partial : contig4083.) in the genome	0	0	0	0	0	0	0	0	0	0	0	0	0	0	0	0	0	0	0	0	0	0	0	0	0	0	0	0	0	0	0	0	0	0	0	0	0	0	0	0	0	0	0	0	0	0
Chr11_3A_Tb427v9	107506	108729	Name=Tb427VSG-3120;ID=Tb427v9_000282200;Note=99.76 percent identity to VSG Tb427VSG-3120. The alignment length is 1225 nt, while the query VSG gene sequence is 1224 nt long. This is the most similar gene to Tb427VSG-3120 (Tb427VSG-3120 : GB Accession KC611733 : 1224nt : Internal partial : contig6393.) in the genome	0	0	0	0	0	0	0	0	0	0	0	0	0	0	0	0	0	0	0	0	0	0	0	0	0	0	0	0	0	0	0	0	0	0	0	0	0	0	0	0	0	0	0	0	0	0
Chr11_3A_Tb427v9	120373	121911	Name=Tb427VSG-421;ID=Tb427v9_000282600;Note=99.16 percent identity to VSG Tb427VSG-421. The alignment length is 1539 nt, while the query VSG gene sequence is 1539 nt long. This is the second most similar gene to Tb427VSG-421 (Tb427VSG-421 : GB Accession KC613559 : 1539nt : Complete : contig3183.) in the genome	0	0	0	0	0	0	0	0	0	0	0	0	0	0	0	0	0	0	0	0	0	0	0	0	0	0	0	0	0	0	0	0	0	0	0	0	0	0	0	0	0	0	0	0	0	0
Chr11_3A_Tb427v9	124007	125537	Name=Similar to Tb427VSG-3381;ID=Tb427v9_000282800:pseudogene;has_internal_stop=false;has_frameshift=true;Target=Tb11.v5.0118.1 34 466;original_prot_length=521;Note=100.00 percent identity to VSG Tb427VSG-3381. The alignment length is 1050 nt, while the query VSG gene sequence is 1053 nt long. This is the most similar gene to Tb427VSG-3381 (Tb427VSG-3381 : GB Accession KC611984 : 1053nt : Interna…	0	0	0	0	0	0	0	0	0	0	0	0	0	0	0	0	0	0	0	0	0	0	0	0	0	0	0	0	0	0	0	0	0	0	0	0	0	0	0	0	0	0	0	0	0	0
Chr11_3A_Tb427v9	128356	129930	Name=Tb427VSG-366;ID=Tb427v9_000282900;Note=100.00 percent identity to VSG Tb427VSG-366. The alignment length is 1575 nt, while the query VSG gene sequence is 1575 nt long. This is the most similar gene to Tb427VSG-366 (Tb427VSG-366 : GB Accession KC613511 : 1575nt : Complete : contig7206.) in the genome	0	0	0	0	0	0	0	0	0	0	0	0	0	0	0	0	0	0	0	0	0	0	0	0	0	0	0	0	0	0	0	0	0	0	0	0	0	0	0	0	0	0	0	0	0	0
Chr11_3A_Tb427v9	133900	135465	Name=Tb427VSG-1496;ID=Tb427v9_000283000;Note=100.00 percent identity to VSG Tb427VSG-1496. The alignment length is 1141 nt, while the query VSG gene sequence is 1156 nt long. This is the most similar gene to Tb427VSG-1496 (Tb427VSG-1496 : GB Accession KC612993 : 1158nt : N-terminus partial : contig6990.) in the genome	0	0	0	0	0	0	0	0	0	0	0	0	0	0	0	0	0	0	0	0	0	0	0	0	0	0	0	0	0	0	0	0	0	0	0	0	0	0	0	0	0	0	0	0	0	0
Chr11_3A_Tb427v9	139667	140842	Name=Tb427VSG-1520;ID=Tb427v9_000283200;Note=99.30 percent identity to VSG Tb427VSG-1520. The alignment length is 1137 nt, while the query VSG gene sequence is 1137 nt long. This is the most similar gene to Tb427VSG-1520 (Tb427VSG-1520 : GB Accession KC613015 : 1137nt : N-terminus partial : contig7631.) in the genome	0	0	0	0	0	0	0	0	0	0	0	0	0	0	0	0	0	0	0	0	0	0	0	0	0	0	0	0	0	0	0	0	0	0	0	0	0	0	0	0	0	0	0	0	0	0
Chr11_3A_Tb427v9	154674	156050	Name=Tb427VSG-1208;ID=Tb427v9_000283500;Note=99.13 percent identity to VSG Tb427VSG-1208. The alignment length is 1377 nt, while the query VSG gene sequence is 1377 nt long. This is the most similar gene to Tb427VSG-1208 (Tb427VSG-1208 : GB Accession KC612715 : 1377nt : N-terminus partial : contig2321.) in the genome	0	0	0	0	0	0	0	0	0	0	0	0	0	0	0	0	0	0	0	0	0	0	0	0	0	0	0	0	0	0	0	0	0	0	0	0	0	0	0	0	0	0	0	0	0	0
Chr11_3A_Tb427v9	160799	162283	Name=Similar to Tb427VSG-1136;ID=Tb427v9_000283700:pseudogene;has_internal_stop=false;has_frameshift=false;has_start=true;Target=Tb927.9.570:mRNA 6 502;original_prot_length=507;Note=99.44 percent identity to VSG Tb427VSG-1136. The alignment length is 1422 nt, while the query VSG gene sequence is 1422 nt long. This is the most similar gene to Tb427VSG-1136 (Tb427VSG-1136 : GB Accession KC612644 : …	0	0	0	0	0	0	0	0	0	0	0	0	0	0	0	0	0	0	0	0	0	0	0	0	0	0	0	0	0	0	0	0	0	0	0	0	0	0	0	0	0	0	0	0	0	0
Chr11_3A_Tb427v9	164639	166096	Name=Tb427VSG-586;ID=Tb427v9_000283800;Note=99.93 percent identity to VSG Tb427VSG-586. The alignment length is 1458 nt, while the query VSG gene sequence is 1458 nt long. This is the most similar gene to Tb427VSG-586 (Tb427VSG-586 : GB Accession KC613713 : 1458nt : Complete : contig3733.) in the genome	0	0	0	0	0	0	0	0	0	0	0	0	0	0	0	0	0	0	0	0	0	0	0	0	0	0	0	0	0	0	0	0	0	0	0	0	0	0	0	0	0	0	2	0	0	0
Chr11_3A_Tb427v9	188322	189780	Name=Similar to Tb427VSG-1519;ID=Tb427v9_000284400:pseudogene;has_internal_stop=true;has_frameshift=true;Target=Tb11.16.0002:mRNA 21 481;original_prot_length=487;Note=100.00 percent identity to VSG Tb427VSG-1519. The alignment length is 1137 nt, while the query VSG gene sequence is 1137 nt long. This is the most similar gene to Tb427VSG-1519 (Tb427VSG-1519 : GB Accession KC613014 : 1137nt : N-ter…	0	0	0	0	0	0	0	0	0	0	0	0	0	0	0	0	0	0	0	0	0	0	0	0	0	0	0	0	0	0	0	0	0	0	0	0	0	0	0	0	0	0	0	0	0	0
Chr11_3A_Tb427v9	193025	194563	Name=Similar to Tb427VSG-706;ID=Tb427v9_000284600:pseudogene;has_internal_stop=false;has_frameshift=false;Target=Tb10.v4.0056:mRNA 9 481;original_prot_length=556;Note=100.00 percent identity to VSG Tb427VSG-706. The alignment length is 1536 nt, while the query VSG gene sequence is 1536 nt long. This is the most similar gene to Tb427VSG-706 (Tb427VSG-706 : GB Accession KC612454 : 1536nt : Complete…	0	0	0	0	0	0	0	0	0	0	0	0	0	0	0	0	0	0	0	0	0	0	0	0	0	0	0	0	0	0	0	0	0	0	0	0	0	0	0	0	0	0	0	0	0	0
Chr11_3A_Tb427v9	196165	196932	Name=Tb427VSG-3765;ID=Tb427v9_000284700;Note=98.05 percent identity to VSG Tb427VSG-3765. The alignment length is 768 nt, while the query VSG gene sequence is 768 nt long. This is the most similar gene to Tb427VSG-3765 (Tb427VSG-3765 : GB Accession KC612354 : 768nt : Internal partial : contig3506.) in the genome	0	0	0	0	0	0	0	0	0	0	0	0	0	0	0	0	0	0	0	0	0	0	0	0	0	0	0	0	0	0	0	0	0	0	0	0	0	0	0	0	0	0	0	0	0	0
Chr11_3A_Tb427v9	212019	213556	Name=Similar to Tb427VSG-3593;ID=Tb427v9_000285100:pseudogene;has_internal_stop=true;has_frameshift=true;Target=Tb927.1.05:mRNA 19 527;original_prot_length=527;Note=100.00 percent identity to VSG Tb427VSG-3593. The alignment length is 972 nt, while the query VSG gene sequence is 972 nt long. This is the most similar gene to Tb427VSG-3593 (Tb427VSG-3593 : GB Accession KC612187 : 972nt : Internal p…	0	0	0	0	0	0	0	0	0	0	0	0	0	0	0	0	0	0	0	0	0	0	0	0	0	0	0	0	0	0	0	0	0	0	0	0	0	0	0	0	0	0	0	0	0	0
Chr11_3A_Tb427v9	221996	223420	Name=Similar to Tb427VSG-1675;ID=Tb427v9_000285300:pseudogene;has_internal_stop=true;has_frameshift=false;has_start=true;Target=Tb927.11.17190:mRNA 1 477;original_prot_length=478;Note=100.00 percent identity to VSG Tb427VSG-1675. The alignment length is 987 nt, while the query VSG gene sequence is 987 nt long. This is the most similar gene to Tb427VSG-1675 (Tb427VSG-1675 : GB Accession KC613159 :…	0	0	0	0	0	0	0	0	0	0	0	0	0	0	0	0	0	0	0	0	0	0	0	0	0	0	0	0	0	0	0	0	0	0	0	0	0	0	0	0	0	0	0	0	0	0
Chr11_3A_Tb427v9	235419	236809	Name=Similar to Tb427VSG-3524;ID=Tb427v9_000285600:pseudogene;has_internal_stop=true;has_frameshift=true;Target=Tb927.5.4840:mRNA 19 482;original_prot_length=486;Note=100.00 percent identity to VSG Tb427VSG-3524. The alignment length is 897 nt, while the query VSG gene sequence is 897 nt long. This is the most similar gene to Tb427VSG-3524 (Tb427VSG-3524 : GB Accession KC612124 : 897nt : Internal…	0	0	0	0	0	0	0	0	0	0	0	0	0	0	0	0	0	0	0	0	0	0	0	0	0	0	0	0	0	0	0	0	0	0	0	0	0	0	0	0	0	0	0	0	0	0
Chr11_3A_Tb427v9	238558	239547	Name=Tb427VSG-3383;ID=Tb427v9_000285700;Note=100.00 percent identity to VSG Tb427VSG-3383. The alignment length is 990 nt, while the query VSG gene sequence is 990 nt long. This is the most similar gene to Tb427VSG-3383 (Tb427VSG-3383 : GB Accession KC611986 : 990nt : Internal partial : contig7219.) in the genome	0	0	0	0	0	0	0	0	0	0	0	0	0	0	0	0	0	0	0	0	0	0	0	0	0	0	0	0	0	0	0	0	0	0	0	0	0	0	0	0	0	0	0	0	0	0
Chr11_3A_Tb427v9	244842	245609	Name=Tb427VSG-2295;ID=Tb427v9_000285800;Note=96.95 percent identity to VSG Tb427VSG-2295. The alignment length is 591 nt, while the query VSG gene sequence is 591 nt long. This is the most similar gene to Tb427VSG-2295 (Tb427VSG-2295 : GB Accession KC611569 : 591nt : C-terminus partial : contig2944.) in the genome	0	0	0	0	0	0	0	0	0	0	0	0	0	0	0	0	0	0	0	0	0	0	0	0	0	0	0	0	0	0	0	0	0	0	0	0	0	0	0	0	0	0	0	0	0	0
Chr11_3A_Tb427v9	247565	249148	Name=Similar to Tb427VSG-3008;ID=Tb427v9_000285900:pseudogene;has_internal_stop=true;has_frameshift=false;Target=Tb927.3.440:mRNA 35 519;original_prot_length=525;Note=99.51 percent identity to VSG Tb427VSG-3008. The alignment length is 1431 nt, while the query VSG gene sequence is 1431 nt long. This is the most similar gene to Tb427VSG-3008 (Tb427VSG-3008 : GB Accession KC611626 : 1431nt : Intern…	0	0	0	0	0	0	0	0	0	0	0	0	0	0	0	0	0	0	0	0	0	0	0	0	0	0	0	0	0	0	0	0	0	0	0	0	0	0	0	0	0	0	0	0	0	0
Chr11_3A_Tb427v9	279399	280208	Name=Tb427VSG-1861;ID=Tb427v9_000287100;Note=100.00 percent identity to VSG Tb427VSG-1861. The alignment length is 810 nt, while the query VSG gene sequence is 810 nt long. This is the most similar gene to Tb427VSG-1861 (Tb427VSG-1861 : GB Accession KC613337 : 810nt : N-terminus partial : contig3602.) in the genome	0	0	0	0	0	0	0	0	0	0	0	0	0	0	0	0	0	0	0	0	0	0	0	0	0	0	0	0	0	0	0	0	0	0	0	0	0	0	0	0	0	0	0	0	0	0
Chr11_3A_Tb427v9	283232	284230	Name=Tb427VSG-3527;ID=Tb427v9_000287200;Note=98.20 percent identity to VSG Tb427VSG-3527. The alignment length is 1001 nt, while the query VSG gene sequence is 999 nt long. This is the most similar gene to Tb427VSG-3527 (Tb427VSG-3527 : GB Accession KC612126 : 999nt : Internal partial : contig5503.) in the genome	0	0	0	0	0	0	0	0	0	0	0	0	0	0	0	0	0	0	0	0	0	0	0	0	0	0	0	0	0	0	0	0	0	0	0	0	0	0	0	0	0	0	0	0	0	0
Chr11_3A_Tb427v9	291667	293121	Name=Tb427VSG-606;ID=Tb427v9_000287500;Note=99.93 percent identity to VSG Tb427VSG-606. The alignment length is 1455 nt, while the query VSG gene sequence is 1455 nt long. This is the most similar gene to Tb427VSG-606 (Tb427VSG-606 : GB Accession KC613733 : 1455nt : Complete : contig8623.) in the genome	0	0	0	0	0	0	0	0	0	0	0	0	0	0	0	0	0	0	0	0	0	0	0	0	0	0	0	0	0	0	0	0	0	0	0	0	0	0	0	0	0	0	0	0	0	0
Chr11_3A_Tb427v9	296280	297662	Name=Similar to Tb427VSG-3498;ID=Tb427v9_000287600:pseudogene;has_internal_stop=true;has_frameshift=false;has_start=true;Target=Tb11.v5.0722.1 1 321;original_prot_length=339;Note=99.91 percent identity to VSG Tb427VSG-3498. The alignment length is 1083 nt 99.91 percent identity to VSG Tb427VSG-3498. The alignment length is 1083 nt, while the query VSG gene sequence is 1083 nt long. This is the mo…	0	0	0	0	0	0	0	0	0	0	0	0	0	0	0	0	0	0	0	0	0	0	0	0	0	0	0	0	0	0	0	0	0	0	0	0	0	0	0	0	0	0	0	0	0	0
Chr11_3A_Tb427v9	300578	302122	Name=Similar to Tb427VSG-1824;ID=Tb427v9_000287900:pseudogene;has_internal_stop=false;has_frameshift=true;has_stop=true;Target=Tb927.9.16320:mRNA 21 504;original_prot_length=504;Note=100.00 percent identity to VSG Tb427VSG-1824. The alignment length is 843 nt, while the query VSG gene sequence is 843 nt long. This is the most similar gene to Tb427VSG-1824 (Tb427VSG-1824 : GB Accession KC613302 : …	0	0	0	0	0	0	0	0	0	0	0	0	0	0	0	0	0	0	0	0	0	0	0	0	0	0	0	0	0	0	0	0	0	0	0	0	0	0	0	0	0	0	0	0	0	0
Chr11_3A_Tb427v9	304721	305800	Name=Tb427VSG-1567;ID=Tb427v9_000288000;Note=97.85 percent identity to VSG Tb427VSG-1567. The alignment length is 1022 nt, while the query VSG gene sequence is 1089 nt long. This is the forth most similar gene to Tb427VSG-1567 (Tb427VSG-1567 : GB Accession KC613060 : 1089nt : N-terminus partial : contig2053.) in the genome	0	0	0	0	0	0	0	0	0	0	0	0	0	0	0	0	0	0	0	0	0	0	0	0	0	0	0	0	0	0	0	0	0	0	0	0	0	0	0	0	0	0	0	0	0	0
Chr11_3A_Tb427v9	308363	309826	Name=Similar to Tb427VSG-2077;ID=Tb427v9_000288100:pseudogene;has_internal_stop=false;has_frameshift=false;Target=Tb10.v4.0088:mRNA 9 496;original_prot_length=498;Note=100.00 percent identity to VSG Tb427VSG-2077. The alignment length is 1306 nt, while the query VSG gene sequence is 1326 nt long. This is the most similar gene to Tb427VSG-2077 (Tb427VSG-2077 : GB Accession KC611383 : 1326nt : C-te…	0	0	0	0	0	0	0	0	0	0	0	0	0	0	0	0	0	0	0	0	0	0	0	0	0	0	0	0	0	0	0	0	0	0	0	0	0	0	0	0	0	0	0	0	0	0
Chr11_3A_Tb427v9	315984	317105	Name=Similar to Tb427VSG-3245;ID=Tb427v9_000288400:pseudogene;has_internal_stop=false;has_frameshift=false;Target=Tb11.v5.0128.1 1 323;original_prot_length=325;Note=100.00 percent identity to VSG Tb427VSG-3245. The alignment length is 1092 nt, while the query VSG gene sequence is 1092 nt long. This is the most similar gene to Tb427VSG-3245 (Tb427VSG-3245 : GB Accession KC611854 : 1092nt : Interna…	0	0	0	0	0	0	0	0	0	0	0	0	0	0	0	0	0	0	0	0	0	0	0	0	0	0	0	0	0	0	0	0	0	0	0	0	0	0	0	0	0	0	0	0	0	0
Chr11_3A_Tb427v9	327885	328871	Name=Tb427VSG-3474;ID=Tb427v9_000288800;Note=100.00 percent identity to VSG Tb427VSG-3474. The alignment length is 987 nt, while the query VSG gene sequence is 987 nt long. This is the most similar gene to Tb427VSG-3474 (Tb427VSG-3474 : GB Accession KC612076 : 987nt : Internal partial : contig2742.) in the genome	0	0	0	0	0	0	0	0	0	0	0	0	0	0	0	0	0	0	0	0	0	0	0	0	0	0	0	0	0	0	0	0	0	0	0	0	0	0	0	0	0	0	0	0	0	0
Chr11_3A_Tb427v9	333163	334641	Name=Tb427VSG-529;ID=Tb427v9_000288900;Note=100.00 percent identity to VSG Tb427VSG-529. The alignment length is 1479 nt, while the query VSG gene sequence is 1479 nt long. This is the most similar gene to Tb427VSG-529 (Tb427VSG-529 : GB Accession KC613656 : 1479nt : Complete : contig5344.) in the genome	0	0	0	0	0	0	0	0	0	0	0	0	0	0	0	0	0	0	0	0	0	0	0	0	0	0	0	0	0	0	0	0	0	0	0	0	0	0	0	0	0	0	0	0	0	0
Chr11_3A_Tb427v9	336327	337721	Name=Tb427VSG-1426;ID=Tb427v9_000289100;Note=99.92 percent identity to VSG Tb427VSG-1426. The alignment length is 1216 nt, while the query VSG gene sequence is 1215 nt long. This is the most similar gene to Tb427VSG-1426 (Tb427VSG-1426 : GB Accession KC612926 : 1215nt : N-terminus partial : contig2742.) in the genome	0	0	0	0	0	0	0	0	0	0	0	0	0	0	0	0	0	0	0	0	0	0	0	0	0	0	0	0	0	0	0	0	0	0	0	0	0	0	0	0	0	0	0	0	0	0
Chr11_3A_Tb427v9	340685	342210	Name=Similar to Tb427VSG-1058;ID=Tb427v9_000289300:pseudogene;has_internal_stop=false;has_frameshift=true;has_start=true;Target=Tb927.11.20400:mRNA 1 514;original_prot_length=527;Note=100.00 percent identity to VSG Tb427VSG-1058. The alignment length is 1476 nt, while the query VSG gene sequence is 1476 nt long. This is the most similar gene to Tb427VSG-1058 (Tb427VSG-1058 : GB Accession KC612568…	0	0	0	0	0	0	0	0	0	0	0	0	0	0	0	0	0	0	0	0	0	0	0	0	0	0	0	0	0	0	0	0	0	0	0	0	0	0	0	0	0	0	0	0	0	0
Chr11_3A_Tb427v9	343563	344987	Name=Tb427VSG-1709;ID=Tb427v9_000289400;Note=99.89 percent identity to VSG Tb427VSG-1709. The alignment length is 895 nt, while the query VSG gene sequence is 954 nt long. This is the most similar gene to Tb427VSG-1709 (Tb427VSG-1709 : GB Accession KC613191 : 954nt : N-terminus partial : contig5061.) in the genome	0	0	0	0	0	0	0	0	0	0	0	0	0	0	0	0	0	0	0	0	0	0	0	0	0	0	0	0	0	0	0	0	0	0	0	0	0	0	0	0	0	0	0	0	0	0
Chr11_3A_Tb427v9	347397	348854	Name=Similar to Tb427VSG-3603;ID=Tb427v9_000289500:pseudogene;has_internal_stop=true;has_frameshift=true;has_start=true;Target=Tb927.9.17380:mRNA 1 451;original_prot_length=453;Note=99.37 percent identity to VSG Tb427VSG-3603. The alignment length is 789 nt, while the query VSG gene sequence is 789 nt long. This is the most similar gene to Tb427VSG-3603 (Tb427VSG-3603 : GB Accession KC612197 : 78…	0	0	0	0	0	0	0	0	0	0	0	0	0	0	0	0	0	0	0	0	0	0	0	0	0	0	0	0	0	0	0	0	0	0	0	0	0	0	0	0	0	0	0	0	0	0
Chr11_3A_Tb427v9	350677	352165	Name=Tb427VSG-571;ID=Tb427v9_000289600;Note=95.44 percent identity to VSG Tb427VSG-571. The alignment length is 1490 nt, while the query VSG gene sequence is 1461 nt long. This is the second most similar gene to Tb427VSG-571 (Tb427VSG-571 : GB Accession KC613698 : 1461nt : Complete : contig1903.) in the genome	0	0	0	0	0	0	0	0	0	0	0	0	0	0	0	0	0	0	0	0	0	0	0	0	0	0	0	0	0	0	0	0	0	0	0	0	0	0	0	0	0	0	0	0	0	0
Chr11_3A_Tb427v9	356783	357502	Name=Tb427VSG-1982;ID=Tb427v9_000289700;Note=99.86 percent identity to VSG Tb427VSG-1982. The alignment length is 714 nt, while the query VSG gene sequence is 784 nt long. This is the most similar gene to Tb427VSG-1982 (Tb427VSG-1982 : GB Accession KC613444 : 786nt : N-terminus partial : contig6816.) in the genome	0	0	0	0	0	0	0	0	0	0	0	0	0	0	0	0	0	0	0	0	0	0	0	0	0	0	0	0	0	0	0	0	0	0	0	0	0	0	0	0	0	0	0	0	0	0
Chr11_3A_Tb427v9	359738	361086	Name=Similar to Tb427VSG-3276;ID=Tb427v9_000289800:pseudogene;has_internal_stop=true;has_frameshift=true;Target=Tb11.0910:mRNA 90 542;original_prot_length=549;Note=100.00 percent identity to VSG Tb427VSG-3276. The alignment length is 1068 nt, while the query VSG gene sequence is 1068 nt long. This is the most similar gene to Tb427VSG-3276 (Tb427VSG-3276 : GB Accession KC611885 : 1068nt : Internal…	0	0	0	0	0	0	0	0	0	0	0	0	0	0	0	0	0	0	0	0	0	0	0	0	0	0	0	0	0	0	0	0	0	0	0	0	0	0	0	0	0	0	0	0	0	0
Chr11_3A_Tb427v9	363192	364778	Name=Tb427VSG-342;ID=Tb427v9_000289900;Note=99.43 percent identity to VSG Tb427VSG-342. The alignment length is 1587 nt, while the query VSG gene sequence is 1587 nt long. This is the second most similar gene to Tb427VSG-342 (Tb427VSG-342 : GB Accession KC613489 : 1587nt : Complete : contig3167.) in the genome	0	0	0	0	0	0	0	0	0	0	0	0	0	0	0	0	0	0	0	0	0	0	0	0	0	0	0	0	0	0	0	0	0	0	0	0	0	0	0	0	0	0	0	0	0	0
Chr11_3A_Tb427v9	377104	378351	Name=Similar to Tb427VSG-3782;ID=Tb427v9_000290300:pseudogene;has_internal_stop=true;has_frameshift=true;Target=Tb927.11.18530.1 34 443;original_prot_length=444;Note=95.10 percent identity to VSG Tb427VSG-3782. The alignment length is 796 nt, while the query VSG gene sequence is 807 nt long. This is the most similar gene to Tb427VSG-3782 (Tb427VSG-3782 : GB Accession KC612370 : 807nt : Internal p…	0	0	0	0	0	0	0	0	0	0	0	0	0	0	0	0	0	0	0	0	0	0	0	0	0	0	0	0	0	0	0	0	0	0	0	0	0	0	0	0	0	0	0	0	0	0
Chr11_3A_Tb427v9	414802	416313	Name=Tb427VSG-468;ID=Tb427v9_000291100;Note=99.93 percent identity to VSG Tb427VSG-468. The alignment length is 1512 nt, while the query VSG gene sequence is 1512 nt long. This is the most similar gene to Tb427VSG-468 (Tb427VSG-468 : GB Accession KC613603 : 1512nt : Complete : contig2478.) in the genome	0	0	0	0	0	0	0	0	0	0	0	0	0	0	0	0	0	0	0	0	0	0	0	0	0	0	0	0	0	0	0	0	0	0	0	0	0	0	0	0	0	0	0	0	0	0
Chr11_3A_Tb427v9	418168	419409	Name=Similar to Tb427VSG-1400;ID=Tb427v9_000291200;Note=97.99 percent identity to VSG Tb427VSG-1400. The alignment length is 1242 nt, while the query VSG gene sequence is 1242 nt long. This is the most similar gene to Tb427VSG-1400 (Tb427VSG-1400 : GB Accession KC612901 : 1242nt : N-terminus partial : contig9017.) in the genome;ratt_ortholog=Tb11.v5.0115	0	0	0	0	0	0	0	0	0	0	0	0	0	0	0	0	0	0	0	0	0	0	0	0	0	0	0	0	0	0	0	0	0	0	0	0	0	0	0	0	0	0	0	0	0	0
Chr11_3A_Tb427v9	435367	437251	Name=Similar to Tb427VSG-1812;ID=Tb427v9_000291800:pseudogene;has_internal_stop=true;has_frameshift=true;Target=Tb927.11.100:mRNA 1 454;original_prot_length=479;Note=100.00 percent identity to VSG Tb427VSG-1812. The alignment length is 774 nt, while the query VSG gene sequence is 774 nt long. This is the most similar gene to Tb427VSG-1812 (Tb427VSG-1812 : GB Accession KC613290 : 774nt : N-terminu…	0	0	0	0	0	0	0	0	0	0	0	0	0	0	0	0	0	0	0	0	0	0	0	0	0	0	0	0	0	0	0	0	0	0	0	0	0	0	0	0	0	0	0	0	2	0
Chr11_3A_Tb427v9	448088	449519	Name=Similar to Tb427VSG-1674;ID=Tb427v9_000292200:pseudogene;has_internal_stop=true;has_frameshift=true;Target=Tb11.v5.0926.1 1 477;original_prot_length=477;Note=99.09 percent identity to VSG Tb427VSG-1674. The alignment length is 989 nt, while the query VSG gene sequence is 987 nt long. This is the most similar gene to Tb427VSG-1674 (Tb427VSG-1674 : GB Accession KC613158 : 987nt : N-terminus pa…	0	0	0	0	0	0	0	0	0	0	0	0	0	0	0	0	0	0	0	0	0	0	0	0	0	0	0	0	0	0	0	0	0	0	0	0	0	0	0	0	0	0	0	0	0	0
Chr11_3A_Tb427v9	462712	463707	Name=Tb427VSG-1660;ID=Tb427v9_000292600;Note=99.80 percent identity to VSG Tb427VSG-1660. The alignment length is 996 nt, while the query VSG gene sequence is 996 nt long. This is the most similar gene to Tb427VSG-1660 (Tb427VSG-1660 : GB Accession KC613147 : 996nt : N-terminus partial : contig3183.) in the genome	0	0	0	0	0	0	0	0	0	0	0	0	0	0	0	0	0	0	0	0	0	0	0	0	0	0	0	0	0	0	0	0	0	0	0	0	0	0	0	0	0	0	0	0	0	0
Chr11_3A_Tb427v9	469166	470584	Name=Tb427VSG-1144;ID=Tb427v9_000292900;Note=100.00 percent identity to VSG Tb427VSG-1144. The alignment length is 1419 nt, while the query VSG gene sequence is 1419 nt long. This is the most similar gene to Tb427VSG-1144 (Tb427VSG-1144 : GB Accession KC612652 : 1419nt : N-terminus partial : contig8969.) in the genome	0	0	0	0	0	0	0	0	0	0	0	0	0	0	0	0	0	0	0	0	0	0	0	0	0	0	0	0	0	0	0	0	0	0	0	0	0	0	0	0	0	0	0	0	0	0
Chr11_3A_Tb427v9	483841	484996	Name=Tb427VSG-1494;ID=Tb427v9_000293300;Note=98.36 percent identity to VSG Tb427VSG-1494. The alignment length is 1158 nt, while the query VSG gene sequence is 1158 nt long. This is the third most similar gene to Tb427VSG-1494 (Tb427VSG-1494 : GB Accession KC612991 : 1158nt : N-terminus partial incomplete : contig2195.) in the genome	0	0	0	0	0	0	0	0	0	0	0	0	0	0	0	0	0	0	0	0	0	0	0	0	0	0	0	0	0	0	0	0	0	0	0	0	0	0	0	0	0	0	0	0	0	0
Chr11_3A_Tb427v9	488735	490316	Name=Similar to Tb427VSG-1064;ID=Tb427v9_000293400:pseudogene;has_internal_stop=true;has_frameshift=true;Target=Tb11.0230:mRNA 21 519;original_prot_length=521;Note=95.80 percent identity to VSG Tb427VSG-1064. The alignment length is 1451 nt 95.80 percent identity to VSG Tb427VSG-1064. The alignment length is 1451 nt, while the query VSG gene sequence is 1449 nt long. This is the second most simil…	0	0	0	0	0	0	0	0	0	0	0	0	0	0	0	0	0	0	0	0	0	0	0	0	0	0	0	0	0	0	0	0	0	0	0	0	0	0	0	0	0	0	0	0	0	0
Chr11_3A_Tb427v9	492340	493757	Name=Tb427VSG-1138;ID=Tb427v9_000293500;Note=99.51 percent identity to VSG Tb427VSG-1138. The alignment length is 1419 nt, while the query VSG gene sequence is 1419 nt long. This is the most similar gene to Tb427VSG-1138 (Tb427VSG-1138 : GB Accession KC612646 : 1419nt : N-terminus partial : contig717.) in the genome	0	0	0	0	0	0	0	0	0	0	0	0	0	0	0	0	0	0	0	0	0	0	0	0	0	0	0	0	0	0	0	0	0	0	0	0	0	0	0	0	0	0	0	0	0	0
Chr11_3A_Tb427v9	498700	500166	Name=Similar to Tb427VSG-393;ID=Tb427v9_000293700:pseudogene;has_internal_stop=true;has_frameshift=true;Target=Tb927.10.16560:mRNA 1 464;original_prot_length=484;Note=98.64 percent identity to VSG Tb427VSG-393. The alignment length is 1475 nt 98.78 percent identity to VSG Tb427VSG-3073. The alignment length is 1307 nt, while the query VSG gene sequence is 1554 nt long. This is the third most simi…	0	0	0	0	0	0	0	0	0	0	0	0	0	0	0	0	0	0	0	0	0	0	0	0	0	0	0	0	0	0	0	0	0	0	0	0	0	0	0	0	0	0	0	0	0	0
Chr11_3A_Tb427v9	517537	519033	Name=Tb427VSG-1476;ID=Tb427v9_000294400;Note=99.74 percent identity to VSG Tb427VSG-1476. The alignment length is 1170 nt, while the query VSG gene sequence is 1173 nt long. This is the most similar gene to Tb427VSG-1476 (Tb427VSG-1476 : GB Accession KC612974 : 1173nt : N-terminus partial : contig5105.) in the genome	0	0	0	0	0	0	0	0	0	0	0	0	0	0	0	0	0	0	0	0	0	0	0	0	0	0	0	0	0	0	0	0	0	0	0	0	0	0	0	0	0	0	0	0	0	0
Chr11_3A_Tb427v9	570845	571777	Name=Similar to Tb427VSG-1738;ID=Tb427v9_000296100:pseudogene;has_internal_stop=false;has_frameshift=true;Target=Tb11.v5.0909.1 1 235;original_prot_length=249;Note=99.46 percent identity to VSG Tb427VSG-1738. The alignment length is 933 nt, while the query VSG gene sequence is 933 nt long. This is the most similar gene to Tb427VSG-1738 (Tb427VSG-1738 : GB Accession KC613219 : 933nt : N-terminus p…	0	0	0	0	0	0	0	0	0	0	0	0	0	0	0	0	0	0	0	0	0	0	0	0	0	0	0	0	0	0	0	0	0	0	0	0	0	0	0	0	0	0	0	0	0	0
Chr11_3A_Tb427v9	573486	575013	Name=Similar to Tb427VSG-1269;ID=Tb427v9_000296200:pseudogene;has_internal_stop=true;has_frameshift=true;Target=Tb927.9.270:mRNA 6 509;original_prot_length=509;Note=96.18 percent identity to VSG Tb427VSG-1269. The alignment length is 1335 nt 99.78 percent identity to VSG Tb427VSG-3555. The alignment length is 896 nt, while the query VSG gene sequence is 1335 nt long. This is the third most simila…	0	0	0	0	0	0	0	0	0	0	0	0	0	0	0	0	0	0	0	0	0	0	0	0	0	0	0	0	0	0	0	0	0	0	0	0	0	0	0	0	0	0	0	0	0	0
Chr11_3A_Tb427v9	577510	578847	Name=Similar to Tb427VSG-1495;ID=Tb427v9_000296400:pseudogene;has_internal_stop=true;has_frameshift=false;Target=Tb927.11.19410:mRNA 24 463;original_prot_length=472;Note=96.87 percent identity to VSG Tb427VSG-1495. The alignment length is 1117 nt, while the query VSG gene sequence is 1158 nt long. This is the third most similar gene to Tb427VSG-1495 (Tb427VSG-1495 : GB Accession KC612992 : 1158nt…	0	0	0	0	0	0	0	0	0	0	0	0	0	0	0	0	0	0	0	0	0	0	0	0	0	0	0	0	0	0	0	0	0	0	0	0	0	0	0	0	0	0	0	0	0	0
Chr11_3A_Tb427v9	580941	582404	Name=Tb427VSG-3360;ID=Tb427v9_000296500;Note=100.00 percent identity to VSG Tb427VSG-3360. The alignment length is 1002 nt, while the query VSG gene sequence is 1002 nt long. This is the most similar gene to Tb427VSG-3360 (Tb427VSG-3360 : GB Accession KC611963 : 1002nt : Internal partial : contig7022.) in the genome	0	28	0	0	0	0	0	0	0	0	0	0	0	0	0	0	0	0	0	0	0	0	0	0	0	0	0	0	0	0	0	0	0	0	0	0	0	0	0	0	0	0	0	0	0	0
Chr11_3A_Tb427v9	584222	585541	Name=Similar to Tb427VSG-1721;ID=Tb427v9_000296700:pseudogene;has_internal_stop=true;has_frameshift=false;Target=Tb11.v5.1033.1 28 437;original_prot_length=447;Note=99.04 percent identity to VSG Tb427VSG-1721. The alignment length is 942 nt, while the query VSG gene sequence is 942 nt long. This is the second most similar gene to Tb427VSG-1721 (Tb427VSG-1721 : GB Accession KC613203 : 942nt : N-te…	0	0	0	0	0	0	0	0	0	0	0	0	0	0	0	0	0	0	0	0	0	0	0	0	0	0	0	0	0	0	0	0	0	0	0	0	0	0	0	0	0	0	0	0	0	0
Chr11_3A_Tb427v9	595579	596604	Name=Tb427VSG-3326;ID=Tb427v9_000297200;Note=100.00 percent identity to VSG Tb427VSG-3326. The alignment length is 1026 nt, while the query VSG gene sequence is 1026 nt long. This is the most similar gene to Tb427VSG-3326 (Tb427VSG-3326 : GB Accession KC611932 : 1026nt : Internal partial : contig5073.) in the genome	0	0	0	0	0	0	0	0	0	0	0	0	0	0	0	0	0	0	0	0	0	0	0	0	0	0	0	0	0	0	0	0	0	0	0	0	0	0	0	0	0	0	0	0	0	0
Chr11_3A_Tb427v9	600930	602384	Name=Tb427VSG-604;ID=Tb427v9_000297300;Note=100.00 percent identity to VSG Tb427VSG-604. The alignment length is 1455 nt, while the query VSG gene sequence is 1455 nt long. This is the most similar gene to Tb427VSG-604 (Tb427VSG-604 : GB Accession KC613731 : 1455nt : Complete : contig7652.) in the genome	0	0	0	0	0	0	0	0	0	0	0	0	0	0	0	0	0	0	0	0	0	0	0	0	0	0	0	0	0	0	0	0	0	0	0	0	0	0	0	0	0	0	0	0	0	0
Chr11_3A_Tb427v9	612340	613325	Name=Tb427VSG-3391;ID=Tb427v9_000297700;Note=99.90 percent identity to VSG Tb427VSG-3391. The alignment length is 987 nt, while the query VSG gene sequence is 987 nt long. This is the most similar gene to Tb427VSG-3391 (Tb427VSG-3391 : GB Accession KC611993 : 987nt : Internal partial : contig7483.) in the genome	0	0	0	0	0	0	0	0	0	0	0	0	0	0	0	0	0	0	0	0	0	0	0	0	0	0	0	0	0	0	0	0	0	0	0	0	0	0	0	0	0	0	0	0	0	0
Chr11_3A_Tb427v9	625025	626584	Name=Similar to Tb427VSG-811;ID=Tb427v9_000298000:pseudogene;has_internal_stop=false;has_frameshift=false;Target=Tb927.11.19410:mRNA 5 469;original_prot_length=472;Note=99.62 percent identity to VSG Tb427VSG-811. The alignment length is 1560 nt, while the query VSG gene sequence is 1560 nt long. This is the most similar gene to Tb427VSG-811 (Tb427VSG-811 : GB Accession KC613833 : 1560nt : Complet…	0	0	0	0	0	0	0	0	0	0	0	0	0	0	0	0	0	0	0	0	0	0	0	0	0	0	0	0	0	0	0	0	0	0	0	0	0	0	0	0	0	0	0	0	0	0
Chr11_3A_Tb427v9	632781	634178	Name=Similar to Tb427VSG-1483;ID=Tb427v9_000298200:pseudogene;has_internal_stop=false;has_frameshift=false;Target=Tb927.9.1050:mRNA 26 478;original_prot_length=502;Note=99.57 percent identity to VSG Tb427VSG-1483. The alignment length is 1168 nt, while the query VSG gene sequence is 1167 nt long. This is the most similar gene to Tb427VSG-1483 (Tb427VSG-1483 : GB Accession KC612981 : 1167nt : N-te…	0	0	0	0	0	0	0	0	0	0	0	0	0	0	0	0	0	0	0	0	0	0	0	0	0	0	0	0	0	0	0	0	0	0	0	0	0	0	0	0	0	0	0	0	0	0
Chr11_3A_Tb427v9	639576	640676	Name=Tb427VSG-3494;ID=Tb427v9_000298300;Note=100.00 percent identity to VSG Tb427VSG-3494. The alignment length is 1101 nt, while the query VSG gene sequence is 1101 nt long. This is the most similar gene to Tb427VSG-3494 (Tb427VSG-3494 : GB Accession KC612096 : 1101nt : Internal partial : contig6017.) in the genome	0	0	0	0	0	0	0	0	0	0	0	0	0	0	0	0	0	0	0	0	0	0	0	0	0	0	0	0	0	0	0	0	0	0	0	0	0	0	0	0	0	0	0	0	0	0
Chr11_3A_Tb427v9	643936	644805	Name=Tb427VSG-3773;ID=Tb427v9_000298500;Note=97.04 percent identity to VSG Tb427VSG-3773. The alignment length is 810 nt, while the query VSG gene sequence is 810 nt long. This is the third most similar gene to Tb427VSG-3773 (Tb427VSG-3773 : GB Accession KC612361 : 810nt : Internal partial : contig1689.) in the genome	0	0	0	0	0	0	0	0	0	0	0	0	0	0	0	0	0	0	0	0	0	0	0	0	0	0	0	0	0	0	0	0	0	0	0	0	0	0	0	0	0	0	0	0	0	0
Chr11_3A_Tb427v9	647623	649101	Name=Tb427VSG-3085;ID=Tb427v9_000298700;Note=98.99 percent identity to VSG Tb427VSG-3085. The alignment length is 1293 nt, while the query VSG gene sequence is 1293 nt long. This is the most similar gene to Tb427VSG-3085 (Tb427VSG-3085 : GB Accession KC611699 : 1293nt : Internal partial : contig1515.) in the genome	0	0	0	0	0	0	0	0	0	0	0	0	0	0	0	0	0	0	0	0	0	0	0	0	0	0	0	0	0	0	0	0	0	0	0	0	0	0	0	0	0	0	0	0	0	0
Chr11_3A_Tb427v9	650912	652438	Name=Tb427VSG-691;ID=Tb427v9_000298800;Note=99.27 percent identity to VSG Tb427VSG-691. The alignment length is 1506 nt, while the query VSG gene sequence is 1560 nt long. This is the most similar gene to Tb427VSG-691 (Tb427VSG-691 : GB Accession KC613798 : 1560nt : Complete but extended : contig1515.) in the genome	0	0	0	0	0	0	0	0	0	0	0	0	0	0	0	0	0	0	0	0	0	0	0	0	0	0	0	0	0	0	0	0	0	0	0	0	0	0	0	0	0	0	0	0	0	0
Chr11_3A_Tb427v9	654846	655844	Name=Tb427VSG-3745;ID=Tb427v9_000298900;Note=100.00 percent identity to VSG Tb427VSG-3745. The alignment length is 999 nt, while the query VSG gene sequence is 999 nt long. This is the most similar gene to Tb427VSG-3745 (Tb427VSG-3745 : GB Accession KC612335 : 999nt : Internal partial : contig4064.) in the genome	0	0	0	0	0	0	0	0	0	0	0	0	0	0	0	0	0	0	0	0	0	0	0	0	0	0	0	0	0	0	0	0	0	0	0	0	0	0	0	0	0	0	0	0	0	0
Chr11_3A_Tb427v9	660237	661709	Name=Tb427VSG-1405;ID=Tb427v9_000299100;Note=100.00 percent identity to VSG Tb427VSG-1405. The alignment length is 1229 nt, while the query VSG gene sequence is 1229 nt long. This is the most similar gene to Tb427VSG-1405 (Tb427VSG-1405 : GB Accession KC612905 : 1230nt : N-terminus partial : contig3351.) in the genome	0	0	0	0	0	0	0	0	0	0	0	0	0	0	0	0	0	0	0	0	0	0	0	0	0	0	0	0	0	0	0	0	0	0	0	0	0	0	0	0	0	0	0	0	0	0
Chr11_3A_Tb427v9	664100	665080	Name=Tb427VSG-3395;ID=Tb427v9_000299200;Note=100.00 percent identity to VSG Tb427VSG-3395. The alignment length is 981 nt, while the query VSG gene sequence is 981 nt long. This is the most similar gene to Tb427VSG-3395 (Tb427VSG-3395 : GB Accession KC611997 : 981nt : Internal partial : contig4050.) in the genome	0	0	0	0	0	0	0	0	0	0	0	0	0	0	0	0	0	0	0	0	0	0	0	0	0	0	0	0	0	0	0	0	0	0	0	0	0	0	0	0	0	0	0	0	0	0
Chr11_3A_Tb427v9	674747	676256	Name=Similar to Tb427VSG-1163;ID=Tb427v9_000299400:pseudogene;has_internal_stop=true;has_frameshift=true;Target=Tb09.v4.0136:mRNA 41 512;original_prot_length=514;Note=100.00 percent identity to VSG Tb427VSG-1163. The alignment length is 1404 nt, while the query VSG gene sequence is 1404 nt long. This is the most similar gene to Tb427VSG-1163 (Tb427VSG-1163 : GB Accession KC612671 : 1404nt : N-ter…	0	0	0	0	0	0	0	0	0	0	0	0	0	0	0	0	0	0	0	0	0	0	0	0	0	0	0	0	0	0	0	0	0	0	0	0	0	0	0	0	0	0	0	0	0	0
Chr11_3A_Tb427v9	678817	680281	Name=Similar to Tb427VSG-1467;ID=Tb427v9_000299500:pseudogene;has_internal_stop=true;has_frameshift=true;Target=Tb11.v4.0051:mRNA 3 238;original_prot_length=238;Note=98.98 percent identity to VSG Tb427VSG-1467. The alignment length is 1179 nt, while the query VSG gene sequence is 1179 nt long. This is the most similar gene to Tb427VSG-1467 (Tb427VSG-1467 : GB Accession KC612965 : 1179nt : N-termi…	0	0	0	0	0	0	0	0	0	0	0	0	0	0	0	0	0	0	0	0	0	0	0	0	0	0	0	0	0	0	0	0	0	0	0	0	0	0	0	0	0	0	0	0	0	0
Chr11_3A_Tb427v9	711944	712909	Name=Tb427VSG-3613;ID=Tb427v9_000300400;Note=100.00 percent identity to VSG Tb427VSG-3613. The alignment length is 966 nt, while the query VSG gene sequence is 966 nt long. This is the most similar gene to Tb427VSG-3613 (Tb427VSG-3613 : GB Accession KC612207 : 966nt : Internal partial : contig8423.) in the genome	0	0	0	0	0	0	0	0	0	0	0	0	0	0	0	0	0	0	0	0	0	0	0	0	0	0	0	0	0	0	0	0	0	0	0	0	0	0	0	0	0	0	0	0	0	0
Chr11_3A_Tb427v9	715000	716454	Name=Tb427VSG-3366;ID=Tb427v9_000300600;Note=98.54 percent identity to VSG Tb427VSG-3366. The alignment length is 1229 nt, while the query VSG gene sequence is 1233 nt long. This is the most similar gene to Tb427VSG-3366 (Tb427VSG-3366 : GB Accession KC611969 : 1233nt : Internal partial : contig1124.) in the genome	0	0	0	0	0	0	0	0	0	0	0	0	0	0	0	0	0	0	0	0	0	0	0	0	0	0	0	0	0	0	0	0	0	0	0	0	0	0	0	0	0	0	0	0	0	0
Chr11_3A_Tb427v9	722088	723197	Name=Tb427VSG-2185;ID=Tb427v9_000300900;Note=97.05 percent identity to VSG Tb427VSG-2185. The alignment length is 814 nt, while the query VSG gene sequence is 831 nt long. This is the second most similar gene to Tb427VSG-2185 (Tb427VSG-2185 : GB Accession KC611484 : 831nt : C-terminus partial : contig1347.) in the genome	0	0	0	0	0	0	0	0	0	0	0	0	0	0	0	0	0	0	0	0	0	0	0	0	0	0	0	0	0	0	0	0	0	0	0	0	0	0	0	0	0	0	0	0	0	0
Chr11_3A_Tb427v9	726106	727218	Name=Tb427VSG-1567;ID=Tb427v9_000301000;Note=98.92 percent identity to VSG Tb427VSG-1567. The alignment length is 1022 nt, while the query VSG gene sequence is 1089 nt long. This is the second most similar gene to Tb427VSG-1567 (Tb427VSG-1567 : GB Accession KC613060 : 1089nt : N-terminus partial : contig2053.) in the genome	0	0	0	0	0	0	0	0	0	0	0	0	0	0	0	0	0	0	0	0	0	0	0	0	0	0	0	0	0	0	0	0	0	0	0	0	0	0	0	0	0	0	0	0	0	0
Chr11_3A_Tb427v9	728692	729714	Name=Tb427VSG-3602;ID=Tb427v9_000301100;Note=100.00 percent identity to VSG Tb427VSG-3602. The alignment length is 1023 nt, while the query VSG gene sequence is 1023 nt long. This is the most similar gene to Tb427VSG-3602 (Tb427VSG-3602 : GB Accession KC612196 : 1023nt : Internal partial : contig6646.) in the genome	0	0	0	0	0	0	0	0	0	0	0	0	0	0	0	0	0	0	0	0	0	0	0	0	0	0	0	0	0	0	0	0	0	0	0	0	0	0	0	0	0	0	0	0	0	0
Chr11_3A_Tb427v9	732710	734305	Name=Similar to Tb427VSG-3458;ID=Tb427v9_000301300:pseudogene;has_internal_stop=true;has_frameshift=false;has_start=true;Target=Tb927.8.130:mRNA 1 523;original_prot_length=526;Note=99.52 percent identity to VSG Tb427VSG-3458. The alignment length is 1050 nt, while the query VSG gene sequence is 1050 nt long. This is the most similar gene to Tb427VSG-3458 (Tb427VSG-3458 : GB Accession KC612060 : 1…	0	0	0	0	0	0	0	0	0	0	0	0	0	0	0	0	0	0	0	0	0	0	0	0	0	0	0	0	0	0	0	0	0	0	0	0	4	0	0	0	0	0	0	0	0	0
Chr11_3A_Tb427v9	737403	738689	Name=Tb427VSG-1340;ID=Tb427v9_000301500;Note=100.00 percent identity to VSG Tb427VSG-1340. The alignment length is 1287 nt, while the query VSG gene sequence is 1287 nt long. This is the most similar gene to Tb427VSG-1340 (Tb427VSG-1340 : GB Accession KC612842 : 1287nt : N-terminus partial : contig5628.) in the genome	0	0	0	0	0	0	0	0	0	0	0	0	0	0	0	0	0	0	0	0	0	0	0	0	0	0	0	0	0	0	0	0	0	0	0	0	0	0	0	0	0	0	0	0	0	0
Chr11_3A_Tb427v9	740010	741413	Name=Similar to Tb427VSG-651;ID=Tb427v9_000301600:pseudogene;has_internal_stop=false;has_frameshift=false;Target=Tb11.v5.0950.1 17 445;original_prot_length=519;Note=100.00 percent identity to VSG Tb427VSG-651. The alignment length is 1404 nt, while the query VSG gene sequence is 1404 nt long. This is the most similar gene to Tb427VSG-651 (Tb427VSG-651 : GB Accession KC613776 : 1404nt : Complete :…	0	0	0	0	0	0	0	0	0	0	0	0	0	0	0	0	0	0	0	0	0	0	0	0	0	0	0	0	0	0	0	0	0	0	0	0	0	0	0	0	0	0	0	0	0	0
Chr11_3A_Tb427v9	743791	745374	Name=Tb427VSG-348;ID=Tb427v9_000301700;Note=100.00 percent identity to VSG Tb427VSG-348. The alignment length is 1584 nt, while the query VSG gene sequence is 1584 nt long. This is the most similar gene to Tb427VSG-348 (Tb427VSG-348 : GB Accession KC613494 : 1584nt : Complete : contig4115.) in the genome	0	0	0	0	0	0	0	0	0	0	0	0	0	0	0	0	0	0	0	0	0	0	0	0	0	0	0	0	0	0	0	0	0	0	0	0	0	0	0	0	0	0	0	0	0	0
Chr11_3A_Tb427v9	761029	762539	Name=Similar to Tb427VSG-1759;ID=Tb427v9_000302200:pseudogene;has_internal_stop=true;has_frameshift=true;Target=Tb927.9.440:mRNA 1 504;original_prot_length=504;Note=100.00 percent identity to VSG Tb427VSG-1759. The alignment length is 912 nt, while the query VSG gene sequence is 912 nt long. This is the most similar gene to Tb427VSG-1759 (Tb427VSG-1759 : GB Accession KC613238 : 912nt : N-terminus…	0	0	0	0	0	0	0	0	0	0	0	0	0	0	0	0	0	0	0	0	0	0	0	0	0	0	0	0	0	0	0	0	0	0	0	0	0	0	0	0	0	0	0	0	0	0
Chr11_3A_Tb427v9	768343	769862	Name=Similar to Tb427VSG-3453;ID=Tb427v9_000302300:pseudogene;has_internal_stop=true;has_frameshift=true;Target=Tb08.27P2.240:mRNA 18 532;original_prot_length=532;Note=100.00 percent identity to VSG Tb427VSG-3453. The alignment length is 999 nt, while the query VSG gene sequence is 999 nt long. This is the most similar gene to Tb427VSG-3453 (Tb427VSG-3453 : GB Accession KC612055 : 999nt : Interna…	0	0	0	0	0	0	0	0	0	0	0	0	0	0	0	0	0	0	0	0	0	0	0	0	0	0	0	0	0	0	0	0	0	0	0	0	0	0	0	0	0	0	0	0	0	0
Chr11_3A_Tb427v9	771035	772522	Name=Similar to Tb427VSG-3197;ID=Tb427v9_000302500:pseudogene;has_internal_stop=true;has_frameshift=true;has_stop=true;Target=Tb11.v5.0125.1 29 451;original_prot_length=451;Note=100.00 percent identity to VSG Tb427VSG-3197. The alignment length is 1194 nt, while the query VSG gene sequence is 1194 nt long. This is the most similar gene to Tb427VSG-3197 (Tb427VSG-3197 : GB Accession KC611810 : 119…	0	0	0	0	0	0	0	0	0	0	0	0	0	0	0	0	0	0	0	0	0	0	0	0	0	0	0	0	0	0	0	0	0	0	0	0	0	0	0	0	0	0	0	0	0	0
Chr11_3A_Tb427v9	798357	799835	Name=Similar to Tb427VSG-738;ID=Tb427v9_000303200:pseudogene;has_internal_stop=false;has_frameshift=false;Target=Tb927.11.20500:mRNA 8 456;original_prot_length=494;Note=100.00 percent identity to VSG Tb427VSG-738. The alignment length is 1479 nt, while the query VSG gene sequence is 1479 nt long. This is the most similar gene to Tb427VSG-738 (Tb427VSG-738 : GB Accession KC612480 : 1479nt : Comple…	0	0	0	0	0	0	0	0	0	0	0	0	0	0	0	0	0	0	0	0	0	0	0	0	0	0	0	0	0	0	0	0	0	0	0	0	0	0	0	0	0	0	0	0	0	0
Chr11_3A_Tb427v9	813673	814827	Name=Tb427VSG-1553;ID=Tb427v9_000303800;Note=99.00 percent identity to VSG Tb427VSG-1553. The alignment length is 1101 nt 96.56 percent identity to VSG Tb427VSG-3633. The alignment length is 843 nt, while the query VSG gene sequence is 1101 nt long. This is the most similar gene to Tb427VSG-1553 (Tb427VSG-1553 : GB Accession KC613046 : 1101nt : N-terminus partial : contig1688.) in the genome	0	0	0	0	0	0	0	0	0	0	0	0	0	0	0	0	0	0	0	0	0	0	0	0	0	0	0	0	0	0	0	0	0	0	0	0	0	0	0	0	0	0	0	0	0	0
Chr11_3A_Tb427v9	823686	824855	Name=Tb427VSG-3432;ID=Tb427v9_000304300;Note=99.47 percent identity to VSG Tb427VSG-3432. The alignment length is 951 nt, while the query VSG gene sequence is 951 nt long. This is the most similar gene to Tb427VSG-3432 (Tb427VSG-3432 : GB Accession KC612034 : 951nt : Internal partial : contig586.) in the genome	0	0	0	0	65	0	0	0	0	0	0	0	0	0	0	0	0	0	0	0	0	0	0	0	0	0	0	0	0	0	0	0	0	0	0	0	0	0	0	0	0	0	0	0	0	0
Chr11_3A_Tb427v9	833535	835124	Name=Tb427VSG-802;ID=Tb427v9_000304600;Note=99.87 percent identity to VSG Tb427VSG-802. The alignment length is 1590 nt, while the query VSG gene sequence is 1590 nt long. This is the most similar gene to Tb427VSG-802 (Tb427VSG-802 : GB Accession KC613825 : 1590nt : Complete but extended : contig7519.) in the genome	0	0	0	0	0	0	0	0	0	0	0	0	0	0	0	0	0	0	0	0	0	0	0	0	0	0	0	0	0	0	0	0	0	0	0	0	0	0	0	0	0	0	0	0	0	0
Chr11_3A_Tb427v9	836311	837759	Name=Tb427VSG-3343;ID=Tb427v9_000304700;Note=97.88 percent identity to VSG Tb427VSG-3343. The alignment length is 1133 nt, while the query VSG gene sequence is 1152 nt long. This is the most similar gene to Tb427VSG-3343 (Tb427VSG-3343 : GB Accession KC611946 : 1152nt : Internal partial : contig4057.) in the genome	0	0	0	0	0	0	0	0	0	0	0	0	0	0	0	0	0	0	0	0	0	0	0	0	0	0	0	0	0	0	0	0	0	0	0	0	0	0	0	0	0	0	0	0	0	0
Chr11_3A_Tb427v9	852622	853647	Name=Tb427VSG-2080;ID=Tb427v9_000305000;Note=99.22 percent identity to VSG Tb427VSG-2080. The alignment length is 1026 nt, while the query VSG gene sequence is 1026 nt long. This is the most similar gene to Tb427VSG-2080 (Tb427VSG-2080 : GB Accession KC611386 : 1026nt : C-terminus partial : contig3464.) in the genome	0	0	0	0	0	0	0	0	0	0	0	0	0	0	0	0	0	0	0	0	0	0	0	0	0	0	0	0	0	0	0	0	0	0	0	0	0	0	0	0	0	0	0	0	0	0
Chr11_3A_Tb427v9	857183	858703	Name=Tb427VSG-1129;ID=Tb427v9_000305200;Note=99.72 percent identity to VSG Tb427VSG-1129. The alignment length is 1425 nt, while the query VSG gene sequence is 1425 nt long. This is the most similar gene to Tb427VSG-1129 (Tb427VSG-1129 : GB Accession KC612637 : 1428nt : N-terminus partial : contig7738.) in the genome	0	0	0	0	0	0	0	0	0	0	0	0	0	0	0	0	0	0	0	0	0	0	0	0	0	0	0	0	0	0	0	0	0	0	0	0	0	0	0	0	0	0	0	0	0	0
Chr11_3A_Tb427v9	870787	872169	Name=Similar to Tb427VSG-659;ID=Tb427v9_000305700:pseudogene;has_internal_stop=true;has_frameshift=true;Target=Tb10.v4.0117:mRNA 40 477;original_prot_length=477;Note=100.00 percent identity to VSG Tb427VSG-659. The alignment length is 1383 nt, while the query VSG gene sequence is 1383 nt long. This is the most similar gene to Tb427VSG-659 (Tb427VSG-659 : GB Accession KC612433 : 1383nt : Complete …	0	0	0	0	0	0	0	0	0	0	0	0	0	0	0	0	0	0	0	0	0	0	0	0	0	0	0	0	0	0	0	0	0	0	0	0	0	0	0	0	0	0	0	0	0	0
Chr11_3A_Tb427v9	873483	874993	Name=Similar to Tb427VSG-3349;ID=Tb427v9_000305800:pseudogene;has_internal_stop=true;has_frameshift=true;Target=Tb927.3.440:mRNA 4 525;original_prot_length=525;Note=99.61 percent identity to VSG Tb427VSG-3349. The alignment length is 1031 nt, while the query VSG gene sequence is 1080 nt long. This is the most similar gene to Tb427VSG-3349 (Tb427VSG-3349 : GB Accession KC611952 : 1080nt : Internal…	0	0	0	0	0	0	0	0	0	0	0	0	0	0	0	0	0	0	0	0	0	0	0	0	0	0	0	0	0	0	0	0	0	0	0	0	0	0	0	0	0	0	0	0	0	0
Chr11_3A_Tb427v9	879839	881413	Name=Tb427VSG-3292;ID=Tb427v9_000306000;Note=100.00 percent identity to VSG Tb427VSG-3292. The alignment length is 1053 nt, while the query VSG gene sequence is 1053 nt long. This is the most similar gene to Tb427VSG-3292 (Tb427VSG-3292 : GB Accession KC611901 : 1053nt : Internal partial : contig8719.) in the genome	0	0	0	0	0	0	0	0	0	0	0	0	0	0	0	0	0	0	0	0	0	0	0	0	0	0	0	0	0	0	0	0	0	0	0	0	0	0	0	0	0	0	0	0	0	0
Chr11_3A_Tb427v9	884607	886073	Name=Tb427VSG-558;ID=Tb427v9_000306100;Note=99.93 percent identity to VSG Tb427VSG-558. The alignment length is 1467 nt, while the query VSG gene sequence is 1467 nt long. This is the most similar gene to Tb427VSG-558 (Tb427VSG-558 : GB Accession KC613685 : 1467nt : Complete : contig909.) in the genome	0	0	0	0	0	0	0	0	0	0	0	0	0	0	0	0	0	0	0	0	0	0	0	0	0	0	0	0	0	0	0	0	0	0	0	0	0	0	0	0	0	0	0	0	0	0
Chr11_3A_Tb427v9	887684	889258	Name=Similar to Tb427VSG-360;ID=Tb427v9_000306200:pseudogene;has_internal_stop=false;has_frameshift=false;Target=Tb11.v5.0924.1 23 523;original_prot_length=534;Note=99.68 percent identity to VSG Tb427VSG-360. The alignment length is 1575 nt, while the query VSG gene sequence is 1575 nt long. This is the most similar gene to Tb427VSG-360 (Tb427VSG-360 : GB Accession KC613505 : 1575nt : Complete : …	0	0	0	0	0	0	0	0	0	0	0	0	0	0	0	0	0	0	0	0	0	0	0	0	0	0	0	0	0	0	0	0	0	0	0	0	0	0	0	0	0	0	0	0	0	0
Chr11_3A_Tb427v9	911664	913077	Name=Tb427VSG-3038;ID=Tb427v9_000306900;Note=99.93 percent identity to VSG Tb427VSG-3038. The alignment length is 1414 nt, while the query VSG gene sequence is 1413 nt long. This is the most similar gene to Tb427VSG-3038 (Tb427VSG-3038 : GB Accession KC611656 : 1413nt : Internal partial : contig4126.) in the genome	0	0	0	0	0	0	0	0	0	0	0	0	0	0	0	0	0	0	0	0	0	0	0	0	0	0	0	0	0	0	0	0	0	0	0	0	0	0	0	0	0	0	0	0	0	0
Chr11_3A_Tb427v9	914261	915733	Name=Similar to Tb427VSG-539;ID=Tb427v9_000307000:pseudogene;has_internal_stop=false;has_frameshift=false;Target=Tb11.v5.0285.1 2 237;original_prot_length=240;Note=99.19 percent identity to VSG Tb427VSG-539. The alignment length is 1473 nt 95.84 percent identity to VSG Tb427VSG-2097. The alignment length is 1058 nt, while the query VSG gene sequence is 1473 nt long. This is the most similar gene …	0	0	0	0	0	0	0	0	0	0	0	0	0	0	0	0	0	0	0	0	0	0	0	0	0	0	0	0	0	0	0	0	0	0	0	0	0	0	0	0	0	0	0	0	0	0
Chr11_3A_Tb427v9	917298	918453	Name=Tb427VSG-1494;ID=Tb427v9_000307100;Note=98.88 percent identity to VSG Tb427VSG-1494. The alignment length is 1158 nt, while the query VSG gene sequence is 1158 nt long. This is the most similar gene to Tb427VSG-1494 (Tb427VSG-1494 : GB Accession KC612991 : 1158nt : N-terminus partial incomplete : contig2195.) in the genome	0	0	0	0	0	0	0	0	0	0	0	0	0	0	0	0	0	0	0	0	0	0	0	0	0	0	0	0	0	0	0	0	0	0	0	0	0	0	0	0	0	0	0	0	0	0
Chr11_3A_Tb427v9	943621	944908	Name=Tb427VSG-1777;ID=Tb427v9_000308100;Note=100.00 percent identity to VSG Tb427VSG-1777. The alignment length is 894 nt, while the query VSG gene sequence is 894 nt long. This is the most similar gene to Tb427VSG-1777 (Tb427VSG-1777 : GB Accession KC613256 : 894nt : N-terminus partial : contig7151.) in the genome	0	0	0	0	0	0	0	0	0	0	0	0	0	0	0	0	0	0	0	0	0	0	0	0	0	0	0	0	0	0	0	0	0	0	0	0	0	0	0	0	0	0	0	0	0	0
Chr11_3A_Tb427v9	946827	948290	Name=Similar to Tb427VSG-1070;ID=Tb427v9_000308200:pseudogene;has_internal_stop=false;has_frameshift=false;has_start=true;Target=Tb11.v5.0145.1 4 456;original_prot_length=465;Note=100.00 percent identity to VSG Tb427VSG-1070. The alignment length is 1464 nt, while the query VSG gene sequence is 1464 nt long. This is the most similar gene to Tb427VSG-1070 (Tb427VSG-1070 : GB Accession KC612579 : 1…	0	0	0	0	0	0	0	0	0	0	0	0	0	0	0	0	0	0	0	0	0	0	0	0	0	0	0	0	0	0	0	0	0	0	0	0	0	0	0	0	0	0	0	0	0	0
Chr11_3A_Tb427v9	961351	962877	Name=Similar to Tb427VSG-1459;ID=Tb427v9_000308600:pseudogene;has_internal_stop=true;has_frameshift=true;Target=Tb08.27P2.260:mRNA 12 510;original_prot_length=510;Note=100.00 percent identity to VSG Tb427VSG-1459. The alignment length is 1188 nt, while the query VSG gene sequence is 1188 nt long. This is the most similar gene to Tb427VSG-1459 (Tb427VSG-1459 : GB Accession KC612957 : 1188nt : N-te…	0	0	0	0	0	0	0	0	0	0	0	0	0	0	0	0	0	0	0	0	0	0	0	0	0	0	0	0	0	0	0	0	0	0	0	0	0	0	0	0	0	0	0	0	0	0
Chr11_3A_Tb427v9	964839	965738	Name=Tb427VSG-3534;ID=Tb427v9_000308700;Note=99.89 percent identity to VSG Tb427VSG-3534. The alignment length is 891 nt, while the query VSG gene sequence is 891 nt long. This is the most similar gene to Tb427VSG-3534 (Tb427VSG-3534 : GB Accession KC612133 : 891nt : Internal partial : contig2279.) in the genome	0	0	0	0	0	0	0	0	0	0	0	0	0	0	0	0	0	0	0	0	0	0	0	0	0	0	0	0	0	0	0	0	0	0	0	0	0	0	0	0	0	0	0	0	0	0
Chr11_3A_Tb427v9	968064	969788	Name=Tb427VSG-1281;ID=Tb427v9_000308800;Note=99.92 percent identity to VSG Tb427VSG-1281. The alignment length is 1329 nt, while the query VSG gene sequence is 1329 nt long. This is the most similar gene to Tb427VSG-1281 (Tb427VSG-1281 : GB Accession KC612784 : 1329nt : N-terminus partial : contig6124.) in the genome	0	0	0	0	0	0	0	0	0	0	0	0	0	0	0	0	0	0	0	0	0	0	0	0	0	0	0	0	0	0	0	0	0	0	0	0	0	0	0	0	0	0	0	0	0	0
Chr11_3A_Tb427v9	971567	973105	Name=Tb427VSG-3053;ID=Tb427v9_000308900;Note=97.92 percent identity to VSG Tb427VSG-3053. The alignment length is 1345 nt, while the query VSG gene sequence is 1344 nt long. This is the most similar gene to Tb427VSG-3053 (Tb427VSG-3053 : GB Accession KC611670 : 1344nt : Internal partial : contig2652.) in the genome	0	0	0	0	0	0	0	0	0	0	0	0	0	0	0	0	0	0	0	0	0	0	0	0	0	0	0	0	0	0	0	0	0	0	0	0	0	0	0	0	0	0	0	0	0	0
Chr11_3A_Tb427v9	974449	975976	Name=Similar to Tb427VSG-1427;ID=Tb427v9_000309000:pseudogene;has_internal_stop=true;has_frameshift=true;Target=Tb927.9.570:mRNA 1 507;original_prot_length=507;Note=99.92 percent identity to VSG Tb427VSG-1427. The alignment length is 1215 nt, while the query VSG gene sequence is 1215 nt long. This is the most similar gene to Tb427VSG-1427 (Tb427VSG-1427 : GB Accession KC612927 : 1215nt : N-termin…	0	0	0	0	0	0	0	0	0	0	0	0	0	0	0	0	0	0	0	0	0	0	0	0	0	0	0	0	0	0	0	0	0	0	0	0	0	0	0	0	0	0	0	0	0	0
Chr11_3A_Tb427v9	982138	983172	Name=Similar to Tb427VSG-1682;ID=Tb427v9_000309200:pseudogene;has_internal_stop=true;has_frameshift=false;Target=Tb927.11.18370.1 4 312;original_prot_length=347;Note=100.00 percent identity to VSG Tb427VSG-1682. The alignment length is 984 nt, while the query VSG gene sequence is 984 nt long. This is the most similar gene to Tb427VSG-1682 (Tb427VSG-1682 : GB Accession KC613165 : 984nt : N-terminu…	0	0	0	0	0	0	0	0	0	0	0	0	0	0	0	0	0	0	0	0	0	0	0	0	0	0	0	0	0	0	0	0	0	0	0	0	0	0	0	0	0	0	0	0	0	0
Chr11_3A_Tb427v9	992839	994611	Name=Similar to Tb427VSG-3007;ID=Tb427v9_000309600:pseudogene;has_internal_stop=true;has_frameshift=false;has_start=true;Target=Tb08.27P2.670:mRNA 1 526;original_prot_length=542;Note=95.28 percent identity to VSG Tb427VSG-3007. The alignment length is 1611 nt, while the query VSG gene sequence is 1611 nt long. This is the forth most similar gene to Tb427VSG-3007 (Tb427VSG-3007 : GB Accession KC61…	0	0	0	0	0	0	0	0	0	0	0	0	0	0	0	0	0	0	0	0	0	0	0	0	0	0	0	0	0	0	0	0	0	0	0	0	0	0	0	0	0	0	0	0	0	0
Chr11_3A_Tb427v9	1003562	1004542	Name=Tb427VSG-1685;ID=Tb427v9_000309900;Note=99.59 percent identity to VSG Tb427VSG-1685. The alignment length is 981 nt, while the query VSG gene sequence is 981 nt long. This is the most similar gene to Tb427VSG-1685 (Tb427VSG-1685 : GB Accession KC613168 : 981nt : N-terminus partial : contig3825.) in the genome	0	0	0	0	0	0	0	0	0	0	0	0	0	0	0	0	0	0	0	0	0	0	0	0	0	0	0	0	0	0	0	0	0	0	0	0	0	0	0	0	0	0	0	0	0	0
Chr11_3A_Tb427v9	1007287	1008376	Name=Tb427VSG-1536;ID=Tb427v9_000310000;Note=97.43 percent identity to VSG Tb427VSG-1536. The alignment length is 1090 nt, while the query VSG gene sequence is 1089 nt long. This is the most similar gene to Tb427VSG-1536 (Tb427VSG-1536 : GB Accession KC613031 : 1089nt : N-terminus partial : contig4576.) in the genome	0	0	0	0	0	0	0	0	0	0	0	0	0	0	0	0	0	0	0	0	0	0	0	0	0	0	0	0	0	0	0	0	0	0	0	0	0	0	0	0	0	0	0	0	0	0
Chr11_3A_Tb427v9	1028629	1030101	Name=Tb427VSG-544;ID=Tb427v9_000310700;Note=100.00 percent identity to VSG Tb427VSG-544. The alignment length is 1473 nt, while the query VSG gene sequence is 1473 nt long. This is the most similar gene to Tb427VSG-544 (Tb427VSG-544 : GB Accession KC613671 : 1473nt : Complete : contig9341.) in the genome	0	0	0	0	0	0	0	0	0	0	0	0	0	0	0	0	0	0	0	0	0	0	0	0	0	0	0	0	0	0	0	0	0	0	0	0	0	0	0	0	0	0	0	0	0	0
Chr11_3A_Tb427v9	1032071	1033547	Name=Tb427VSG-1055;ID=Tb427v9_000310800;Note=96.43 percent identity to VSG Tb427VSG-1055. The alignment length is 1484 nt, while the query VSG gene sequence is 1482 nt long. This is the most similar gene to Tb427VSG-1055 (Tb427VSG-1055 : GB Accession KC612565 : 1482nt : N-terminus partial : contig5038.) in the genome	0	0	0	0	0	0	0	0	0	0	0	0	0	0	0	0	0	0	0	0	0	0	0	0	0	0	0	0	0	0	0	0	0	0	0	0	0	0	0	0	0	0	0	0	0	0
Chr11_3A_Tb427v9	1045524	1047092	Name=Similar to Tb427VSG-2371;ID=Tb427v9_000311100:pseudogene;has_internal_stop=true;has_frameshift=true;Target=Tb927.1.05:mRNA 19 527;original_prot_length=527;Note=99.81 percent identity to VSG Tb427VSG-2371. The alignment length is 1569 nt, while the query VSG gene sequence is 1569 nt long. This is the second most similar gene to Tb427VSG-2371 (Tb427VSG-2371 : GB Accession KC669618 : 1569nt : C…	0	0	0	0	0	0	0	0	0	0	0	0	0	0	0	0	0	0	0	0	0	0	0	0	0	0	0	0	0	0	0	0	0	0	0	0	0	0	0	0	0	0	0	0	0	0
Chr11_3A_Tb427v9	1066528	1067502	Name=Tb427VSG-1971;ID=Tb427v9_000311900;Note=100.00 percent identity to VSG Tb427VSG-1971. The alignment length is 975 nt, while the query VSG gene sequence is 975 nt long. This is the most similar gene to Tb427VSG-1971 (Tb427VSG-1971 : GB Accession KC613434 : 975nt : N-terminus partial : contig7544.) in the genome	0	0	0	0	0	0	0	0	0	0	0	0	0	0	0	0	0	0	0	0	0	0	0	0	0	0	0	0	0	0	0	0	0	0	0	0	0	0	0	0	0	0	0	0	0	0
Chr11_3A_Tb427v9	1070405	1071760	Name=Tb427VSG-669;ID=Tb427v9_000312100;Note=100.00 percent identity to VSG Tb427VSG-669. The alignment length is 1356 nt, while the query VSG gene sequence is 1356 nt long. This is the most similar gene to Tb427VSG-669 (Tb427VSG-669 : GB Accession KC613792 : 1356nt : Complete : contig4669.) in the genome	0	16	0	0	0	0	0	0	0	0	0	0	0	0	0	0	0	0	0	0	0	0	0	0	0	0	0	0	0	0	0	0	0	0	0	0	0	0	0	0	0	0	0	0	0	0
Chr11_3B_Tb427v9	27897	29167	Name=Similar to Tb427VSG-3659;ID=Tb427v9_000313000:pseudogene;has_internal_stop=true;has_frameshift=true;Target=Tb927.11.18260.1 1 413;original_prot_length=413;Note=100.00 percent identity to VSG Tb427VSG-3659. The alignment length is 828 nt, while the query VSG gene sequence is 828 nt long. This is the most similar gene to Tb427VSG-3659 (Tb427VSG-3659 : GB Accession KC612251 : 828nt : Internal p…	0	0	0	0	0	0	0	0	0	0	0	0	0	0	0	0	0	0	0	0	0	0	0	0	0	0	0	0	0	0	0	0	0	0	0	0	0	0	0	0	0	0	0	0	0	0
Chr11_3B_Tb427v9	31276	32289	Name=Tb427VSG-1689;ID=Tb427v9_000313100;Note=95.06 percent identity to VSG Tb427VSG-1689. The alignment length is 972 nt 100.00 percent identity to VSG Tb427VSG-3647. The alignment length is 831 nt, while the query VSG gene sequence is 975 nt long. This is the forth most similar gene to Tb427VSG-1689 (Tb427VSG-1689 : GB Accession KC613172 : 975nt : N-terminus partial : contig2859.) in the genome	0	0	0	0	0	0	0	0	0	0	0	0	0	0	0	0	0	0	0	0	0	0	0	0	0	0	0	0	0	0	0	0	0	0	0	0	0	0	0	0	0	0	0	0	0	0
Chr11_3B_Tb427v9	36620	37828	Name=Tb427VSG-1436;ID=Tb427v9_000313300;Note=99.09 percent identity to VSG Tb427VSG-1436. The alignment length is 1209 nt 99.75 percent identity to VSG Tb427VSG-1439. The alignment length is 1209 nt, while the query VSG gene sequence is 1209 nt long. This is the second most similar gene to Tb427VSG-1436 (Tb427VSG-1436 : GB Accession KC612936 : 1209nt : N-terminus partial : contig2643.) in the gen…	0	0	0	0	0	0	0	0	0	0	0	0	0	0	0	0	0	0	0	0	0	0	0	0	0	0	0	0	0	0	0	0	0	0	0	0	0	0	0	0	0	0	0	0	0	0
Chr11_3B_Tb427v9	39704	41164	Name=Similar to Tb427VSG-1416;ID=Tb427v9_000313400:pseudogene;has_internal_stop=true;has_frameshift=false;Target=Tb927.4.5580:mRNA 23 490;original_prot_length=492;Note=100.00 percent identity to VSG Tb427VSG-1416. The alignment length is 1227 nt, while the query VSG gene sequence is 1227 nt long. This is the most similar gene to Tb427VSG-1416 (Tb427VSG-1416 : GB Accession KC612916 : 1227nt : N-te…	0	0	0	0	0	0	0	0	0	0	0	0	0	0	0	0	0	0	0	0	0	0	0	0	0	0	0	0	0	0	0	0	0	1	0	0	0	0	0	0	0	0	0	0	0	0
Chr11_3B_Tb427v9	41886	43460	Name=Similar to Tb427VSG-3648;ID=Tb427v9_000313500:pseudogene;has_internal_stop=true;has_frameshift=false;Target=Tb11.v5.0599.1 19 486;original_prot_length=510;Note=100.00 percent identity to VSG Tb427VSG-3648. The alignment length is 831 nt, while the query VSG gene sequence is 831 nt long. This is the most similar gene to Tb427VSG-3648 (Tb427VSG-3648 : GB Accession KC612240 : 831nt : Internal p…	0	0	0	0	0	0	0	0	0	0	0	0	0	0	0	0	0	0	0	0	0	0	0	0	0	0	0	0	0	0	0	0	0	0	0	0	0	0	0	0	0	0	0	0	0	0
Chr11_3B_Tb427v9	45028	46551	Name=Similar to Tb427VSG-2006;ID=Tb427v9_000313600:pseudogene;has_internal_stop=true;has_frameshift=false;Target=Tb09.v4.0026:mRNA 22 510;original_prot_length=512;Note=97.49 percent identity to VSG Tb427VSG-2006. The alignment length is 1512 nt, while the query VSG gene sequence is 1533 nt long. This is the most similar gene to Tb427VSG-2006 (Tb427VSG-2006 : GB Accession KC611316 : 1533nt : C-ter…	0	0	0	0	0	0	0	0	0	0	0	0	0	0	0	0	0	0	0	0	0	0	0	0	0	0	0	0	0	0	0	0	0	0	0	0	0	0	0	0	0	0	0	0	0	0
Chr11_3B_Tb427v9	66927	68372	Name=Tb427VSG-3009;ID=Tb427v9_000314500;Note=95.41 percent identity to VSG Tb427VSG-3009. The alignment length is 1350 nt 95.41 percent identity to VSG Tb427VSG-3009. The alignment length is 1350 nt, while the query VSG gene sequence is 1491 nt long. This is the third most similar gene to Tb427VSG-3009 (Tb427VSG-3009 : GB Accession KC611627 : 1491nt : Internal partial : contig3515.) in the genome	0	0	0	0	0	0	0	0	0	0	0	0	0	0	0	0	0	0	0	0	0	0	0	0	0	0	0	0	0	0	0	0	0	0	0	0	0	0	0	0	0	0	0	0	0	0
Chr11_3B_Tb427v9	80874	82376	Name=Similar to Tb427VSG-1273;ID=Tb427v9_000314800:pseudogene;has_internal_stop=true;has_frameshift=false;Target=Tb11.v5.0977.1 25 508;original_prot_length=510;Note=100.00 percent identity to VSG Tb427VSG-1273. The alignment length is 1335 nt, while the query VSG gene sequence is 1335 nt long. This is the most similar gene to Tb427VSG-1273 (Tb427VSG-1273 : GB Accession KC612776 : 1335nt : N-termi…	0	0	0	0	0	0	0	0	0	0	0	0	0	0	0	0	0	0	0	0	0	0	0	0	0	0	0	0	0	0	0	0	0	0	0	0	0	0	0	0	0	0	0	0	0	0
Chr11_3B_Tb427v9	98115	99649	Name=Tb427VSG-3002;ID=Tb427v9_000315300;Note=99.93 percent identity to VSG Tb427VSG-3002. The alignment length is 1536 nt, while the query VSG gene sequence is 1536 nt long. This is the most similar gene to Tb427VSG-3002 (Tb427VSG-3002 : GB Accession KC611620 : 1536nt : Internal partial : contig7307.) in the genome	0	0	2	0	0	0	0	0	0	0	0	0	0	0	0	0	0	0	0	0	0	0	0	0	0	0	0	0	0	0	0	0	0	0	0	0	0	0	0	0	0	0	0	0	0	0
Chr11_3B_Tb427v9	109711	111006	Name=Similar to Tb427VSG-3286;ID=Tb427v9_000315600:pseudogene;has_internal_stop=true;has_frameshift=true;Target=Tb927.11.18860.1 81 507;original_prot_length=509;Note=100.00 percent identity to VSG Tb427VSG-3286. The alignment length is 1095 nt, while the query VSG gene sequence is 1095 nt long. This is the most similar gene to Tb427VSG-3286 (Tb427VSG-3286 : GB Accession KC611895 : 1095nt : Intern…	0	0	0	0	0	0	0	0	0	0	0	0	0	0	0	0	0	0	0	0	0	0	0	0	0	0	0	0	0	0	0	0	0	0	0	0	0	0	0	0	0	0	0	0	0	0
Chr11_3B_Tb427v9	128556	130158	Name=Similar to Tb427VSG-797;ID=Tb427v9_000316200:pseudogene;has_internal_stop=true;has_frameshift=true;Target=Tb927.3.490:mRNA 1 510;original_prot_length=510;Note=96.14 percent identity to VSG Tb427VSG-797. The alignment length is 1606 nt, while the query VSG gene sequence is 1602 nt long. This is the second most similar gene to Tb427VSG-797 (Tb427VSG-797 : GB Accession KC613820 : 1602nt : Compl…	0	0	0	0	0	0	0	0	0	0	0	0	0	0	0	0	0	0	0	0	0	0	0	0	0	0	0	0	0	0	0	0	0	0	0	0	0	0	0	0	0	0	0	0	0	0
Chr11_3B_Tb427v9	131835	133043	Name=Tb427VSG-1436;ID=Tb427v9_000316300;Note=99.59 percent identity to VSG Tb427VSG-1436. The alignment length is 1209 nt 99.01 percent identity to VSG Tb427VSG-1439. The alignment length is 1209 nt, while the query VSG gene sequence is 1209 nt long. This is the most similar gene to Tb427VSG-1436 (Tb427VSG-1436 : GB Accession KC612936 : 1209nt : N-terminus partial : contig2643.) in the genome	0	0	0	0	0	0	0	0	0	0	0	0	0	0	0	0	0	0	0	0	0	0	0	0	0	0	0	0	0	0	0	0	0	0	0	0	0	0	0	0	0	0	0	0	0	0
Chr11_3B_Tb427v9	134918	136377	Name=Similar to Tb427VSG-1237;ID=Tb427v9_000316400:pseudogene;has_internal_stop=false;has_frameshift=true;Target=Tb927.4.5580:mRNA 1 489;original_prot_length=492;Note=97.86 percent identity to VSG Tb427VSG-1237. The alignment length is 1353 nt, while the query VSG gene sequence is 1359 nt long. This is the most similar gene to Tb427VSG-1237 (Tb427VSG-1237 : GB Accession KC612742 : 1359nt : N-term…	0	0	0	0	0	0	0	0	0	0	0	0	0	0	0	0	0	0	0	0	0	0	0	0	0	0	0	0	0	0	0	0	0	0	0	0	0	0	0	0	0	0	0	0	0	0
Chr11_3B_Tb427v9	141193	142821	Name=Similar to Tb427VSG-787;ID=Tb427v9_000316500;Note=100.00 percent identity to VSG Tb427VSG-787. The alignment length is 1629 nt, while the query VSG gene sequence is 1629 nt long. This is the most similar gene to Tb427VSG-787 (Tb427VSG-787 : GB Accession KC613810 : 1629nt : Complete but extended : contig5067.) in the genome;ratt_ortholog=Tb10.v4.0122	0	0	0	0	0	0	0	0	0	0	0	0	0	0	0	0	0	0	0	0	0	0	0	0	0	0	0	0	0	0	0	0	0	0	0	0	0	118	0	0	0	0	0	0	0	0
Chr11_3B_Tb427v9	143561	144936	Name=Similar to Tb427VSG-1779;ID=Tb427v9_000316600:pseudogene;has_internal_stop=true;has_frameshift=true;Target=Tb09.v4.0031:mRNA 23 464;original_prot_length=476;Note=100.00 percent identity to VSG Tb427VSG-1779. The alignment length is 891 nt, while the query VSG gene sequence is 891 nt long. This is the most similar gene to Tb427VSG-1779 (Tb427VSG-1779 : GB Accession KC613258 : 891nt : N-termin…	0	0	0	0	0	0	0	0	0	0	0	0	0	0	0	0	0	0	0	0	0	0	0	0	0	0	0	0	0	0	0	0	0	0	0	0	0	0	0	0	0	0	0	0	0	0
Chr11_3B_Tb427v9	156536	157809	Name=Tb427VSG-3172;ID=Tb427v9_000317100;Note=98.43 percent identity to VSG Tb427VSG-3172. The alignment length is 1275 nt, while the query VSG gene sequence is 1275 nt long. This is the most similar gene to Tb427VSG-3172 (Tb427VSG-3172 : GB Accession KC611785 : 1275nt : Internal partial : contig1799.) in the genome	0	0	0	0	0	0	0	0	0	0	0	0	0	0	0	0	0	0	0	0	0	0	0	0	0	0	0	0	0	0	0	0	0	0	0	0	0	0	0	0	0	0	0	0	0	0
Chr11_3B_Tb427v9	162111	163634	Name=Similar to Tb427VSG-2267;ID=Tb427v9_000317200:pseudogene;has_internal_stop=true;has_frameshift=false;Target=Tb09.v4.0192:mRNA 2 489;original_prot_length=493;Note=100.00 percent identity to VSG Tb427VSG-2267. The alignment length is 1524 nt, while the query VSG gene sequence is 1524 nt long. This is the most similar gene to Tb427VSG-2267 (Tb427VSG-2267 : GB Accession KC669604 : 1524nt : Compl…	0	0	0	0	0	0	0	0	0	0	0	0	0	0	0	0	0	0	0	0	0	0	0	0	0	0	0	0	0	0	0	0	0	0	0	0	0	0	0	0	0	0	0	0	0	0
Chr11_3B_Tb427v9	173138	174577	Name=Similar to Tb427VSG-3387;ID=Tb427v9_000317600:pseudogene;has_internal_stop=true;has_frameshift=false;Target=Tb11.v5.0599.1 31 465;original_prot_length=510;Note=99.41 percent identity to VSG Tb427VSG-3387. The alignment length is 1184 nt, while the query VSG gene sequence is 1195 nt long. This is the most similar gene to Tb427VSG-3387 (Tb427VSG-3387 : GB Accession KC611990 : 1197nt : Internal…	0	0	0	0	0	0	0	0	0	0	0	0	0	0	0	0	0	0	0	0	0	0	0	0	0	0	0	0	0	0	0	0	0	0	0	0	0	0	0	0	0	0	0	0	0	0
Chr11_3B_Tb427v9	176840	178339	Name=Similar to Tb427VSG-487;ID=Tb427v9_000317700:pseudogene;has_internal_stop=false;has_frameshift=false;has_start=true;Target=Tb927.9.570:mRNA 6 502;original_prot_length=507;Note=98.60 percent identity to VSG Tb427VSG-487. The alignment length is 1500 nt, while the query VSG gene sequence is 1500 nt long. This is the most similar gene to Tb427VSG-487 (Tb427VSG-487 : GB Accession KC613619 : 1500…	0	0	0	0	0	0	0	0	0	0	0	0	0	0	0	0	0	0	0	0	0	0	0	0	0	0	0	0	0	0	0	0	0	0	0	0	0	0	0	0	0	0	0	0	0	0
Chr11_3B_Tb427v9	198888	200383	Name=Similar to Tb427VSG-3242;ID=Tb427v9_000318600:pseudogene;has_internal_stop=true;has_frameshift=true;Target=Tb09.v4.0191:mRNA 1 499;original_prot_length=499;Note=96.46 percent identity to VSG Tb427VSG-3242. The alignment length is 1102 nt 99.87 percent identity to VSG Tb427VSG-3775. The alignment length is 765 nt, while the query VSG gene sequence is 1098 nt long. This is the most similar gen…	0	0	0	0	0	0	0	0	0	0	0	0	0	0	0	0	0	0	0	0	0	0	0	0	0	0	0	0	0	0	0	0	0	0	0	0	0	0	0	0	0	0	0	0	0	0
Chr11_3B_Tb427v9	209290	210762	Name=Tb427VSG-1684;ID=Tb427v9_000318900;Note=99.19 percent identity to VSG Tb427VSG-1684. The alignment length is 982 nt, while the query VSG gene sequence is 981 nt long. This is the most similar gene to Tb427VSG-1684 (Tb427VSG-1684 : GB Accession KC613167 : 981nt : N-terminus partial : contig3823.) in the genome	0	0	0	0	0	0	0	0	0	0	0	0	0	0	0	0	0	0	0	0	0	0	0	0	0	0	0	0	0	0	0	0	0	0	0	0	0	0	0	0	0	0	0	0	0	0
Chr11_3B_Tb427v9	212126	213538	Name=Similar to Tb427VSG-1635;ID=Tb427v9_000319000:pseudogene;has_internal_stop=true;has_frameshift=false;Target=Tb11.v5.0599.1 25 480;original_prot_length=510;Note=98.05 percent identity to VSG Tb427VSG-1635. The alignment length is 1026 nt, while the query VSG gene sequence is 1026 nt long. This is the second most similar gene to Tb427VSG-1635 (Tb427VSG-1635 : GB Accession KC613124 : 1026nt : N…	0	0	0	0	0	0	0	0	0	0	0	0	0	0	0	0	0	0	0	0	0	0	0	0	0	0	0	0	0	0	0	0	0	0	0	0	0	0	0	0	0	0	0	0	0	0
Chr11_3B_Tb427v9	215796	217268	Name=Similar to Tb427VSG-3046;ID=Tb427v9_000319100:pseudogene;has_internal_stop=true;has_frameshift=false;Target=Tb927.9.900:mRNA 13 456;original_prot_length=494;Note=100.00 percent identity to VSG Tb427VSG-3046. The alignment length is 1374 nt, while the query VSG gene sequence is 1374 nt long. This is the most similar gene to Tb427VSG-3046 (Tb427VSG-3046 : GB Accession KC611664 : 1374nt : Inter…	0	0	0	0	0	0	0	0	0	0	0	0	0	0	0	0	0	0	0	0	0	0	0	0	0	0	0	0	0	0	0	0	0	0	0	0	0	0	0	0	0	0	0	0	0	0
Chr11_3B_Tb427v9	218364	219686	Name=Similar to Tb427VSG-1291;ID=Tb427v9_000319200:pseudogene;has_internal_stop=true;has_frameshift=false;Target=Tb11.v5.0682.1 17 446;original_prot_length=467;Note=99.17 percent identity to VSG Tb427VSG-1291. The alignment length is 1323 nt, while the query VSG gene sequence is 1323 nt long. This is the most similar gene to Tb427VSG-1291 (Tb427VSG-1291 : GB Accession KC612794 : 1323nt : N-termin…	0	0	0	0	0	0	0	0	0	0	0	0	0	0	0	0	0	0	0	0	0	0	0	0	0	0	0	0	0	0	0	0	0	0	0	0	0	0	0	0	0	0	0	0	0	0
Chr11_3B_Tb427v9	227703	229282	Name=Similar to Tb427VSG-3076;ID=Tb427v9_000319600:pseudogene;has_internal_stop=false;has_frameshift=true;Target=Tb927.3.370:mRNA 28 532;original_prot_length=544;Note=100.00 percent identity to VSG Tb427VSG-3076. The alignment length is 1416 nt, while the query VSG gene sequence is 1416 nt long. This is the most similar gene to Tb427VSG-3076 (Tb427VSG-3076 : GB Accession KC611691 : 1416nt : Inter…	0	0	0	0	0	0	0	0	0	0	0	0	0	0	0	0	0	0	0	0	0	0	0	0	0	0	0	0	0	0	0	0	0	0	0	0	0	0	0	0	0	0	0	0	0	0
Chr11_3B_Tb427v9	231234	232754	Name=Tb427VSG-3025;ID=Tb427v9_000319700;Note=100.00 percent identity to VSG Tb427VSG-3025. The alignment length is 1417 nt, while the query VSG gene sequence is 1417 nt long. This is the most similar gene to Tb427VSG-3025 (Tb427VSG-3025 : GB Accession KC611643 : 1419nt : Internal partial : contig8299.) in the genome	0	0	0	0	0	0	0	0	0	0	0	0	0	0	0	0	0	0	0	0	0	0	0	0	0	0	0	0	0	0	0	0	0	0	0	0	0	0	0	0	0	0	0	0	0	0
Chr11_3B_Tb427v9	235419	237069	Name=Similar to Tb427VSG-1686;ID=Tb427v9_000319800:pseudogene;has_internal_stop=true;has_frameshift=true;has_start=true;Target=Tb927.3.210:mRNA 1 556;original_prot_length=570;Note=99.69 percent identity to VSG Tb427VSG-1686. The alignment length is 982 nt, while the query VSG gene sequence is 981 nt long. This is the most similar gene to Tb427VSG-1686 (Tb427VSG-1686 : GB Accession KC613169 : 981n…	0	0	0	0	0	0	0	0	0	0	0	0	0	0	0	0	0	0	0	0	0	0	0	0	0	0	0	0	0	0	0	0	0	0	0	0	0	0	0	0	0	0	0	0	0	0
Chr11_3B_Tb427v9	254868	255923	Name=Tb427VSG-2100;ID=Tb427v9_000320400;Note=100.00 percent identity to VSG Tb427VSG-2100. The alignment length is 1056 nt, while the query VSG gene sequence is 1056 nt long. This is the most similar gene to Tb427VSG-2100 (Tb427VSG-2100 : GB Accession KC611405 : 1056nt : C-terminus partial : contig1660.) in the genome	0	0	0	0	0	0	0	0	0	0	0	0	0	0	0	0	0	0	0	0	0	0	0	0	0	0	0	0	0	0	0	0	0	0	0	0	0	0	0	0	0	0	0	0	0	0
Chr11_3B_Tb427v9	278084	278914	Name=Tb427VSG-1834;ID=Tb427v9_000321000;Note=100.00 percent identity to VSG Tb427VSG-1834. The alignment length is 831 nt, while the query VSG gene sequence is 831 nt long. This is the most similar gene to Tb427VSG-1834 (Tb427VSG-1834 : GB Accession KC613312 : 831nt : N-terminus partial : contig3898.) in the genome	0	0	0	0	0	0	0	0	0	0	0	0	0	0	0	0	0	0	0	0	0	0	0	0	0	0	0	0	0	0	0	0	0	0	0	0	0	0	0	0	0	0	0	0	0	0
Chr11_3B_Tb427v9	300376	301764	Name=Similar to Tb427VSG-2034;ID=Tb427v9_000321700:pseudogene;has_internal_stop=true;has_frameshift=false;Target=Tb927.11.17120:mRNA 39 497;original_prot_length=506;Note=99.92 percent identity to VSG Tb427VSG-2034. The alignment length is 1278 nt, while the query VSG gene sequence is 1278 nt long. This is the most similar gene to Tb427VSG-2034 (Tb427VSG-2034 : GB Accession KC611342 : 1278nt : C-t…	0	0	0	0	0	0	0	0	0	0	0	0	0	0	0	0	0	0	0	0	0	0	0	0	0	0	0	0	0	0	0	0	0	0	0	0	0	0	0	0	0	0	0	0	0	0
Chr11_3B_Tb427v9	310878	312240	Name=Similar to Tb427VSG-3160;ID=Tb427v9_000322100:pseudogene;has_internal_stop=true;has_frameshift=true;Target=Tb11.v5.1023.1 22 477;original_prot_length=543;Note=98.15 percent identity to VSG Tb427VSG-3160. The alignment length is 1191 nt, while the query VSG gene sequence is 1191 nt long. This is the most similar gene to Tb427VSG-3160 (Tb427VSG-3160 : GB Accession KC611773 : 1191nt : Internal …	0	0	0	0	0	0	0	0	0	0	0	0	0	0	0	0	0	0	0	0	0	0	0	0	0	0	0	0	0	0	0	0	0	0	0	0	0	0	0	0	0	0	0	0	0	0
Chr11_3B_Tb427v9	324307	325761	Name=Tb427VSG-599;ID=Tb427v9_000322200;Note=98.97 percent identity to VSG Tb427VSG-599. The alignment length is 1455 nt, while the query VSG gene sequence is 1455 nt long. This is the most similar gene to Tb427VSG-599 (Tb427VSG-599 : GB Accession KC613726 : 1455nt : Complete : contig4155.) in the genome	0	0	0	0	0	0	0	0	0	0	0	0	0	0	0	0	0	0	0	0	0	0	0	0	0	0	0	0	0	0	0	0	0	0	0	0	0	0	0	0	0	0	0	0	0	0
Chr11_3B_Tb427v9	328908	330296	Name=Similar to Tb427VSG-1417;ID=Tb427v9_000322400:pseudogene;has_internal_stop=true;has_frameshift=false;Target=Tb927.11.19410:mRNA 24 463;original_prot_length=472;Note=98.77 percent identity to VSG Tb427VSG-1417. The alignment length is 1220 nt, while the query VSG gene sequence is 1224 nt long. This is the most similar gene to Tb427VSG-1417 (Tb427VSG-1417 : GB Accession KC612917 : 1224nt : N-t…	0	0	0	0	0	0	0	0	0	0	0	0	0	0	0	0	0	0	0	0	0	0	0	0	0	0	0	0	0	0	0	0	0	0	0	0	0	0	0	0	0	0	0	0	0	0
Chr11_3B_Tb427v9	332031	332894	Name=Tb427VSG-3800;ID=Tb427v9_000322500;Note=100.00 percent identity to VSG Tb427VSG-3800. The alignment length is 864 nt, while the query VSG gene sequence is 864 nt long. This is the most similar gene to Tb427VSG-3800 (Tb427VSG-3800 : GB Accession KC612386 : 864nt : Internal partial : contig7444.) in the genome	0	0	0	0	0	0	0	0	0	0	0	0	0	0	0	0	0	0	0	0	0	0	0	0	0	0	0	0	0	0	0	0	0	0	0	0	0	0	0	0	0	0	0	0	0	0
Chr11_3B_Tb427v9	351535	352749	Name=Similar to Tb427VSG-1470;ID=Tb427v9_000323000:pseudogene;has_internal_stop=false;has_frameshift=false;Target=Tb10.v4.0145:mRNA 16 421;original_prot_length=492;Note=99.41 percent identity to VSG Tb427VSG-1470. The alignment length is 1180 nt, while the query VSG gene sequence is 1179 nt long. This is the most similar gene to Tb427VSG-1470 (Tb427VSG-1470 : GB Accession KC612968 : 1179nt : N-te…	0	0	0	0	0	0	0	0	0	0	0	0	0	0	0	0	0	0	0	0	0	0	0	0	0	0	0	0	0	0	0	0	0	0	0	0	0	0	0	0	0	0	0	0	0	0
Chr11_3B_Tb427v9	358865	359920	Name=Tb427VSG-2098;ID=Tb427v9_000323300;Note=98.39 percent identity to VSG Tb427VSG-2098. The alignment length is 1056 nt, while the query VSG gene sequence is 1056 nt long. This is the third most similar gene to Tb427VSG-2098 (Tb427VSG-2098 : GB Accession KC611403 : 1056nt : C-terminus partial : contig2261.) in the genome	0	0	0	0	0	0	0	0	0	0	0	0	0	0	0	0	0	0	0	0	0	0	0	0	0	0	0	0	0	0	0	0	0	0	0	0	0	0	0	0	0	0	0	0	0	0
Chr11_3B_Tb427v9	362489	364037	Name=Similar to Tb427VSG-3034;ID=Tb427v9_000323400:pseudogene;has_internal_stop=true;has_frameshift=true;Target=Tb11.v5.0284.1 13 473;original_prot_length=501;Note=95.97 percent identity to VSG Tb427VSG-3034. The alignment length is 1440 nt, while the query VSG gene sequence is 1434 nt long. This is the second most similar gene to Tb427VSG-3034 (Tb427VSG-3034 : GB Accession KC611652 : 1434nt : In…	0	0	0	0	0	0	0	0	0	0	0	0	0	0	0	0	0	0	0	0	0	0	0	0	0	0	0	0	0	0	0	0	0	0	0	0	0	0	0	0	0	0	0	0	0	0
Chr11_3B_Tb427v9	366345	367553	Name=Tb427VSG-1421;ID=Tb427v9_000323600;Note=98.44 percent identity to VSG Tb427VSG-1421. The alignment length is 1218 nt, while the query VSG gene sequence is 1218 nt long. This is the second most similar gene to Tb427VSG-1421 (Tb427VSG-1421 : GB Accession KC612921 : 1218nt : N-terminus partial : contig3003.) in the genome	0	0	0	0	0	0	0	0	0	0	0	0	0	0	0	0	0	0	0	0	0	0	0	0	0	0	0	0	0	0	0	0	0	0	0	0	0	0	0	0	0	0	0	0	0	0
Chr11_3B_Tb427v9	383001	384416	Name=Tb427VSG-1149;ID=Tb427v9_000323900;Note=99.72 percent identity to VSG Tb427VSG-1149. The alignment length is 1416 nt 99.88 percent identity to VSG Tb427VSG-1819. The alignment length is 849 nt, while the query VSG gene sequence is 1416 nt long. This is the most similar gene to Tb427VSG-1149 (Tb427VSG-1149 : GB Accession KC612657 : 1416nt : N-terminus partial : contig8859.) in the genome	0	0	0	0	0	0	0	0	0	0	0	0	0	0	0	0	0	0	0	0	0	0	0	0	0	0	0	0	0	0	0	0	0	0	0	0	0	0	0	0	0	0	0	0	0	0
Chr11_3B_Tb427v9	386174	387541	Name=Tb427VSG-1811;ID=Tb427v9_000324000;Note=100.00 percent identity to VSG Tb427VSG-1811. The alignment length is 812 nt 99.74 percent identity to VSG Tb427VSG-3753. The alignment length is 775 nt, while the query VSG gene sequence is 858 nt long. This is the most similar gene to Tb427VSG-1811 (Tb427VSG-1811 : GB Accession KC613289 : 858nt : N-terminus partial : contig1902.) in the genome	0	0	0	0	0	0	0	0	0	0	0	0	0	0	0	0	0	0	0	0	0	0	0	0	0	0	0	0	0	0	0	0	0	0	0	0	0	0	0	0	0	0	0	0	0	0
Chr11_3B_Tb427v9	389055	389978	Name=Tb427VSG-3487;ID=Tb427v9_000324100;Note=100.00 percent identity to VSG Tb427VSG-3487. The alignment length is 924 nt, while the query VSG gene sequence is 924 nt long. This is the most similar gene to Tb427VSG-3487 (Tb427VSG-3487 : GB Accession KC612089 : 924nt : Internal partial : contig8102.) in the genome	0	0	0	0	0	0	0	0	0	0	0	0	0	0	0	0	0	0	0	0	0	0	0	0	0	0	0	0	0	0	0	0	0	0	0	0	0	0	0	0	0	0	0	0	0	0
Chr11_3B_Tb427v9	391958	393424	Name=Tb427VSG-560;ID=Tb427v9_000324200;Note=100.00 percent identity to VSG Tb427VSG-560. The alignment length is 1467 nt, while the query VSG gene sequence is 1467 nt long. This is the most similar gene to Tb427VSG-560 (Tb427VSG-560 : GB Accession KC613687 : 1467nt : Complete : contig3850.) in the genome	0	0	0	0	0	0	0	0	0	0	0	0	0	0	0	0	0	0	0	0	0	0	0	0	0	0	0	0	0	0	0	0	0	0	0	0	0	0	0	0	0	0	0	0	0	0
Chr11_3B_Tb427v9	403324	404852	Name=Similar to Tb427VSG-3720;ID=Tb427v9_000324600:pseudogene;has_internal_stop=true;has_frameshift=true;has_stop=true;Target=Tb08.27P2.240:mRNA 19 532;original_prot_length=532;Note=100.00 percent identity to VSG Tb427VSG-3720. The alignment length is 792 nt, while the query VSG gene sequence is 792 nt long. This is the most similar gene to Tb427VSG-3720 (Tb427VSG-3720 : GB Accession KC612311 : 7…	0	0	0	0	0	0	0	0	0	0	0	0	0	0	0	0	0	0	0	0	0	0	0	0	0	0	0	0	0	0	0	0	0	0	0	0	0	0	0	0	0	0	0	0	0	0
Chr11_3B_Tb427v9	416816	418093	Name=Tb427VSG-1355;ID=Tb427v9_000325100;Note=100.00 percent identity to VSG Tb427VSG-1355. The alignment length is 1278 nt 97.47 percent identity to VSG Tb427VSG-1880. The alignment length is 712 nt, while the query VSG gene sequence is 1278 nt long. This is the most similar gene to Tb427VSG-1355 (Tb427VSG-1355 : GB Accession KC612856 : 1278nt : N-terminus partial : contig7145.) in the genome	0	0	0	0	0	0	0	0	0	0	0	0	0	0	0	0	0	0	0	0	0	0	0	0	0	0	0	0	0	0	0	0	0	0	0	0	0	0	0	0	0	0	0	0	0	0
Chr11_3B_Tb427v9	419723	420570	Name=Tb427VSG-3781;ID=Tb427v9_000325200;Note=95.88 percent identity to VSG Tb427VSG-3781. The alignment length is 850 nt, while the query VSG gene sequence is 849 nt long. This is the second most similar gene to Tb427VSG-3781 (Tb427VSG-3781 : GB Accession KC612369 : 849nt : Internal partial : contig1075.) in the genome	0	0	0	0	0	0	0	0	0	0	0	0	0	0	0	0	0	0	0	0	0	0	0	0	0	0	0	0	0	0	0	0	0	0	0	0	0	0	0	0	0	0	0	0	0	0
Chr11_3B_Tb427v9	423950	425263	Name=Tb427VSG-1305;ID=Tb427v9_000325500;Note=100.00 percent identity to VSG Tb427VSG-1305. The alignment length is 1314 nt, while the query VSG gene sequence is 1314 nt long. This is the most similar gene to Tb427VSG-1305 (Tb427VSG-1305 : GB Accession KC612807 : 1314nt : N-terminus partial : contig6121.) in the genome	0	0	0	0	0	0	0	0	0	0	0	0	0	0	0	0	0	0	0	0	0	0	0	0	0	0	0	0	0	0	0	0	0	0	0	0	0	0	0	0	0	0	0	0	0	0
Chr11_3B_Tb427v9	435569	437011	Name=Similar to Tb427VSG-3674;ID=Tb427v9_000325800:pseudogene;has_internal_stop=true;has_frameshift=false;Target=Tb927.11.20240:mRNA 8 456;original_prot_length=485;Note=98.40 percent identity to VSG Tb427VSG-3674. The alignment length is 877 nt 98.40 percent identity to VSG Tb427VSG-3674. The alignment length is 877 nt, while the query VSG gene sequence is 879 nt long. This is the most similar ge…	0	0	0	0	0	0	0	0	0	0	0	0	0	0	0	0	0	0	0	0	0	0	0	0	0	0	0	0	0	0	0	0	0	0	0	0	0	0	0	0	0	0	0	0	0	0
Chr11_3B_Tb427v9	440434	441048	Name=Tb427VSG-2252;ID=Tb427v9_000325900;Note=99.51 percent identity to VSG Tb427VSG-2252. The alignment length is 615 nt 99.51 percent identity to VSG Tb427VSG-2252. The alignment length is 615 nt, while the query VSG gene sequence is 615 nt long. This is the most similar gene to Tb427VSG-2252 (Tb427VSG-2252 : GB Accession KC611541 : 615nt : C-terminus partial : contig3653.) in the genome	0	0	0	0	0	0	0	0	0	0	0	0	0	0	0	0	0	0	0	0	0	0	0	0	0	0	0	0	0	0	0	0	0	0	0	0	0	0	0	0	0	0	0	0	0	0
Chr11_3B_Tb427v9	443583	445094	Name=Tb427VSG-1283;ID=Tb427v9_000326100;Note=97.36 percent identity to VSG Tb427VSG-1283. The alignment length is 1327 nt, while the query VSG gene sequence is 1326 nt long. This is the most similar gene to Tb427VSG-1283 (Tb427VSG-1283 : GB Accession KC612786 : 1326nt : N-terminus partial : contig4763.) in the genome	0	0	0	0	0	0	0	0	0	0	0	0	0	0	0	0	0	0	0	0	0	0	0	0	0	0	0	0	0	0	0	0	0	0	0	0	0	0	0	0	0	0	0	0	0	0
Chr11_3B_Tb427v9	446977	448350	Name=Tb427VSG-1727;ID=Tb427v9_000326200;Note=99.68 percent identity to VSG Tb427VSG-1727. The alignment length is 939 nt 96.42 percent identity to VSG Tb427VSG-3686. The alignment length is 810 nt, while the query VSG gene sequence is 939 nt long. This is the most similar gene to Tb427VSG-1727 (Tb427VSG-1727 : GB Accession KC613209 : 942nt : N-terminus partial : contig6468.) in the genome	0	0	0	0	0	0	0	0	0	0	0	0	0	0	0	0	0	0	0	0	0	0	0	0	0	0	0	0	0	0	0	0	0	0	0	0	0	0	0	0	0	0	0	0	0	0
Chr11_3B_Tb427v9	450309	451415	Name=Tb427VSG-2082;ID=Tb427v9_000326400;Note=100.00 percent identity to VSG Tb427VSG-2082. The alignment length is 1107 nt, while the query VSG gene sequence is 1107 nt long. This is the most similar gene to Tb427VSG-2082 (Tb427VSG-2082 : GB Accession KC611388 : 1107nt : C-terminus partial : contig6023.) in the genome	0	0	0	0	0	0	0	0	0	0	0	0	0	0	0	0	0	0	0	0	0	0	0	0	0	0	0	0	0	0	0	0	0	0	0	0	0	0	0	0	0	0	0	0	0	0
Chr11_3B_Tb427v9	460041	460895	Name=Tb427VSG-1977;ID=Tb427v9_000326700;Note=100.00 percent identity to VSG Tb427VSG-1977. The alignment length is 855 nt, while the query VSG gene sequence is 855 nt long. This is the most similar gene to Tb427VSG-1977 (Tb427VSG-1977 : GB Accession KC613439 : 855nt : N-terminus partial : contig8582.) in the genome	0	0	0	0	0	0	0	0	0	0	0	0	0	0	0	0	0	0	0	0	0	0	0	0	0	0	0	0	0	0	0	0	0	0	0	0	0	0	0	0	0	0	0	0	0	0
Chr11_3B_Tb427v9	467406	468938	Name=Tb427VSG-2221;ID=Tb427v9_000327000;Note=99.83 percent identity to VSG Tb427VSG-2221. The alignment length is 1173 nt, while the query VSG gene sequence is 1173 nt long. This is the most similar gene to Tb427VSG-2221 (Tb427VSG-2221 : GB Accession KC611517 : 1173nt : C-terminus partial : contig7828.) in the genome	0	0	0	0	0	0	0	0	0	0	0	0	0	0	0	0	0	0	0	0	0	0	0	0	0	0	0	0	0	0	0	0	0	0	0	0	0	0	0	0	0	0	0	0	0	0
Chr11_3B_Tb427v9	477489	478451	Name=Tb427VSG-1705;ID=Tb427v9_000327200;Note=100.00 percent identity to VSG Tb427VSG-1705. The alignment length is 963 nt, while the query VSG gene sequence is 963 nt long. This is the most similar gene to Tb427VSG-1705 (Tb427VSG-1705 : GB Accession KC613187 : 963nt : N-terminus partial : contig5364.) in the genome	0	0	0	0	0	0	0	0	0	0	0	0	0	0	0	0	0	0	0	0	0	0	0	0	0	0	0	0	0	0	0	0	0	0	0	0	0	0	0	0	0	0	0	0	0	0
Chr11_3B_Tb427v9	480511	481903	Name=Similar to Tb427VSG-2111;ID=Tb427v9_000327300:pseudogene;has_internal_stop=false;has_frameshift=true;Target=Tb08.27P2.220:mRNA 30 499;original_prot_length=505;Note=99.82 percent identity to VSG Tb427VSG-2111. The alignment length is 1131 nt, while the query VSG gene sequence is 1131 nt long. This is the most similar gene to Tb427VSG-2111 (Tb427VSG-2111 : GB Accession KC611416 : 1131nt : C-te…	0	0	0	0	0	0	0	0	0	0	0	0	0	0	0	0	0	0	0	0	0	0	0	0	0	0	0	0	0	0	0	0	0	0	0	0	0	0	0	0	0	0	0	0	0	0
Chr11_3B_Tb427v9	485557	486719	Name=Similar to Tb427VSG-1652;ID=Tb427v9_000327400:pseudogene;has_internal_stop=true;has_frameshift=true;Target=Tb927.9.17380:mRNA 9 389;original_prot_length=453;Note=100.00 percent identity to VSG Tb427VSG-1652. The alignment length is 1011 nt, while the query VSG gene sequence is 1011 nt long. This is the most similar gene to Tb427VSG-1652 (Tb427VSG-1652 : GB Accession KC613141 : 1011nt : N-ter…	0	0	0	0	0	0	0	0	0	0	0	0	0	0	0	0	0	0	0	0	0	0	0	0	0	0	0	0	0	0	0	0	0	0	0	0	0	0	0	0	0	0	0	0	0	0
Chr11_3B_Tb427v9	492510	493438	Name=Tb427VSG-3576;ID=Tb427v9_000327900;Note=98.92 percent identity to VSG Tb427VSG-3576. The alignment length is 929 nt, while the query VSG gene sequence is 930 nt long. This is the most similar gene to Tb427VSG-3576 (Tb427VSG-3576 : GB Accession KC612170 : 930nt : Internal partial : contig2665.) in the genome	0	0	0	0	0	0	0	0	0	0	0	0	0	0	0	0	0	0	0	0	0	0	0	0	0	0	0	0	0	0	0	0	0	0	0	0	0	0	0	0	0	0	0	0	0	0
Chr11_3B_Tb427v9	496565	497788	Name=Tb427VSG-2066;ID=Tb427v9_000328000;Note=100.00 percent identity to VSG Tb427VSG-2066. The alignment length is 1224 nt, while the query VSG gene sequence is 1224 nt long. This is the most similar gene to Tb427VSG-2066 (Tb427VSG-2066 : GB Accession KC611373 : 1224nt : C-terminus partial : contig5534.) in the genome	0	0	0	0	0	0	0	0	0	0	0	0	0	0	0	0	0	0	0	0	0	0	0	0	0	0	0	0	0	0	0	0	0	0	0	0	0	0	0	0	0	0	0	0	0	0
Chr11_3B_Tb427v9	500294	501849	Name=Similar to Tb427VSG-387;ID=Tb427v9_000328100:pseudogene;has_internal_stop=true;has_frameshift=true;Target=Tb10.v4.0096:mRNA 1 519;original_prot_length=519;Note=99.04 percent identity to VSG Tb427VSG-387. The alignment length is 1557 nt, while the query VSG gene sequence is 1557 nt long. This is the most similar gene to Tb427VSG-387 (Tb427VSG-387 : GB Accession KC613532 : 1557nt : Complete : …	0	0	0	0	0	0	0	0	0	0	0	0	0	0	0	0	0	0	0	0	0	0	0	0	0	0	0	0	0	0	0	0	0	0	0	0	0	0	0	0	0	0	0	0	0	0
Chr11_3B_Tb427v9	530345	531880	Name=Similar to Tb427VSG-428;ID=Tb427v9_000329000:pseudogene;has_internal_stop=false;has_frameshift=false;has_start=true;Target=Tb927.3.150:mRNA 1 482;original_prot_length=535;Note=96.82 percent identity to VSG Tb427VSG-428. The alignment length is 1539 nt, while the query VSG gene sequence is 1536 nt long. This is the most similar gene to Tb427VSG-428 (Tb427VSG-428 : GB Accession KC613566 : 1536…	0	0	0	0	0	0	0	0	0	0	0	0	0	0	0	0	0	0	0	0	0	0	0	0	0	0	0	0	0	0	0	0	0	0	0	0	0	0	0	0	0	0	0	0	0	0
Chr11_3B_Tb427v9	537192	538478	Name=Tb427VSG-1341;ID=Tb427v9_000329200;Note=100.00 percent identity to VSG Tb427VSG-1341. The alignment length is 1287 nt, while the query VSG gene sequence is 1287 nt long. This is the most similar gene to Tb427VSG-1341 (Tb427VSG-1341 : GB Accession KC612843 : 1287nt : N-terminus partial : contig6308.) in the genome	0	0	0	0	0	0	0	0	0	0	0	0	0	0	0	0	0	0	0	0	0	0	0	0	0	0	0	0	0	0	0	0	0	0	0	0	0	0	0	0	0	0	0	0	0	0
Chr11_3B_Tb427v9	545199	546809	Name=Similar to Tb427VSG-3517;ID=Tb427v9_000329500:pseudogene;has_internal_stop=false;has_frameshift=false;Target=Tb11.v5.1023.1 28 542;original_prot_length=543;Note=99.92 percent identity to VSG Tb427VSG-3517. The alignment length is 1188 nt, while the query VSG gene sequence is 1188 nt long. This is the most similar gene to Tb427VSG-3517 (Tb427VSG-3517 : GB Accession KC612117 : 1188nt : Interna…	0	0	0	0	0	0	0	0	0	0	0	0	0	0	0	0	0	0	0	0	0	0	0	0	0	0	0	0	0	0	0	0	0	0	0	0	0	0	0	0	0	0	0	0	0	0
Chr11_3B_Tb427v9	561140	562642	Name=Similar to Tb427VSG-2040;ID=Tb427v9_000330000:pseudogene;has_internal_stop=true;has_frameshift=false;Target=Tb927.11.100:mRNA 6 446;original_prot_length=479;Note=100.00 percent identity to VSG Tb427VSG-2040. The alignment length is 1260 nt, while the query VSG gene sequence is 1260 nt long. This is the most similar gene to Tb427VSG-2040 (Tb427VSG-2040 : GB Accession KC611348 : 1260nt : C-ter…	0	0	0	0	0	0	0	0	0	0	0	0	0	0	0	0	0	0	0	0	0	0	0	0	0	0	0	0	0	0	0	0	0	0	0	0	0	0	0	0	0	0	0	0	0	0
Chr11_3B_Tb427v9	568266	569804	Name=Similar to Tb427VSG-1014;ID=Tb427v9_000330300:pseudogene;has_internal_stop=false;has_frameshift=false;Target=Tb09.v4.0031:mRNA 14 431;original_prot_length=476;Note=100.00 percent identity to VSG Tb427VSG-1014. The alignment length is 1539 nt, while the query VSG gene sequence is 1539 nt long. This is the most similar gene to Tb427VSG-1014 (Tb427VSG-1014 : GB Accession KC612527 : 1539nt : N-t…	0	0	0	0	0	0	0	0	0	0	0	0	0	0	0	0	0	0	0	0	0	0	0	0	0	0	0	0	0	0	0	0	0	0	0	0	0	0	0	0	0	0	0	0	0	0
Chr11_3B_Tb427v9	572792	573730	Name=Tb427VSG-2149;ID=Tb427v9_000330600;Note=99.47 percent identity to VSG Tb427VSG-2149. The alignment length is 939 nt, while the query VSG gene sequence is 939 nt long. This is the most similar gene to Tb427VSG-2149 (Tb427VSG-2149 : GB Accession KC611451 : 939nt : C-terminus partial : contig1766.) in the genome	0	0	0	0	0	0	0	0	0	0	0	0	0	0	0	0	0	0	0	0	0	0	0	0	0	0	0	0	0	0	0	0	0	0	0	0	0	0	0	0	0	0	0	0	0	0
Chr11_3B_Tb427v9	575285	576850	Name=Similar to Tb427VSG-1789;ID=Tb427v9_000330700:pseudogene;has_internal_stop=true;has_frameshift=false;Target=Tb927.8.130:mRNA 24 523;original_prot_length=526;Note=97.17 percent identity to VSG Tb427VSG-1789. The alignment length is 882 nt, while the query VSG gene sequence is 882 nt long. This is the most similar gene to Tb427VSG-1789 (Tb427VSG-1789 : GB Accession KC613267 : 882nt : N-terminu…	0	0	0	0	0	0	0	0	0	0	0	0	0	0	0	0	0	0	0	0	0	0	0	0	0	0	0	0	0	0	0	0	0	0	0	0	0	0	0	0	0	0	0	0	0	0
Chr11_3B_Tb427v9	590171	591199	Name=Tb427VSG-1628;ID=Tb427v9_000331100;Note=99.71 percent identity to VSG Tb427VSG-1628. The alignment length is 1029 nt, while the query VSG gene sequence is 1029 nt long. This is the most similar gene to Tb427VSG-1628 (Tb427VSG-1628 : GB Accession KC613117 : 1029nt : N-terminus partial : contig3387.) in the genome	0	0	0	0	0	0	0	0	0	0	0	0	0	0	0	0	0	0	0	0	0	0	0	0	0	0	0	0	0	0	0	0	0	0	0	0	0	0	0	0	0	0	0	0	0	0
Chr11_3B_Tb427v9	592965	593579	Name=Tb427VSG-2250;ID=Tb427v9_000331200;Note=98.21 percent identity to VSG Tb427VSG-2250. The alignment length is 615 nt 99.02 percent identity to VSG Tb427VSG-2252. The alignment length is 615 nt, while the query VSG gene sequence is 615 nt long. This is the second most similar gene to Tb427VSG-2250 (Tb427VSG-2250 : GB Accession KC611539 : 615nt : C-terminus partial : contig1230.) in the genome	0	0	0	0	0	0	0	0	0	0	0	0	0	0	0	0	0	0	0	0	0	0	0	0	0	0	0	0	0	0	0	0	0	0	0	0	0	0	0	0	0	0	0	0	0	0
Chr11_3B_Tb427v9	597000	598442	Name=Similar to Tb427VSG-3674;ID=Tb427v9_000331300:pseudogene;has_internal_stop=true;has_frameshift=false;Target=Tb927.11.20240:mRNA 8 456;original_prot_length=485;Note=95.56 percent identity to VSG Tb427VSG-3674. The alignment length is 878 nt 95.56 percent identity to VSG Tb427VSG-3674. The alignment length is 878 nt, while the query VSG gene sequence is 879 nt long. This is the third most simi…	0	0	0	0	0	0	0	0	0	0	0	0	0	0	0	0	0	0	0	0	0	0	0	0	0	0	0	0	0	0	0	0	0	0	0	0	0	0	0	0	0	0	0	0	0	0
Chr11_3B_Tb427v9	610868	612340	Name=Tb427VSG-480;ID=Tb427v9_000331500;Note=98.02 percent identity to VSG Tb427VSG-480. The alignment length is 1364 nt, while the query VSG gene sequence is 1509 nt long. This is the most similar gene to Tb427VSG-480 (Tb427VSG-480 : GB Accession KC613613 : 1509nt : Complete : contig5198.) in the genome	0	0	0	0	0	0	0	0	0	0	0	0	0	0	0	0	0	0	0	0	0	0	0	0	0	0	0	0	0	0	0	0	0	0	0	0	0	0	0	0	0	0	0	0	0	0
Chr11_3B_Tb427v9	621082	622662	Name=Tb427VSG-2006;ID=Tb427v9_000331900;Note=96.56 percent identity to VSG Tb427VSG-2006. The alignment length is 1513 nt, while the query VSG gene sequence is 1533 nt long. This is the second most similar gene to Tb427VSG-2006 (Tb427VSG-2006 : GB Accession KC611316 : 1533nt : C-terminus partial : contig1530.) in the genome	0	0	0	0	0	0	0	0	0	0	0	0	0	0	0	0	0	0	0	0	0	0	0	0	0	0	0	0	0	0	0	0	0	0	0	0	0	0	0	0	0	0	0	0	0	0
Chr11_3B_Tb427v9	623760	625237	Name=Similar to Tb427VSG-524;ID=Tb427v9_000332000:pseudogene;has_internal_stop=false;has_frameshift=true;Target=Tb927.11.18850.1 39 401;original_prot_length=404;Note=96.28 percent identity to VSG Tb427VSG-524. The alignment length is 1480 nt, while the query VSG gene sequence is 1479 nt long. This is the second most similar gene to Tb427VSG-524 (Tb427VSG-524 : GB Accession KC613652 : 1479nt : Com…	0	0	0	0	0	0	0	0	0	0	0	0	0	0	0	0	0	0	0	0	0	0	0	0	0	0	0	0	0	0	0	0	0	0	0	0	0	0	0	0	0	0	0	0	0	0
Chr11_3B_Tb427v9	633452	634984	Name=Tb427VSG-708;ID=Tb427v9_000332300;Note=98.56 percent identity to VSG Tb427VSG-708. The alignment length is 1533 nt, while the query VSG gene sequence is 1533 nt long. This is the most similar gene to Tb427VSG-708 (Tb427VSG-708 : GB Accession KC612456 : 1533nt : Complete almost : contig3340.) in the genome	0	0	0	0	0	0	0	0	0	0	0	0	0	0	0	0	0	0	0	0	0	0	0	0	0	0	0	0	0	0	0	0	0	0	0	0	0	0	0	0	0	0	0	0	0	0
Chr11_3B_Tb427v9	636415	637862	Name=Tb427VSG-607;ID=Tb427v9_000332400;Note=96.76 percent identity to VSG Tb427VSG-607. The alignment length is 1449 nt, while the query VSG gene sequence is 1452 nt long. This is the second most similar gene to Tb427VSG-607 (Tb427VSG-607 : GB Accession KC613734 : 1452nt : Complete : contig2851.) in the genome	0	0	0	0	0	0	0	0	0	0	0	0	0	0	0	0	0	0	0	0	0	0	0	0	0	0	0	0	0	0	0	0	0	0	0	0	0	0	0	0	0	0	0	0	0	0
Chr11_3B_Tb427v9	651058	652134	Name=Tb427VSG-3259;ID=Tb427v9_000332800;Note=99.16 percent identity to VSG Tb427VSG-3259. The alignment length is 1077 nt, while the query VSG gene sequence is 1077 nt long. This is the most similar gene to Tb427VSG-3259 (Tb427VSG-3259 : GB Accession KC611868 : 1077nt : Internal partial : contig1784.) in the genome	0	0	0	0	0	0	0	0	0	0	0	0	0	0	0	0	0	0	0	0	0	0	0	0	0	0	0	0	0	2	0	0	0	0	0	0	0	0	0	0	0	0	0	0	0	0
Chr11_3B_Tb427v9	662453	663976	Name=Similar to Tb427VSG-2058;ID=Tb427v9_000333400:pseudogene;has_internal_stop=true;has_frameshift=true;Target=Tb10.v4.0107:mRNA 1 498;original_prot_length=498;Note=100.00 percent identity to VSG Tb427VSG-2058. The alignment length is 1332 nt, while the query VSG gene sequence is 1332 nt long. This is the most similar gene to Tb427VSG-2058 (Tb427VSG-2058 : GB Accession KC611365 : 1332nt : C-term…	0	0	0	0	0	0	0	0	0	0	0	0	0	0	0	0	0	0	0	0	0	0	0	0	0	0	0	0	0	0	0	0	0	0	0	0	0	0	0	0	0	0	0	0	0	0
Chr11_3B_Tb427v9	675239	676536	Name=Similar to Tb427VSG-3785;ID=Tb427v9_000333900:pseudogene;has_internal_stop=true;has_frameshift=true;Target=Tb927.5.5640.1 1 433;original_prot_length=519;Note=97.09 percent identity to VSG Tb427VSG-3785. The alignment length is 790 nt, while the query VSG gene sequence is 795 nt long. This is the second most similar gene to Tb427VSG-3785 (Tb427VSG-3785 : GB Accession KC612372 : 795nt : Intern…	0	0	0	0	0	0	0	0	0	0	0	0	0	0	0	0	0	0	0	0	0	0	0	0	0	0	0	0	0	0	0	0	0	0	0	0	0	0	0	0	0	0	0	0	0	0
Chr11_3B_Tb427v9	684603	686060	Name=Tb427VSG-1401;ID=Tb427v9_000334400;Note=98.07 percent identity to VSG Tb427VSG-1401. The alignment length is 1241 nt, while the query VSG gene sequence is 1239 nt long. This is the second most similar gene to Tb427VSG-1401 (Tb427VSG-1401 : GB Accession KC612902 : 1239nt : N-terminus partial : contig2782.) in the genome	0	0	0	0	0	0	0	0	0	0	0	0	0	0	0	0	14	0	0	0	0	0	0	0	0	0	0	0	0	0	0	0	0	0	0	0	0	0	0	0	0	0	0	0	0	0
Chr11_3B_Tb427v9	695947	697461	Name=Tb427VSG-467;ID=Tb427v9_000334900;Note=100.00 percent identity to VSG Tb427VSG-467. The alignment length is 1515 nt, while the query VSG gene sequence is 1515 nt long. This is the most similar gene to Tb427VSG-467 (Tb427VSG-467 : GB Accession KC613602 : 1515nt : Complete : contig7753.) in the genome	0	0	0	0	0	0	0	0	0	0	0	0	0	0	0	0	0	0	0	0	0	0	0	0	0	0	0	0	0	0	0	0	0	0	0	0	0	0	0	0	0	0	0	0	0	0
Chr11_3B_Tb427v9	699870	701015	Name=Tb427VSG-1510;ID=Tb427v9_000335000;Note=100.00 percent identity to VSG Tb427VSG-1510. The alignment length is 1146 nt, while the query VSG gene sequence is 1146 nt long. This is the most similar gene to Tb427VSG-1510 (Tb427VSG-1510 : GB Accession KC613006 : 1146nt : N-terminus partial : contig9066.) in the genome	0	0	0	0	0	0	0	0	0	0	0	0	0	0	0	0	0	0	0	0	0	0	0	0	0	0	0	0	0	0	0	0	0	0	0	0	0	0	0	0	0	0	0	0	0	0
Chr11_3B_Tb427v9	703968	705113	Name=Tb427VSG-1509;ID=Tb427v9_000335100;Note=100.00 percent identity to VSG Tb427VSG-1509. The alignment length is 1146 nt, while the query VSG gene sequence is 1146 nt long. This is the most similar gene to Tb427VSG-1509 (Tb427VSG-1509 : GB Accession KC613005 : 1146nt : N-terminus partial : contig8323.) in the genome	0	0	0	0	0	0	0	0	0	0	0	0	0	0	0	0	0	0	0	0	0	0	0	0	0	0	0	0	0	0	0	0	0	0	0	0	0	0	0	0	0	0	0	0	0	0
Chr11_3B_Tb427v9	719399	720615	Name=Similar to Tb427VSG-3658;ID=Tb427v9_000335500:pseudogene;has_internal_stop=true;has_frameshift=true;Target=Tb11.v5.0136.1 34 437;original_prot_length=483;Note=100.00 percent identity to VSG Tb427VSG-3658. The alignment length is 827 nt, while the query VSG gene sequence is 828 nt long. This is the most similar gene to Tb427VSG-3658 (Tb427VSG-3658 : GB Accession KC612250 : 828nt : Internal pa…	0	0	0	0	0	0	0	0	0	0	0	0	0	0	0	0	0	0	0	0	0	0	0	0	0	0	0	0	0	0	0	0	0	0	0	0	0	0	0	0	0	0	0	0	0	0
Chr11_3B_Tb427v9	721573	722955	Name=Tb427VSG-658;ID=Tb427v9_000335600;Note=100.00 percent identity to VSG Tb427VSG-658. The alignment length is 1383 nt, while the query VSG gene sequence is 1383 nt long. This is the most similar gene to Tb427VSG-658 (Tb427VSG-658 : GB Accession KC613783 : 1383nt : Complete : contig2709.) in the genome	0	0	0	0	0	0	0	0	0	0	0	0	0	0	0	0	0	0	0	0	0	0	0	0	0	0	0	0	0	0	0	0	0	0	0	0	0	0	0	0	0	0	0	0	0	0
Chr11_3B_Tb427v9	745733	746563	Name=Tb427VSG-3649;ID=Tb427v9_000336500;Note=100.00 percent identity to VSG Tb427VSG-3649. The alignment length is 831 nt, while the query VSG gene sequence is 831 nt long. This is the most similar gene to Tb427VSG-3649 (Tb427VSG-3649 : GB Accession KC612241 : 831nt : Internal partial : contig7616.) in the genome	0	0	0	0	0	0	0	0	0	0	0	0	0	0	0	0	0	0	0	0	0	0	0	0	0	0	0	0	0	0	0	0	0	0	0	0	0	0	0	0	0	0	0	0	0	0
Chr11_3B_Tb427v9	753125	754732	Name=Similar to Tb427VSG-684;ID=Tb427v9_000336800:pseudogene;has_internal_stop=false;has_frameshift=false;Target=Tb927.11.18870.1 50 546;original_prot_length=568;Note=100.00 percent identity to VSG Tb427VSG-684. The alignment length is 1608 nt, while the query VSG gene sequence is 1608 nt long. This is the most similar gene to Tb427VSG-684 (Tb427VSG-684 : GB Accession KC611297 : 1608nt : C-termin…	0	0	0	0	0	0	0	0	0	0	0	0	0	0	0	0	0	0	0	0	0	0	0	0	0	0	0	0	0	0	0	0	0	0	0	0	0	0	0	0	0	0	0	0	0	0
Chr11_3B_Tb427v9	766792	768003	Name=Tb427VSG-3416;ID=Tb427v9_000337100;Note=100.00 percent identity to VSG Tb427VSG-3416. The alignment length is 958 nt, while the query VSG gene sequence is 963 nt long. This is the most similar gene to Tb427VSG-3416 (Tb427VSG-3416 : GB Accession KC612018 : 963nt : Internal partial : contig8244.) in the genome	0	0	0	0	0	0	0	0	0	0	0	0	0	0	0	0	0	0	0	0	0	0	0	0	0	0	0	0	0	0	0	0	0	0	0	0	0	0	0	0	0	0	0	0	0	0
Chr11_3B_Tb427v9	770087	771565	Name=Similar to Tb427VSG-2299;ID=Tb427v9_000337200:pseudogene;has_internal_stop=true;has_frameshift=false;has_start=true;has_stop=true;Target=Tb927.10.16230:mRNA 1 488;original_prot_length=488;Note=99.20 percent identity to VSG Tb427VSG-2299. The alignment length is 879 nt, while the query VSG gene sequence is 879 nt long. This is the most similar gene to Tb427VSG-2299 (Tb427VSG-2299 : GB Accessi…	0	0	0	0	0	0	0	0	0	0	0	0	0	0	0	0	0	0	0	0	0	0	0	0	0	0	0	0	0	0	0	0	0	0	0	0	0	0	0	0	0	0	0	0	0	0
Chr11_3B_Tb427v9	773485	774876	Name=Tb427VSG-512;ID=Tb427v9_000337300;Note=96.03 percent identity to VSG Tb427VSG-512. The alignment length is 1311 nt 99.86 percent identity to VSG Tb427VSG-3081. The alignment length is 1392 nt, while the query VSG gene sequence is 1311 nt long. This is the second most similar gene to Tb427VSG-512 (Tb427VSG-512 : GB Accession KC613640 : 1311nt : Complete : contig2891.) in the genome	0	0	0	0	0	0	0	0	0	0	0	0	0	0	0	0	0	0	0	0	0	0	0	0	0	0	0	0	0	0	0	0	0	0	0	0	0	0	0	0	0	0	0	0	0	0
Chr11_3B_Tb427v9	795566	797017	Name=Tb427VSG-608;ID=Tb427v9_000337900;Note=100.00 percent identity to VSG Tb427VSG-608. The alignment length is 1452 nt, while the query VSG gene sequence is 1452 nt long. This is the most similar gene to Tb427VSG-608 (Tb427VSG-608 : GB Accession KC613735 : 1452nt : Complete : contig6946.) in the genome	0	0	0	0	0	0	0	0	0	0	0	0	0	0	0	0	0	0	0	0	0	0	0	0	0	0	0	0	0	0	0	0	0	0	0	0	0	0	0	0	0	0	0	0	0	0
Chr11_3B_Tb427v9	799537	800508	Name=Tb427VSG-3403;ID=Tb427v9_000338000;Note=100.00 percent identity to VSG Tb427VSG-3403. The alignment length is 972 nt, while the query VSG gene sequence is 972 nt long. This is the most similar gene to Tb427VSG-3403 (Tb427VSG-3403 : GB Accession KC612005 : 972nt : Internal partial : contig3230.) in the genome	0	0	0	0	0	0	0	0	0	0	0	0	0	0	0	0	0	0	0	0	0	0	0	0	0	0	0	0	0	0	0	0	0	0	0	0	0	0	0	0	0	0	0	0	0	0
Chr11_3B_Tb427v9	805353	806846	Name=Tb427VSG-499;ID=Tb427v9_000338200;Note=100.00 percent identity to VSG Tb427VSG-499. The alignment length is 1494 nt, while the query VSG gene sequence is 1494 nt long. This is the most similar gene to Tb427VSG-499 (Tb427VSG-499 : GB Accession KC613629 : 1494nt : Complete : contig7726.) in the genome	0	0	0	0	0	0	0	0	0	0	0	0	0	0	0	0	0	0	0	0	0	0	0	0	0	0	0	0	0	0	0	0	0	0	0	0	0	0	0	0	0	0	0	0	0	0
Chr11_3B_Tb427v9	807959	808958	Name=Tb427VSG-1658;ID=Tb427v9_000338300;Note=99.23 percent identity to VSG Tb427VSG-1658. The alignment length is 907 nt, while the query VSG gene sequence is 906 nt long. This is the most similar gene to Tb427VSG-1658 (Tb427VSG-1658 : GB Accession KC613145 : 906nt : N-terminus partial mutated ATG : contig1797.) in the genome	0	0	0	0	0	0	0	0	0	0	0	0	0	0	0	0	0	0	0	0	0	0	0	0	0	0	0	0	0	0	0	0	0	0	0	0	0	0	0	0	0	0	0	0	0	0
Chr11_3B_Tb427v9	813906	815449	Name=Similar to Tb427VSG-1532;ID=Tb427v9_000338600:pseudogene;has_internal_stop=true;has_frameshift=true;Target=Tb927.4.5560:mRNA 8 515;original_prot_length=517;Note=98.75 percent identity to VSG Tb427VSG-1532. The alignment length is 1123 nt, while the query VSG gene sequence is 1122 nt long. This is the most similar gene to Tb427VSG-1532 (Tb427VSG-1532 : GB Accession KC613027 : 1122nt : N-termi…	0	0	0	0	0	0	0	0	0	0	0	0	0	0	0	0	0	0	0	0	0	0	0	0	0	0	0	0	0	0	0	0	0	0	0	0	0	0	0	0	0	0	0	0	0	0
Chr11_3B_Tb427v9	821266	822756	Name=Similar to Tb427VSG-1498;ID=Tb427v9_000339000:pseudogene;has_internal_stop=false;has_frameshift=true;has_start=true;has_stop=true;Target=Tb09.v4.0191:mRNA 1 499;original_prot_length=499;Note=96.81 percent identity to VSG Tb427VSG-1498. The alignment length is 1161 nt, while the query VSG gene sequence is 1155 nt long. This is the most similar gene to Tb427VSG-1498 (Tb427VSG-1498 : GB Accessi…	0	0	0	0	0	0	0	0	0	0	0	0	0	0	0	0	0	0	0	0	0	0	0	0	0	0	0	0	0	0	0	0	0	0	0	0	0	0	0	0	0	0	0	0	0	0
Chr11_3B_Tb427v9	837059	838540	Name=Tb427VSG-520;ID=Tb427v9_000339400;Note=99.60 percent identity to VSG Tb427VSG-520. The alignment length is 1482 nt, while the query VSG gene sequence is 1482 nt long. This is the most similar gene to Tb427VSG-520 (Tb427VSG-520 : GB Accession KC613648 : 1482nt : Complete : contig2834.) in the genome	0	0	0	0	0	0	0	0	0	0	0	0	0	0	0	0	0	0	0	0	0	0	0	0	0	0	0	0	0	0	0	0	0	0	0	0	0	0	0	0	0	0	0	0	0	0
Chr11_3B_Tb427v9	840915	842441	Name=Tb427VSG-1021;ID=Tb427v9_000339600;Note=100.00 percent identity to VSG Tb427VSG-1021. The alignment length is 1527 nt, while the query VSG gene sequence is 1527 nt long. This is the most similar gene to Tb427VSG-1021 (Tb427VSG-1021 : GB Accession KC612533 : 1527nt : N-terminus partial : contig2834.) in the genome	0	0	0	0	0	0	0	0	0	0	0	0	0	0	0	0	0	0	0	0	0	0	0	0	0	0	0	0	0	0	0	0	0	0	0	0	0	0	0	0	0	0	0	0	0	0
Chr11_3B_Tb427v9	844418	845721	Name=Similar to Tb427VSG-3744;ID=Tb427v9_000339700:pseudogene;has_internal_stop=true;has_frameshift=true;Target=Tb927.1.5300:mRNA 6 435;original_prot_length=464;Note=100.00 percent identity to VSG Tb427VSG-3744. The alignment length is 777 nt, while the query VSG gene sequence is 777 nt long. This is the most similar gene to Tb427VSG-3744 (Tb427VSG-3744 : GB Accession KC612334 : 777nt : Internal …	0	0	0	0	0	0	0	0	0	0	0	0	0	0	0	0	0	0	0	0	0	0	0	0	0	0	0	0	0	0	0	0	0	0	0	0	0	0	0	0	0	0	0	0	0	0
Chr11_3B_Tb427v9	848101	849729	Name=Tb427VSG-786;ID=Tb427v9_000339800;Note=100.00 percent identity to VSG Tb427VSG-786. The alignment length is 1629 nt, while the query VSG gene sequence is 1629 nt long. This is the most similar gene to Tb427VSG-786 (Tb427VSG-786 : GB Accession KC613809 : 1629nt : Complete but extended : contig1949.) in the genome	0	0	0	0	0	0	0	0	0	0	0	0	0	0	0	0	0	0	0	0	0	0	0	0	0	0	0	0	0	0	0	0	0	0	0	0	0	0	0	0	0	0	0	0	0	0
Chr11_3B_Tb427v9	852432	853913	Name=Similar to Tb427VSG-3482;ID=Tb427v9_000339900:pseudogene;has_internal_stop=true;has_frameshift=true;Target=Tb927.11.17320:mRNA 15 503;original_prot_length=504;Note=95.92 percent identity to VSG Tb427VSG-3482. The alignment length is 1127 nt, while the query VSG gene sequence is 1128 nt long. This is the third most similar gene to Tb427VSG-3482 (Tb427VSG-3482 : GB Accession KC612084 : 1128nt …	0	0	0	0	0	0	0	0	0	0	0	0	0	0	0	0	0	0	0	0	0	0	0	0	0	0	0	0	0	0	0	0	0	0	0	0	0	0	0	0	0	0	0	0	0	0
Chr11_3B_Tb427v9	863212	864711	Name=Tb427VSG-488;ID=Tb427v9_000340200;Note=100.00 percent identity to VSG Tb427VSG-488. The alignment length is 1500 nt, while the query VSG gene sequence is 1500 nt long. This is the most similar gene to Tb427VSG-488 (Tb427VSG-488 : GB Accession KC613620 : 1500nt : Complete : contig5837.) in the genome	0	0	0	0	0	0	0	0	0	0	0	0	0	0	0	0	0	0	0	0	0	0	0	0	0	0	0	0	0	0	0	0	0	0	0	0	0	0	0	0	0	0	0	0	0	0
Chr11_3B_Tb427v9	867248	868762	Name=Similar to Tb427VSG-3566;ID=Tb427v9_000340400:pseudogene;has_internal_stop=true;has_frameshift=false;has_start=true;has_stop=true;Target=Tb11.v5.0974.1 16 520;original_prot_length=520;Note=100.00 percent identity to VSG Tb427VSG-3566. The alignment length is 872 nt, while the query VSG gene sequence is 872 nt long. This is the most similar gene to Tb427VSG-3566 (Tb427VSG-3566 : GB Accession …	0	0	0	0	0	0	0	0	0	0	0	0	0	0	0	0	0	0	0	0	0	0	0	0	0	0	0	0	0	0	0	0	0	0	0	0	0	0	0	0	0	0	0	0	0	0
Chr11_3B_Tb427v9	871902	872770	Name=Tb427VSG-2177;ID=Tb427v9_000340600;Note=99.89 percent identity to VSG Tb427VSG-2177. The alignment length is 870 nt, while the query VSG gene sequence is 870 nt long. This is the most similar gene to Tb427VSG-2177 (Tb427VSG-2177 : GB Accession KC611477 : 870nt : C-terminus partial extended : contig2070.) in the genome	0	0	0	0	0	0	0	0	0	0	0	0	0	0	0	0	0	0	0	0	0	0	0	0	0	2	0	0	0	0	0	0	0	0	0	0	0	0	0	0	0	0	0	0	0	0
Chr11_3B_Tb427v9	883596	885182	Name=Similar to Tb427VSG-1062;ID=Tb427v9_000341100:pseudogene;has_internal_stop=true;has_frameshift=false;has_start=true;Target=Tb08.27P2.240:mRNA 1 531;original_prot_length=532;Note=100.00 percent identity to VSG Tb427VSG-1062. The alignment length is 1470 nt, while the query VSG gene sequence is 1470 nt long. This is the most similar gene to Tb427VSG-1062 (Tb427VSG-1062 : GB Accession KC612572 …	0	0	0	0	0	0	0	0	0	0	0	0	0	0	0	0	0	0	0	0	0	0	0	0	0	0	0	0	0	0	0	0	0	0	0	0	0	0	0	0	0	0	0	0	0	0
Chr11_5A_Tb427v9	8094	9488	Name=Tb427VSG-653;ID=Tb427v9_000341800;Note=100.00 percent identity to VSG Tb427VSG-653. The alignment length is 1395 nt, while the query VSG gene sequence is 1395 nt long. This is the most similar gene to Tb427VSG-653 (Tb427VSG-653 : GB Accession KC613778 : 1395nt : Complete : contig90023.) in the genome;VSG_type=Metacyclic Expression Site	0	0	0	44	498	38	10	4	222	0	0	0	0	20	0	10	4	0	4	0	0	0	4	0	0	0	0	0	0	0	0	0	0	0	0	0	0	0	0	0	0	0	0	0	0	0
Chr11_core_Tb427v9	3459677	3460939	Name=Tb427VSG-1373;ID=Tb427v9_000480100;Note=100.00 percent identity to VSG Tb427VSG-1373. The alignment length is 1263 nt, while the query VSG gene sequence is 1263 nt long. This is the most similar gene to Tb427VSG-1373 (Tb427VSG-1373 : GB Accession KC612874 : 1263nt : N-terminus partial : contig3829.) in the genome	62	10	0	51	175	32	28	0	27	41	74	29	27	41	57	28	50	2	0	83	0	0	23	0	0	0	766	0	0	0	0	0	0	0	0	0	0	0	0	0	0	0	0	0	0	0
Chr1_3A_Tb427v9	224	1270	Name=Similar to Tb427VSG-1619;ID=Tb427v9_000526100:pseudogene;has_internal_stop=false;has_frameshift=false;Target=Tb11.v5.0213.1 5 327;original_prot_length=340;Note=100.00 percent identity to VSG Tb427VSG-1619. The alignment length is 1035 nt, while the query VSG gene sequence is 1035 nt long. This is the most similar gene to Tb427VSG-1619 (Tb427VSG-1619 : GB Accession KC613108 : 1035nt : N-termi…	0	0	4	34	4	24	1	14	19	0	0	0	0	1	18	0	1	23	10	62	0	6	0	0	0	0	0	0	0	0	0	0	0	0	0	0	0	0	0	0	0	0	0	0	0	0
Chr1_3A_Tb427v9	14186	15547	Name=Similar to Tb427VSG-665;ID=Tb427v9_000527000;Note=100.00 percent identity to VSG Tb427VSG-665. The alignment length is 1362 nt, while the query VSG gene sequence is 1362 nt long. This is the most similar gene to Tb427VSG-665 (Tb427VSG-665 : GB Accession KC613789 : 1362nt : Complete : contig5814.) in the genome;ratt_ortholog=Tb927.1.5170	15	17	20	0	100	5	0	15	2	85	10	78	13	0	35	160	6	0	10	45	0	117	0	0	0	0	0	0	0	0	0	0	0	0	0	0	0	0	0	0	0	0	0	2416	0	0
Chr1_3A_Tb427v9	35762	37090	Name=Tb427VSG-1299;ID=Tb427v9_000528100;Note=100.00 percent identity to VSG Tb427VSG-1299. The alignment length is 1329 nt, while the query VSG gene sequence is 1329 nt long. This is the most similar gene to Tb427VSG-1299 (Tb427VSG-1299 : GB Accession KC611609 : 1329nt : Internal partial : contig2244.) in the genome	0	0	0	0	0	0	0	0	0	0	0	0	0	0	0	0	0	0	0	0	0	0	0	0	0	0	0	0	0	0	0	0	0	0	0	0	0	0	0	0	0	0	0	0	0	0
Chr1_3A_Tb427v9	50174	51565	Name=Tb427VSG-1191;ID=Tb427v9_000528200;Note=100.00 percent identity to VSG Tb427VSG-1191. The alignment length is 1392 nt, while the query VSG gene sequence is 1392 nt long. This is the most similar gene to Tb427VSG-1191 (Tb427VSG-1191 : GB Accession KC612698 : 1392nt : N-terminus partial : contig8345.) in the genome	0	0	0	0	0	0	0	0	0	0	0	0	0	0	0	0	0	0	0	0	0	0	0	0	0	0	0	0	0	0	0	0	0	0	0	0	0	0	0	0	0	0	0	0	0	0
Chr1_3A_Tb427v9	58050	59369	Name=Tb427VSG-1295;ID=Tb427v9_000528400;Note=100.00 percent identity to VSG Tb427VSG-1295. The alignment length is 1320 nt, while the query VSG gene sequence is 1320 nt long. This is the most similar gene to Tb427VSG-1295 (Tb427VSG-1295 : GB Accession KC612798 : 1320nt : N-terminus partial : contig6117.) in the genome	0	0	0	0	0	0	0	0	0	0	0	0	0	0	0	0	0	0	0	0	0	0	0	0	0	0	0	0	0	0	0	0	0	0	0	0	0	0	0	0	0	0	0	0	0	0
Chr1_3A_Tb427v9	66997	68553	Name=Tb427VSG-694;ID=Tb427v9_000528600;Note=100.00 percent identity to VSG Tb427VSG-694. The alignment length is 1557 nt, while the query VSG gene sequence is 1557 nt long. This is the most similar gene to Tb427VSG-694 (Tb427VSG-694 : GB Accession KC613799 : 1557nt : Complete : contig3939.) in the genome	0	0	0	0	0	0	0	0	0	0	0	0	0	0	0	0	0	0	0	0	0	0	0	0	0	0	0	0	0	0	0	0	0	0	0	0	0	0	0	0	0	0	0	0	0	0
Chr1_3A_Tb427v9	78246	79820	Name=Tb427VSG-3598;ID=Tb427v9_000529200;Note=95.55 percent identity to VSG Tb427VSG-3598. The alignment length is 832 nt, while the query VSG gene sequence is 858 nt long. This is not one of the most similar genes to Tb427VSG-3598 (Tb427VSG-3598 : GB Accession KC612192 : 858nt : Internal partial : contig4248.) in the genome	0	0	0	0	0	0	0	0	0	0	0	0	0	0	0	0	0	0	0	0	0	0	0	0	0	0	0	0	0	0	0	0	0	0	0	0	0	0	0	0	0	0	0	0	0	0
Chr1_3A_Tb427v9	87827	89296	Name=Tb427VSG-549;ID=Tb427v9_000529600;Note=100.00 percent identity to VSG Tb427VSG-549. The alignment length is 1470 nt, while the query VSG gene sequence is 1470 nt long. This is the most similar gene to Tb427VSG-549 (Tb427VSG-549 : GB Accession KC613676 : 1470nt : Complete : contig3939.) in the genome	0	0	0	0	0	0	0	0	0	0	0	0	0	0	0	0	0	0	0	0	0	0	0	0	0	0	0	0	0	0	0	0	0	0	0	0	0	0	0	0	0	0	0	0	0	0
Chr1_3A_Tb427v9	91437	92881	Name=Similar to Tb427VSG-2253;ID=Tb427v9_000529800:pseudogene;has_internal_stop=false;has_frameshift=true;Target=Tb08.27P2.140:mRNA 1 447;original_prot_length=532;Note=100.00 percent identity to VSG Tb427VSG-2253. The alignment length is 522 nt, while the query VSG gene sequence is 522 nt long. This is the most similar gene to Tb427VSG-2253 (Tb427VSG-2253 : GB Accession KC611542 : 522nt : C-termi…	0	0	0	0	0	0	0	0	0	0	0	0	0	0	0	0	0	0	0	0	0	0	0	0	0	0	0	0	0	0	0	0	0	0	0	0	0	0	0	0	0	0	0	0	0	0
Chr1_3A_Tb427v9	106526	108006	Name=Similar to Tb427VSG-1054;ID=Tb427v9_000530200:pseudogene;has_internal_stop=false;has_frameshift=true;Target=Tb927.11.17110.1 30 463;original_prot_length=471;Note=96.96 percent identity to VSG Tb427VSG-1054. The alignment length is 1482 nt 96.94 percent identity to VSG Tb427VSG-1846. The alignment length is 816 nt, while the query VSG gene sequence is 1482 nt long. This is the third most simi…	0	0	0	0	0	0	0	0	0	0	0	0	0	0	0	0	0	0	0	0	0	0	0	0	0	0	0	0	0	0	0	0	0	0	0	0	0	0	0	0	0	0	0	0	0	0
Chr1_3A_Tb427v9	129080	130513	Name=Tb427VSG-3024;ID=Tb427v9_000530900;Note=100.00 percent identity to VSG Tb427VSG-3024. The alignment length is 1434 nt, while the query VSG gene sequence is 1434 nt long. This is the most similar gene to Tb427VSG-3024 (Tb427VSG-3024 : GB Accession KC611642 : 1434nt : Internal partial : contig5194.) in the genome	0	0	0	0	0	0	0	0	0	0	0	0	0	0	0	0	0	0	0	0	0	0	0	0	0	0	0	0	0	0	0	0	0	0	0	0	0	0	0	0	0	0	0	0	0	0
Chr1_3A_Tb427v9	131811	132923	Name=Tb427VSG-2202;ID=Tb427v9_000531000;Note=99.91 percent identity to VSG Tb427VSG-2202. The alignment length is 1113 nt, while the query VSG gene sequence is 1113 nt long. This is the most similar gene to Tb427VSG-2202 (Tb427VSG-2202 : GB Accession KC611499 : 1113nt : C-terminus partial : contig5194.) in the genome	0	0	0	0	0	0	0	0	0	0	0	0	0	0	0	0	0	0	0	0	0	0	0	0	0	0	0	0	0	0	0	0	0	0	0	0	0	0	0	0	0	0	0	0	0	0
Chr1_3A_Tb427v9	143624	145026	Name=Similar to Tb427VSG-3057;ID=Tb427v9_000531200:pseudogene;has_internal_stop=false;has_frameshift=true;Target=Tb927.10.16370:mRNA 10 459;original_prot_length=479;Note=99.77 percent identity to VSG Tb427VSG-3057. The alignment length is 1324 nt, while the query VSG gene sequence is 1332 nt long. This is the most similar gene to Tb427VSG-3057 (Tb427VSG-3057 : GB Accession KC611674 : 1332nt : Int…	0	0	0	0	0	0	0	0	0	0	0	0	0	0	0	0	0	0	0	0	0	0	0	0	0	0	0	0	0	0	0	0	0	0	0	0	0	0	0	0	0	0	0	0	0	0
Chr1_3A_Tb427v9	157624	158922	Name=Tb427VSG-1318;ID=Tb427v9_000531500;Note=100.00 percent identity to VSG Tb427VSG-1318. The alignment length is 1299 nt, while the query VSG gene sequence is 1299 nt long. This is the most similar gene to Tb427VSG-1318 (Tb427VSG-1318 : GB Accession KC612820 : 1299nt : N-terminus partial : contig3111.) in the genome	0	0	0	0	0	0	0	0	0	0	0	0	0	0	0	0	0	0	0	0	0	0	0	0	0	0	0	0	0	0	0	0	0	0	0	0	0	0	0	0	0	0	0	0	0	0
Chr1_3A_Tb427v9	160314	161495	Name=Tb427VSG-3209;ID=Tb427v9_000531600;Note=98.82 percent identity to VSG Tb427VSG-3209. The alignment length is 1182 nt, while the query VSG gene sequence is 1182 nt long. This is the third most similar gene to Tb427VSG-3209 (Tb427VSG-3209 : GB Accession KC611820 : 1182nt : Internal partial : contig877.) in the genome	0	0	0	0	0	0	0	0	0	0	0	0	0	0	0	0	0	0	0	0	0	0	0	0	0	0	0	0	0	0	0	0	0	0	0	0	0	0	0	0	0	0	0	0	0	0
Chr1_3A_Tb427v9	163574	165001	Name=Similar to Tb427VSG-3250;ID=Tb427v9_000531700:pseudogene;has_internal_stop=true;has_frameshift=false;Target=Tb927.11.18470.1 2 417;original_prot_length=425;Note=99.63 percent identity to VSG Tb427VSG-3250. The alignment length is 1086 nt, while the query VSG gene sequence is 1086 nt long. This is the most similar gene to Tb427VSG-3250 (Tb427VSG-3250 : GB Accession KC611859 : 1086nt : Interna…	0	0	0	0	0	0	0	0	0	0	0	0	0	0	0	0	0	0	0	0	0	0	0	0	0	0	0	0	0	0	0	0	0	0	0	0	0	0	0	0	0	0	0	0	0	0
Chr1_3A_Tb427v9	170153	171586	Name=Tb427VSG-1131;ID=Tb427v9_000531900;Note=96.94 percent identity to VSG Tb427VSG-1131. The alignment length is 1437 nt 98.29 percent identity to VSG Tb427VSG-1978. The alignment length is 821 nt, 97.29 percent identity to VSG Tb427VSG-3015. The alignment length is 1326 nt, while the query VSG gene sequence is 1425 nt long. This is the third most similar gene to Tb427VSG-1131 (Tb427VSG-1131 : G…	0	0	0	0	0	0	0	0	0	0	0	0	0	0	0	0	0	0	0	0	0	0	0	0	0	0	0	0	0	0	0	0	0	0	0	0	0	0	0	0	0	0	0	0	0	0
Chr1_3A_Tb427v9	177003	178302	Name=Similar to Tb427VSG-1609;ID=Tb427v9_000532100:pseudogene;has_internal_stop=true;has_frameshift=true;Target=Tb11.v5.1033.1 1 434;original_prot_length=447;Note=99.81 percent identity to VSG Tb427VSG-1609. The alignment length is 1044 nt, while the query VSG gene sequence is 1044 nt long. This is the second most similar gene to Tb427VSG-1609 (Tb427VSG-1609 : GB Accession KC613098 : 1044nt : N-t…	0	0	0	0	0	0	0	0	0	0	0	0	0	0	0	0	0	0	0	0	0	0	0	0	0	0	0	0	0	0	0	0	0	0	0	0	0	0	0	0	0	0	0	0	0	0
Chr1_3A_Tb427v9	180512	181326	Name=Tb427VSG-3730;ID=Tb427v9_000532200;Note=99.88 percent identity to VSG Tb427VSG-3730. The alignment length is 816 nt, while the query VSG gene sequence is 816 nt long. This is the second most similar gene to Tb427VSG-3730 (Tb427VSG-3730 : GB Accession KC612321 : 816nt : Internal partial : contig1335.) in the genome	0	0	0	0	0	0	0	0	0	0	0	0	0	0	0	0	0	0	0	0	0	0	0	0	0	0	0	0	0	0	0	0	0	0	0	0	0	0	0	0	0	0	0	0	0	0
Chr1_3A_Tb427v9	185653	187237	Name=Similar to Tb427VSG-1952;ID=Tb427v9_000532400:pseudogene;has_internal_stop=false;has_frameshift=true;Target=Tb927.3.370:mRNA 39 528;original_prot_length=544;Note=99.47 percent identity to VSG Tb427VSG-1952. The alignment length is 1503 nt, while the query VSG gene sequence is 1503 nt long. This is the most similar gene to Tb427VSG-1952 (Tb427VSG-1952 : GB Accession KC613421 : 1503nt : Comple…	0	0	0	0	0	0	0	0	0	0	0	0	0	0	0	0	0	0	0	0	0	0	0	0	0	0	0	0	0	0	0	0	0	0	0	0	0	0	0	0	0	0	0	0	0	0
Chr1_3A_Tb427v9	189169	190744	Name=Similar to Tb427VSG-361;ID=Tb427v9_000532500:pseudogene;has_internal_stop=false;has_frameshift=true;Target=Tb11.v5.0981.1 1 192;original_prot_length=194;Note=98.54 percent identity to VSG Tb427VSG-361. The alignment length is 1576 nt, while the query VSG gene sequence is 1575 nt long. This is the second most similar gene to Tb427VSG-361 (Tb427VSG-361 : GB Accession KC613506 : 1575nt : Comple…	0	0	0	0	0	0	0	0	0	0	0	0	0	0	0	0	0	0	0	0	0	0	0	0	0	0	0	0	0	0	0	0	0	0	0	0	0	0	0	0	0	0	0	0	0	0
Chr1_3A_Tb427v9	192973	194331	Name=Tb427VSG-1236;ID=Tb427v9_000532600;Note=99.93 percent identity to VSG Tb427VSG-1236. The alignment length is 1359 nt 97.28 percent identity to VSG Tb427VSG-3510. The alignment length is 736 nt, while the query VSG gene sequence is 1359 nt long. This is the forth most similar gene to Tb427VSG-1236 (Tb427VSG-1236 : GB Accession KC612741 : 1359nt : N-terminus partial : contig3007.) in the genome	0	0	0	0	0	0	0	0	0	0	0	0	0	0	0	0	0	0	0	0	0	0	0	0	0	0	0	0	0	0	0	0	0	0	0	0	0	0	0	0	0	0	0	0	0	0
Chr1_3A_Tb427v9	208957	210520	Name=Similar to Tb427VSG-1007;ID=Tb427v9_000533000:pseudogene;has_internal_stop=false;has_frameshift=true;Target=Tb10.v4.0152:mRNA 1 467;original_prot_length=542;Note=98.47 percent identity to VSG Tb427VSG-1007. The alignment length is 1506 nt, while the query VSG gene sequence is 1506 nt long. This is the most similar gene to Tb427VSG-1007 (Tb427VSG-1007 : GB Accession KC612521 : 1506nt : N-term…	0	0	0	0	0	0	0	0	0	0	0	0	0	0	0	0	0	0	0	0	0	0	0	0	0	0	0	0	0	0	0	0	0	0	0	0	0	0	0	0	0	0	0	0	0	0
Chr1_3A_Tb427v9	212272	213779	Name=Tb427VSG-477;ID=Tb427v9_000533100;Note=99.34 percent identity to VSG Tb427VSG-477. The alignment length is 1509 nt 98.24 percent identity to VSG Tb427VSG-2190. The alignment length is 795 nt, while the query VSG gene sequence is 1509 nt long. This is the second most similar gene to Tb427VSG-477 (Tb427VSG-477 : GB Accession KC613610 : 1509nt : Complete : contig2286.) in the genome	0	0	0	0	0	0	0	0	0	0	0	0	0	0	0	0	0	0	0	0	0	0	0	0	0	0	0	0	0	0	0	0	0	0	0	0	0	0	0	0	0	0	0	0	0	0
Chr1_3A_Tb427v9	223299	224692	Name=Similar to Tb427VSG-2199;ID=Tb427v9_000533500:pseudogene;has_internal_stop=true;has_frameshift=true;Target=Tb927.9.17850:mRNA 28 490;original_prot_length=490;Note=99.69 percent identity to VSG Tb427VSG-2199. The alignment length is 969 nt, while the query VSG gene sequence is 969 nt long. This is the most similar gene to Tb427VSG-2199 (Tb427VSG-2199 : GB Accession KC611496 : 969nt : C-termin…	0	0	0	0	0	0	0	0	0	0	0	0	0	0	0	0	0	0	0	0	0	0	0	0	0	0	0	0	0	0	0	0	0	0	0	0	0	0	0	0	0	0	0	0	0	0
Chr1_3A_Tb427v9	227811	229430	Name=Tb427VSG-1419;ID=Tb427v9_000533600;Note=99.92 percent identity to VSG Tb427VSG-1419. The alignment length is 1222 nt, while the query VSG gene sequence is 1221 nt long. This is the most similar gene to Tb427VSG-1419 (Tb427VSG-1419 : GB Accession KC612919 : 1221nt : N-terminus partial : contig6423.) in the genome	0	0	0	0	0	0	0	0	0	0	0	0	0	0	0	0	0	0	0	0	0	0	0	0	0	0	0	0	0	0	0	0	0	0	0	0	0	0	0	0	0	0	0	0	0	0
Chr1_3A_Tb427v9	230641	232239	Name=Similar to Tb427VSG-2037;ID=Tb427v9_000533700:pseudogene;has_internal_stop=true;has_frameshift=false;has_start=true;has_stop=true;Target=Tb927.5.5050:mRNA 1 534;original_prot_length=534;Note=99.84 percent identity to VSG Tb427VSG-2037. The alignment length is 1278 nt, while the query VSG gene sequence is 1278 nt long. This is the most similar gene to Tb427VSG-2037 (Tb427VSG-2037 : GB Accessi…	0	0	0	0	0	0	0	0	0	0	0	0	0	0	0	0	0	0	0	0	0	0	0	0	0	0	0	0	0	0	0	0	0	0	0	0	0	0	0	0	0	0	0	0	0	0
Chr1_3A_Tb427v9	235664	237214	Name=Tb427VSG-403;ID=Tb427v9_000533900;Note=100.00 percent identity to VSG Tb427VSG-403. The alignment length is 1551 nt, while the query VSG gene sequence is 1551 nt long. This is the most similar gene to Tb427VSG-403 (Tb427VSG-403 : GB Accession KC612420 : 1551nt : N-terminus partial : contig7258.) in the genome	0	0	0	0	0	0	0	0	0	0	0	0	0	0	0	0	0	0	0	0	0	0	0	0	0	0	0	0	0	0	0	0	0	0	0	0	0	0	0	0	0	0	0	0	0	0
Chr1_3A_Tb427v9	246253	247431	Name=Similar to Tb427VSG-2067;ID=Tb427v9_000534100:pseudogene;has_internal_stop=false;has_frameshift=false;Target=Tb11.v5.0754.1 1 322;original_prot_length=382;Note=100.00 percent identity to VSG Tb427VSG-2067. The alignment length is 1179 nt, while the query VSG gene sequence is 1179 nt long. This is the most similar gene to Tb427VSG-2067 (Tb427VSG-2067 : GB Accession KC611374 : 1179nt : C-termi…	0	0	0	0	0	0	0	0	0	0	0	0	0	0	0	0	0	0	0	0	0	0	0	0	0	0	0	0	0	0	0	0	0	0	0	0	0	0	0	0	0	0	0	0	0	0
Chr1_3A_Tb427v9	252680	254125	Name=Tb427VSG-819;ID=Tb427v9_000534300;Note=96.62 percent identity to VSG Tb427VSG-819. The alignment length is 1448 nt 99.85 percent identity to VSG Tb427VSG-2031. The alignment length is 1305 nt, while the query VSG gene sequence is 1524 nt long. This is the most similar gene to Tb427VSG-819 (Tb427VSG-819 : GB Accession KC613841 : 1524nt : Complete but extended : contig523.) in the genome	0	0	0	0	0	0	0	0	0	0	0	0	0	0	0	0	0	0	0	0	0	0	0	0	0	0	0	0	0	0	0	0	0	0	0	0	0	0	0	0	0	0	0	0	0	0
Chr1_3A_Tb427v9	255865	257073	Name=Tb427VSG-1435;ID=Tb427v9_000534400;Note=99.83 percent identity to VSG Tb427VSG-1435. The alignment length is 1209 nt 96.02 percent identity to VSG Tb427VSG-3490. The alignment length is 880 nt, while the query VSG gene sequence is 1209 nt long. This is the second most similar gene to Tb427VSG-1435 (Tb427VSG-1435 : GB Accession KC612935 : 1209nt : N-terminus partial : contig2273.) in the geno…	0	0	0	0	0	0	0	0	0	0	0	0	0	0	0	0	0	0	0	0	0	0	0	0	0	0	0	0	0	0	0	0	0	0	0	0	0	0	0	0	0	0	0	0	0	0
Chr1_3A_Tb427v9	259325	260833	Name=Tb427VSG-1285;ID=Tb427v9_000534500;Note=99.85 percent identity to VSG Tb427VSG-1285. The alignment length is 1324 nt, while the query VSG gene sequence is 1323 nt long. This is the most similar gene to Tb427VSG-1285 (Tb427VSG-1285 : GB Accession KC612788 : 1323nt : N-terminus partial : contig523.) in the genome	0	0	0	0	0	0	0	0	0	0	0	0	0	0	0	0	0	0	0	0	0	0	0	0	0	0	0	0	0	0	0	0	0	0	0	0	0	0	0	0	0	0	0	0	0	0
Chr1_3A_Tb427v9	267981	269437	Name=Similar to Tb427VSG-1817;ID=Tb427v9_000534700:pseudogene;has_internal_stop=true;has_frameshift=true;Target=Tb11.1720.1 1 461;original_prot_length=528;Note=99.53 percent identity to VSG Tb427VSG-1817. The alignment length is 852 nt 99.26 percent identity to VSG Tb427VSG-2251. The alignment length is 678 nt, while the query VSG gene sequence is 852 nt long. This is the most similar gene to Tb4…	0	0	0	0	0	0	0	0	0	0	0	0	0	0	0	0	0	0	0	0	0	0	0	0	0	0	0	0	0	0	0	0	0	0	0	0	0	0	0	0	0	0	0	0	0	0
Chr1_3A_Tb427v9	270744	272088	Name=Similar to Tb427VSG-1556;ID=Tb427v9_000534800:pseudogene;has_internal_stop=false;has_frameshift=true;Target=Tb927.1.05:mRNA 1 437;original_prot_length=527;Note=100.00 percent identity to VSG Tb427VSG-1556. The alignment length is 1098 nt, while the query VSG gene sequence is 1098 nt long. This is the most similar gene to Tb427VSG-1556 (Tb427VSG-1556 : GB Accession KC613049 : 1098nt : N-termi…	0	0	0	0	0	0	0	0	0	0	0	0	0	0	0	0	0	0	0	0	0	0	0	0	0	0	0	0	0	0	0	0	0	0	0	0	0	0	0	0	0	0	0	0	0	0
Chr1_3A_Tb427v9	273280	274749	Name=Similar to Tb427VSG-2147;ID=Tb427v9_000534900:pseudogene;has_internal_stop=true;has_frameshift=false;Target=Tb927.11.17760:mRNA 20 451;original_prot_length=453;Note=98.92 percent identity to VSG Tb427VSG-2147. The alignment length is 927 nt, while the query VSG gene sequence is 927 nt long. This is the second most similar gene to Tb427VSG-2147 (Tb427VSG-2147 : GB Accession KC611449 : 927nt :…	0	0	0	0	0	0	0	0	0	0	0	0	0	0	0	0	0	0	0	0	0	0	0	0	0	0	0	0	0	0	0	0	0	0	0	0	0	0	0	0	0	0	0	0	0	0
Chr1_3A_Tb427v9	277980	279582	Name=Similar to Tb427VSG-3704;ID=Tb427v9_000535000:pseudogene;has_internal_stop=true;has_frameshift=true;Target=Tb927.3.370:mRNA 27 541;original_prot_length=544;Note=99.77 percent identity to VSG Tb427VSG-3704. The alignment length is 873 nt, while the query VSG gene sequence is 873 nt long. This is the second most similar gene to Tb427VSG-3704 (Tb427VSG-3704 : GB Accession KC612296 : 873nt : Int…	0	0	0	0	0	0	0	0	0	0	0	0	0	0	0	0	0	0	0	0	0	0	0	0	0	0	0	0	0	0	0	0	0	0	0	0	0	0	0	0	0	0	0	0	0	0
Chr1_3A_Tb427v9	284565	286091	Name=Similar to Tb427VSG-1351;ID=Tb427v9_000535100:pseudogene;has_internal_stop=true;has_frameshift=false;has_stop=true;Target=Tb927.5.230:mRNA 21 508;original_prot_length=508;Note=100.00 percent identity to VSG Tb427VSG-1351. The alignment length is 1278 nt, while the query VSG gene sequence is 1278 nt long. This is the most similar gene to Tb427VSG-1351 (Tb427VSG-1351 : GB Accession KC612852 : …	0	0	0	0	0	0	0	0	0	0	0	0	0	0	0	0	0	0	0	0	0	0	0	0	0	0	0	0	0	0	0	0	0	0	0	0	0	0	0	0	0	0	0	0	0	0
Chr1_3A_Tb427v9	287915	289003	Name=Tb427VSG-3284;ID=Tb427v9_000535200;Note=99.72 percent identity to VSG Tb427VSG-3284. The alignment length is 1089 nt, while the query VSG gene sequence is 1089 nt long. This is the most similar gene to Tb427VSG-3284 (Tb427VSG-3284 : GB Accession KC611893 : 1089nt : Internal partial : contig6201.) in the genome	0	0	0	0	0	0	0	0	0	0	0	0	0	0	0	0	0	0	0	0	0	0	0	0	0	0	0	0	0	0	0	0	0	0	0	0	0	0	0	0	0	0	0	0	0	0
Chr1_3A_Tb427v9	294908	296489	Name=Similar to Tb427VSG-1321;ID=Tb427v9_000535500:pseudogene;has_internal_stop=true;has_frameshift=true;Target=Tb927.3.440:mRNA 11 522;original_prot_length=525;Note=100.00 percent identity to VSG Tb427VSG-1321. The alignment length is 1299 nt, while the query VSG gene sequence is 1299 nt long. This is the most similar gene to Tb427VSG-1321 (Tb427VSG-1321 : GB Accession KC612823 : 1299nt : N-term…	0	0	0	0	0	0	0	0	0	0	0	0	0	0	0	0	0	0	0	0	0	0	0	0	0	0	0	0	0	0	0	0	0	0	0	0	0	0	0	0	0	0	0	0	0	0
Chr1_3A_Tb427v9	298361	299647	Name=Similar to Tb427VSG-1761;ID=Tb427v9_000535600:pseudogene;has_internal_stop=true;has_frameshift=false;Target=Tb11.v5.0129.1 5 427;original_prot_length=508;Note=98.79 percent identity to VSG Tb427VSG-1761. The alignment length is 909 nt, while the query VSG gene sequence is 909 nt long. This is the most similar gene to Tb427VSG-1761 (Tb427VSG-1761 : GB Accession KC613240 : 909nt : N-terminus p…	0	0	0	0	0	0	0	0	0	0	0	0	0	0	0	0	0	0	0	0	0	0	0	0	0	0	0	0	0	0	0	0	0	0	0	0	0	0	0	0	0	0	0	0	0	0
Chr1_3A_Tb427v9	302078	303565	Name=Similar to Tb427VSG-3084;ID=Tb427v9_000535700:pseudogene;has_internal_stop=true;has_frameshift=false;Target=Tb927.9.17850:mRNA 24 482;original_prot_length=490;Note=100.00 percent identity to VSG Tb427VSG-3084. The alignment length is 1278 nt, while the query VSG gene sequence is 1278 nt long. This is the most similar gene to Tb427VSG-3084 (Tb427VSG-3084 : GB Accession KC611698 : 1278nt : Int…	0	0	0	0	0	0	0	0	0	0	0	0	0	0	0	0	0	0	0	0	0	0	0	0	0	0	0	0	0	0	0	0	0	0	0	0	0	0	0	0	0	0	0	0	0	0
Chr1_3A_Tb427v9	308249	309766	Name=Similar to Tb427VSG-461;ID=Tb427v9_000535900:pseudogene;has_internal_stop=true;has_frameshift=false;has_stop=true;Target=Tb927.9.16250:mRNA 13 506;original_prot_length=506;Note=95.98 percent identity to VSG Tb427VSG-461. The alignment length is 1519 nt, while the query VSG gene sequence is 1518 nt long. This is the most similar gene to Tb427VSG-461 (Tb427VSG-461 : GB Accession KC613596 : 151…	0	0	0	0	0	0	0	0	0	0	0	0	0	0	0	0	0	0	0	0	0	0	0	0	0	0	0	0	0	0	0	0	0	0	0	0	0	0	0	0	0	0	0	0	0	0
Chr1_3A_Tb427v9	315941	317413	Name=Tb427VSG-1061;ID=Tb427v9_000536100;Note=100.00 percent identity to VSG Tb427VSG-1061. The alignment length is 1473 nt, while the query VSG gene sequence is 1473 nt long. This is the most similar gene to Tb427VSG-1061 (Tb427VSG-1061 : GB Accession KC612571 : 1473nt : N-terminus partial : contig8375.) in the genome	0	0	0	0	0	0	0	0	0	0	0	0	0	0	0	0	0	0	0	0	0	0	0	0	0	0	0	0	0	0	0	0	0	0	0	0	0	0	0	0	0	0	0	0	0	0
Chr1_3A_Tb427v9	320938	322335	Name=Tb427VSG-1174;ID=Tb427v9_000536300;Note=99.86 percent identity to VSG Tb427VSG-1174. The alignment length is 1398 nt, while the query VSG gene sequence is 1398 nt long. This is the most similar gene to Tb427VSG-1174 (Tb427VSG-1174 : GB Accession KC612682 : 1398nt : N-terminus partial : contig7462.) in the genome	0	0	0	0	0	0	0	0	0	0	0	0	0	0	0	0	0	0	0	0	0	0	0	0	0	0	0	0	0	0	0	0	0	0	0	0	0	0	0	0	0	0	0	0	0	0
Chr1_3A_Tb427v9	324749	326245	Name=Tb427VSG-496;ID=Tb427v9_000536400;Note=100.00 percent identity to VSG Tb427VSG-496. The alignment length is 1497 nt, while the query VSG gene sequence is 1497 nt long. This is the most similar gene to Tb427VSG-496 (Tb427VSG-496 : GB Accession KC613627 : 1497nt : Complete : contig6735.) in the genome	0	0	0	0	0	0	0	0	0	0	0	0	0	0	0	0	0	0	0	0	0	0	0	0	0	0	0	0	0	0	0	0	0	0	0	0	0	0	0	0	0	0	0	0	0	0
Chr1_3A_Tb427v9	326652	327416	Name=Tb427VSG-1909;ID=Tb427v9_000536500;Note=99.87 percent identity to VSG Tb427VSG-1909. The alignment length is 765 nt, while the query VSG gene sequence is 765 nt long. This is the most similar gene to Tb427VSG-1909 (Tb427VSG-1909 : GB Accession KC613383 : 765nt : N-terminus partial : contig6735.) in the genome	0	0	0	0	0	0	0	0	0	0	0	0	0	0	0	0	0	0	0	0	0	0	0	0	0	0	0	0	0	0	0	0	0	0	0	0	0	0	0	0	0	0	0	0	0	0
Chr1_3A_Tb427v9	333136	334717	Name=Tb427VSG-683;ID=Tb427v9_000536600;Note=99.68 percent identity to VSG Tb427VSG-683. The alignment length is 1582 nt, while the query VSG gene sequence is 1581 nt long. This is the most similar gene to Tb427VSG-683 (Tb427VSG-683 : GB Accession KC612442 : 1581nt : Complete almost : contig6721.) in the genome	0	0	0	0	0	0	0	0	0	0	0	0	0	0	0	0	0	0	0	0	0	0	0	0	0	0	0	0	0	0	0	0	0	0	0	0	0	0	0	0	0	0	2	0	0	0
Chr1_3A_Tb427v9	336236	337251	Name=Similar to Tb427VSG-3769;ID=Tb427v9_000536700:pseudogene;has_internal_stop=true;has_frameshift=true;Target=Tb927.11.18290.1 1 228;original_prot_length=234;Note=98.23 percent identity to VSG Tb427VSG-3769. The alignment length is 903 nt, while the query VSG gene sequence is 903 nt long. This is the most similar gene to Tb427VSG-3769 (Tb427VSG-3769 : GB Accession KC612358 : 903nt : Internal pa…	0	0	0	0	0	0	0	0	0	0	0	0	0	0	0	0	0	0	0	0	0	0	0	0	0	0	0	0	0	0	0	0	0	0	0	0	0	0	0	0	0	0	0	0	0	0
Chr1_3A_Tb427v9	338922	340016	Name=Tb427VSG-2124;ID=Tb427v9_000536800;Note=100.00 percent identity to VSG Tb427VSG-2124. The alignment length is 1095 nt, while the query VSG gene sequence is 1095 nt long. This is the most similar gene to Tb427VSG-2124 (Tb427VSG-2124 : GB Accession KC611428 : 1095nt : C-terminus partial : contig5756.) in the genome	0	0	0	0	0	0	0	0	0	0	0	0	0	0	0	0	0	4	0	2	0	0	0	0	0	0	0	0	0	0	0	0	0	0	0	0	0	0	0	0	0	0	0	0	0	0
Chr1_3A_Tb427v9	342308	343768	Name=Tb427VSG-577;ID=Tb427v9_000537000;Note=100.00 percent identity to VSG Tb427VSG-577. The alignment length is 1461 nt, while the query VSG gene sequence is 1461 nt long. This is the most similar gene to Tb427VSG-577 (Tb427VSG-577 : GB Accession KC613704 : 1461nt : Complete : contig5070.) in the genome	0	0	0	0	0	0	0	0	0	0	0	0	0	0	0	0	0	0	0	0	0	0	0	0	0	0	0	0	0	0	0	0	0	0	0	0	0	0	0	0	0	0	0	0	0	0
Chr1_3A_Tb427v9	345530	346765	Name=Tb427VSG-1404;ID=Tb427v9_000537100;Note=99.76 percent identity to VSG Tb427VSG-1404. The alignment length is 1236 nt, while the query VSG gene sequence is 1236 nt long. This is the most similar gene to Tb427VSG-1404 (Tb427VSG-1404 : GB Accession KC612904 : 1236nt : N-terminus partial : contig5070.) in the genome	0	0	4	0	0	0	0	0	0	0	0	0	0	0	0	0	0	0	0	0	0	0	0	0	0	0	0	0	0	0	0	0	0	0	0	0	0	0	0	0	0	0	0	0	0	0
Chr1_3A_Tb427v9	350294	351328	Name=Tb427VSG-1710;ID=Tb427v9_000537200;Note=100.00 percent identity to VSG Tb427VSG-1710. The alignment length is 954 nt, while the query VSG gene sequence is 954 nt long. This is the most similar gene to Tb427VSG-1710 (Tb427VSG-1710 : GB Accession KC613192 : 954nt : N-terminus partial : contig5070.) in the genome	0	0	0	0	0	0	0	0	0	0	0	0	0	0	0	0	0	0	0	0	0	0	0	0	0	0	0	0	0	0	0	0	0	0	0	0	0	0	0	0	0	0	0	0	0	0
Chr1_3A_Tb427v9	366698	367573	Name=Tb427VSG-3595;ID=Tb427v9_000537700;Note=97.15 percent identity to VSG Tb427VSG-3595. The alignment length is 877 nt, while the query VSG gene sequence is 876 nt long. This is the most similar gene to Tb427VSG-3595 (Tb427VSG-3595 : GB Accession KC612189 : 876nt : Internal partial : contig795.) in the genome	0	0	0	0	0	0	0	0	0	0	0	0	0	0	0	0	0	0	0	0	0	0	0	0	0	0	0	0	0	0	0	0	0	0	0	0	0	0	0	0	0	0	0	0	0	0
Chr1_3A_Tb427v9	372894	374354	Name=Tb427VSG-707;ID=Tb427v9_000537800;Note=100.00 percent identity to VSG Tb427VSG-707. The alignment length is 1461 nt, while the query VSG gene sequence is 1461 nt long. This is the most similar gene to Tb427VSG-707 (Tb427VSG-707 : GB Accession KC612455 : 1461nt : Complete almost : contig7348.) in the genome	0	0	0	0	0	0	0	0	0	0	0	0	0	0	0	0	0	0	0	0	0	0	0	0	0	0	0	0	0	0	0	0	0	0	0	0	0	0	0	0	0	0	0	0	0	0
Chr1_3A_Tb427v9	378838	380244	Name=Tb427VSG-737;ID=Tb427v9_000537900;Note=98.51 percent identity to VSG Tb427VSG-737. The alignment length is 1407 nt, while the query VSG gene sequence is 1407 nt long. This is the most similar gene to Tb427VSG-737 (Tb427VSG-737 : GB Accession KC612479 : 1407nt : Complete almost : contig2949.) in the genome	0	0	0	0	0	0	0	0	0	0	0	0	0	0	0	0	0	0	0	0	0	0	0	0	0	0	0	0	0	0	0	0	0	0	0	0	0	0	0	0	0	0	0	0	0	0
Chr1_3A_Tb427v9	383803	385260	Name=Similar to Tb427VSG-2029;ID=Tb427v9_000538200:pseudogene;has_internal_stop=true;has_frameshift=false;has_start=true;has_stop=true;Target=Tb927.11.20720:mRNA 1 483;original_prot_length=483;Note=100.00 percent identity to VSG Tb427VSG-2029. The alignment length is 1311 nt, while the query VSG gene sequence is 1311 nt long. This is the most similar gene to Tb427VSG-2029 (Tb427VSG-2029 : GB Acce…	0	0	0	0	0	0	0	0	0	0	0	0	0	0	0	0	0	0	0	0	0	0	0	0	0	0	0	0	0	0	0	0	0	0	2	0	0	0	0	0	0	0	0	0	0	0
Chr1_3A_Tb427v9	387159	388856	Name=Tb427VSG-307;ID=Tb427v9_000538400;Note=100.00 percent identity to VSG Tb427VSG-307. The alignment length is 1698 nt, while the query VSG gene sequence is 1698 nt long. This is the most similar gene to Tb427VSG-307 (Tb427VSG-307 : GB Accession KC613456 : 1698nt : Complete : contig7078.) in the genome	0	0	0	0	0	0	0	0	0	0	0	0	0	0	0	0	0	0	0	0	0	0	0	0	0	0	0	0	0	0	0	0	0	0	0	0	0	0	0	0	0	0	0	0	0	0
Chr1_3A_Tb427v9	405112	406611	Name=Tb427VSG-1130;ID=Tb427v9_000538600;Note=100.00 percent identity to VSG Tb427VSG-1130. The alignment length is 1426 nt, while the query VSG gene sequence is 1428 nt long. This is the most similar gene to Tb427VSG-1130 (Tb427VSG-1130 : GB Accession KC612638 : 1428nt : N-terminus partial : contig8360.) in the genome	0	0	0	0	0	0	0	0	0	0	0	0	0	0	0	0	0	0	0	0	0	0	0	0	0	0	0	0	0	0	0	0	0	0	0	0	0	0	0	0	0	0	0	0	0	0
Chr1_3A_Tb427v9	408523	409581	Name=Tb427VSG-3283;ID=Tb427v9_000538700;Note=100.00 percent identity to VSG Tb427VSG-3283. The alignment length is 1059 nt, while the query VSG gene sequence is 1059 nt long. This is the most similar gene to Tb427VSG-3283 (Tb427VSG-3283 : GB Accession KC611892 : 1059nt : Internal partial : contig3992.) in the genome	0	0	0	0	0	0	0	0	0	0	0	0	0	0	0	0	0	0	0	0	0	0	0	0	0	0	0	0	0	0	0	0	0	0	0	0	0	0	0	0	0	0	0	0	0	0
Chr1_3A_Tb427v9	418116	419523	Name=Tb427VSG-3263;ID=Tb427v9_000538900;Note=99.35 percent identity to VSG Tb427VSG-3263. The alignment length is 1078 nt, while the query VSG gene sequence is 1077 nt long. This is the most similar gene to Tb427VSG-3263 (Tb427VSG-3263 : GB Accession KC611872 : 1077nt : Internal partial : contig3992.) in the genome	0	0	0	0	0	0	0	0	0	0	0	0	0	0	0	0	0	0	0	0	0	0	0	0	0	0	0	0	0	0	0	0	0	0	0	0	0	0	0	0	0	0	0	0	0	0
Chr1_3A_Tb427v9	421231	422625	Name=Tb427VSG-1172;ID=Tb427v9_000539000;Note=98.71 percent identity to VSG Tb427VSG-1172. The alignment length is 1398 nt, while the query VSG gene sequence is 1398 nt long. This is the most similar gene to Tb427VSG-1172 (Tb427VSG-1172 : GB Accession KC612680 : 1398nt : N-terminus partial : contig4242.) in the genome	0	0	0	0	0	0	0	0	0	0	0	0	0	0	0	0	0	0	0	0	0	0	0	0	0	0	0	0	0	0	0	0	0	0	0	0	0	0	0	0	0	0	0	0	0	0
Chr1_3A_Tb427v9	424290	425747	Name=Tb427VSG-596;ID=Tb427v9_000539100;Note=97.19 percent identity to VSG Tb427VSG-596. The alignment length is 1459 nt 99.90 percent identity to VSG Tb427VSG-2168. The alignment length is 1050 nt, while the query VSG gene sequence is 1455 nt long. This is the third most similar gene to Tb427VSG-596 (Tb427VSG-596 : GB Accession KC613723 : 1455nt : Complete : contig271.) in the genome	0	0	0	0	0	0	0	0	0	0	0	0	0	0	0	0	0	0	0	0	0	0	0	0	0	0	0	0	0	0	0	0	0	0	0	0	0	0	0	0	0	0	0	0	0	0
Chr1_3A_Tb427v9	426778	427902	Name=Tb427VSG-1526;ID=Tb427v9_000539200;Note=99.64 percent identity to VSG Tb427VSG-1526. The alignment length is 1125 nt, while the query VSG gene sequence is 1125 nt long. This is the most similar gene to Tb427VSG-1526 (Tb427VSG-1526 : GB Accession KC613021 : 1125nt : N-terminus partial : contig271.) in the genome	0	0	0	0	0	0	0	0	0	0	0	0	0	0	0	0	0	0	0	0	0	0	0	0	0	0	0	0	0	0	0	0	0	0	0	0	0	0	0	0	0	0	0	0	0	0
Chr1_3A_Tb427v9	440217	441613	Name=Similar to Tb427VSG-2360;ID=Tb427v9_000539500:pseudogene;has_internal_stop=true;has_frameshift=true;Target=Tb927.9.17850:mRNA 27 490;original_prot_length=490;Note=100.00 percent identity to VSG Tb427VSG-2360. The alignment length is 669 nt, while the query VSG gene sequence is 669 nt long. This is the most similar gene to Tb427VSG-2360 (Tb427VSG-2360 : GB Accession KC611599 : 669nt : C-termi…	0	0	0	0	0	0	0	0	0	0	0	0	0	0	0	0	0	0	0	0	0	0	0	0	0	0	0	0	0	0	0	0	0	0	0	0	0	0	0	0	0	0	0	0	0	0
Chr1_3A_Tb427v9	443686	445080	Name=Tb427VSG-1180;ID=Tb427v9_000539600;Note=100.00 percent identity to VSG Tb427VSG-1180. The alignment length is 1395 nt, while the query VSG gene sequence is 1395 nt long. This is the most similar gene to Tb427VSG-1180 (Tb427VSG-1180 : GB Accession KC612687 : 1395nt : N-terminus partial : contig4019.) in the genome	0	0	0	0	0	0	0	0	0	0	0	0	0	0	0	0	0	0	0	0	0	0	0	0	0	0	0	0	0	0	0	0	0	0	0	0	0	0	0	0	0	0	0	0	0	0
Chr1_3A_Tb427v9	446917	448335	Name=Tb427VSG-1140;ID=Tb427v9_000539700;Note=100.00 percent identity to VSG Tb427VSG-1140. The alignment length is 1419 nt, while the query VSG gene sequence is 1419 nt long. This is the most similar gene to Tb427VSG-1140 (Tb427VSG-1140 : GB Accession KC612648 : 1419nt : N-terminus partial : contig4019.) in the genome	0	0	0	0	0	0	0	0	0	0	0	0	0	0	0	0	0	0	0	0	0	0	0	0	0	0	0	0	0	0	0	0	0	0	0	0	0	0	0	0	0	0	0	0	0	0
Chr1_3A_Tb427v9	449590	450931	Name=Similar to Tb427VSG-1582;ID=Tb427v9_000539800:pseudogene;has_internal_stop=true;has_frameshift=true;has_start=true;Target=Tb11.v5.0926.1 27 475;original_prot_length=477;Note=98.61 percent identity to VSG Tb427VSG-1582. The alignment length is 1008 nt, while the query VSG gene sequence is 1008 nt long. This is the most similar gene to Tb427VSG-1582 (Tb427VSG-1582 : GB Accession KC613073 : 100…	0	0	0	0	0	0	0	0	0	0	0	0	0	0	0	0	0	0	0	0	0	0	0	0	0	0	0	0	0	0	0	0	0	0	0	0	0	0	0	0	0	0	0	0	0	0
Chr1_3A_Tb427v9	456570	457727	Name=Tb427VSG-2086;ID=Tb427v9_000540000;Note=99.82 percent identity to VSG Tb427VSG-2086. The alignment length is 1101 nt, while the query VSG gene sequence is 1101 nt long. This is the most similar gene to Tb427VSG-2086 (Tb427VSG-2086 : GB Accession KC611392 : 1101nt : C-terminus partial : contig6134.) in the genome	0	0	0	0	0	0	0	0	0	0	0	0	0	0	0	0	0	0	0	0	0	0	0	0	0	0	0	0	0	0	0	0	0	0	0	0	0	0	0	0	0	0	0	0	0	0
Chr1_3A_Tb427v9	464915	466299	Name=Similar to Tb427VSG-1375;ID=Tb427v9_000540200:pseudogene;has_internal_stop=true;has_frameshift=true;Target=Tb10.v4.0135:mRNA 1 461;original_prot_length=471;Note=99.29 percent identity to VSG Tb427VSG-1375. The alignment length is 1264 nt, while the query VSG gene sequence is 1263 nt long. This is the most similar gene to Tb427VSG-1375 (Tb427VSG-1375 : GB Accession KC612876 : 1263nt : N-termi…	0	0	0	0	0	0	0	0	0	0	0	0	0	0	0	0	0	0	0	0	0	0	0	0	0	0	0	0	0	0	0	0	0	0	0	0	0	0	0	0	0	0	0	0	0	0
Chr1_3A_Tb427v9	478063	479628	Name=Similar to Tb427VSG-2003;ID=Tb427v9_000540600:pseudogene;has_internal_stop=false;has_frameshift=false;Target=Tb11.v5.0136.1 8 475;original_prot_length=483;Note=100.00 percent identity to VSG Tb427VSG-2003. The alignment length is 1506 nt, while the query VSG gene sequence is 1506 nt long. This is the most similar gene to Tb427VSG-2003 (Tb427VSG-2003 : GB Accession KC611314 : 1506nt : C-termi…	0	0	0	0	0	0	0	0	0	0	0	0	0	0	0	0	0	0	0	0	0	0	0	0	0	0	0	0	0	0	0	0	0	0	0	0	0	0	0	0	0	0	0	0	0	0
Chr1_3A_Tb427v9	493993	495407	Name=Tb427VSG-1145;ID=Tb427v9_000541000;Note=96.96 percent identity to VSG Tb427VSG-1145. The alignment length is 1416 nt, while the query VSG gene sequence is 1416 nt long. This is the second most similar gene to Tb427VSG-1145 (Tb427VSG-1145 : GB Accession KC612653 : 1416nt : N-terminus partial : contig2245.) in the genome	0	0	0	0	0	0	0	0	0	0	0	0	0	0	0	0	0	0	0	0	0	0	0	0	0	0	0	0	0	0	0	0	0	0	0	0	0	0	0	0	0	0	0	0	0	0
Chr1_3A_Tb427v9	500615	502036	Name=Tb427VSG-1133;ID=Tb427v9_000541100;Note=99.65 percent identity to VSG Tb427VSG-1133. The alignment length is 1422 nt, while the query VSG gene sequence is 1422 nt long. This is the second most similar gene to Tb427VSG-1133 (Tb427VSG-1133 : GB Accession KC612641 : 1422nt : N-terminus partial : contig2514.) in the genome	0	0	0	0	0	0	0	0	0	0	0	0	0	0	0	0	0	0	0	0	0	0	0	0	0	0	0	0	0	0	0	0	0	0	0	0	0	0	0	0	0	0	0	0	0	0
Chr1_3A_Tb427v9	505149	506426	Name=Tb427VSG-1349;ID=Tb427v9_000541300;Note=99.92 percent identity to VSG Tb427VSG-1349. The alignment length is 1278 nt, while the query VSG gene sequence is 1278 nt long. This is the second most similar gene to Tb427VSG-1349 (Tb427VSG-1349 : GB Accession KC612850 : 1278nt : N-terminus partial : contig2514.) in the genome	0	0	0	0	0	0	0	0	0	0	0	0	0	0	0	0	0	0	0	0	0	0	0	0	0	0	0	0	0	0	0	0	0	0	0	0	0	0	0	0	0	0	0	0	0	0
Chr1_3A_Tb427v9	515303	516897	Name=Similar to Tb427VSG-1012;ID=Tb427v9_000541900:pseudogene;has_internal_stop=true;has_frameshift=true;Target=Tb11.v5.0924.1 23 529;original_prot_length=534;Note=99.68 percent identity to VSG Tb427VSG-1012. The alignment length is 1542 nt, while the query VSG gene sequence is 1542 nt long. This is the second most similar gene to Tb427VSG-1012 (Tb427VSG-1012 : GB Accession KC612526 : 1542nt : N-…	0	0	0	0	0	0	0	0	0	0	0	0	0	0	0	0	0	0	0	0	0	0	0	0	0	0	0	0	0	0	0	0	0	0	0	0	0	0	0	0	0	0	0	0	0	0
Chr1_3A_Tb427v9	518627	520209	Name=Similar to Tb427VSG-1854;ID=Tb427v9_000542000:pseudogene;has_internal_stop=true;has_frameshift=true;Target=Tb10.v4.0163:mRNA 17 512;original_prot_length=512;Note=98.89 percent identity to VSG Tb427VSG-1854. The alignment length is 813 nt 100.00 percent identity to VSG Tb427VSG-2263. The alignment length is 486 nt, while the query VSG gene sequence is 813 nt long. This is the most similar gen…	0	0	0	0	0	0	0	0	0	0	0	0	0	0	0	0	0	0	0	0	0	0	0	0	0	0	0	0	0	0	0	0	0	0	0	0	0	0	0	0	0	0	0	0	0	0
Chr1_3A_Tb427v9	523906	525378	Name=Tb427VSG-538;ID=Tb427v9_000542300;Note=99.19 percent identity to VSG Tb427VSG-538. The alignment length is 1473 nt, while the query VSG gene sequence is 1473 nt long. This is the most similar gene to Tb427VSG-538 (Tb427VSG-538 : GB Accession KC613665 : 1473nt : Complete : contig709.) in the genome	0	0	0	0	0	0	0	0	0	0	0	0	0	0	0	0	0	0	0	0	0	0	0	0	0	0	0	0	0	0	0	0	0	0	0	0	0	0	0	0	0	0	0	0	0	0
Chr1_3A_Tb427v9	528081	529639	Name=Similar to Tb427VSG-1869;ID=Tb427v9_000542400:pseudogene;has_internal_stop=true;has_frameshift=true;Target=Tb927.8.130:mRNA 1 523;original_prot_length=526;Note=100.00 percent identity to VSG Tb427VSG-1869. The alignment length is 801 nt, while the query VSG gene sequence is 801 nt long. This is the most similar gene to Tb427VSG-1869 (Tb427VSG-1869 : GB Accession KC613345 : 801nt : N-terminus…	0	0	0	0	0	0	0	0	0	0	0	0	0	0	0	0	0	0	0	0	0	0	0	0	0	0	0	0	0	0	0	0	0	0	0	0	0	0	0	0	2	0	0	0	0	0
Chr1_3A_Tb427v9	532487	533702	Name=Tb427VSG-3520;ID=Tb427v9_000542600;Note=99.45 percent identity to VSG Tb427VSG-3520. The alignment length is 903 nt, while the query VSG gene sequence is 903 nt long. This is the most similar gene to Tb427VSG-3520 (Tb427VSG-3520 : GB Accession KC612120 : 903nt : Internal partial : contig6168.) in the genome	0	0	0	0	0	0	0	0	0	0	0	0	0	0	0	0	0	0	0	0	0	0	0	0	0	0	0	0	0	0	0	0	0	0	0	0	0	0	0	0	0	0	0	0	0	0
Chr1_3A_Tb427v9	535039	536466	Name=Similar to Tb427VSG-2070;ID=Tb427v9_000542700:pseudogene;has_internal_stop=true;has_frameshift=false;Target=Tb11.1720.1 11 467;original_prot_length=528;Note=100.00 percent identity to VSG Tb427VSG-2070. The alignment length is 1143 nt, while the query VSG gene sequence is 1143 nt long. This is the most similar gene to Tb427VSG-2070 (Tb427VSG-2070 : GB Accession KC611377 : 1143nt : C-terminus…	0	0	0	0	0	0	0	0	0	0	0	0	0	0	0	0	0	0	0	0	0	0	0	0	0	0	0	0	0	0	0	0	0	0	0	0	0	0	0	0	0	0	0	0	0	0
Chr1_3A_Tb427v9	537747	539071	Name=Similar to Tb427VSG-3167;ID=Tb427v9_000542800:pseudogene;has_internal_stop=true;has_frameshift=true;Target=Tb11.v5.1023.1 26 468;original_prot_length=543;Note=97.34 percent identity to VSG Tb427VSG-3167. The alignment length is 1166 nt, while the query VSG gene sequence is 1164 nt long. This is the most similar gene to Tb427VSG-3167 (Tb427VSG-3167 : GB Accession KC611780 : 1164nt : Internal …	0	0	0	0	0	0	0	0	0	0	0	0	0	0	0	0	0	0	0	0	0	0	0	0	0	0	0	0	0	0	0	0	0	0	0	0	0	0	0	0	0	0	0	0	0	0
Chr1_3A_Tb427v9	544215	545750	Name=Tb427VSG-1448;ID=Tb427v9_000542900;Note=99.83 percent identity to VSG Tb427VSG-1448. The alignment length is 1203 nt, while the query VSG gene sequence is 1203 nt long. This is the most similar gene to Tb427VSG-1448 (Tb427VSG-1448 : GB Accession KC612947 : 1203nt : N-terminus partial : contig3534.) in the genome	0	0	0	0	0	0	0	0	0	0	0	0	0	0	0	0	0	0	0	0	0	0	0	0	0	0	0	0	0	0	0	0	0	0	0	0	0	0	0	0	0	0	0	0	0	0
Chr1_3A_Tb427v9	548947	550452	Name=Tb427VSG-1054;ID=Tb427v9_000543100;Note=97.03 percent identity to VSG Tb427VSG-1054. The alignment length is 1482 nt 97.18 percent identity to VSG Tb427VSG-1846. The alignment length is 816 nt, while the query VSG gene sequence is 1482 nt long. This is the second most similar gene to Tb427VSG-1054 (Tb427VSG-1054 : GB Accession KC612564 : 1482nt : N-terminus partial : contig1974.) in the geno…	0	0	0	0	0	0	0	0	0	0	0	0	0	0	0	0	0	0	0	0	0	0	0	0	0	0	0	0	0	0	0	0	0	0	0	0	0	0	0	0	0	0	0	0	0	0
Chr1_3A_Tb427v9	561025	562488	Name=Tb427VSG-3018;ID=Tb427v9_000543500;Note=100.00 percent identity to VSG Tb427VSG-3018. The alignment length is 1464 nt, while the query VSG gene sequence is 1464 nt long. This is the most similar gene to Tb427VSG-3018 (Tb427VSG-3018 : GB Accession KC611636 : 1464nt : Internal partial : contig3108.) in the genome	0	0	0	0	0	0	0	0	0	0	0	0	0	0	0	0	0	0	0	0	0	0	0	0	0	0	0	0	0	0	0	0	0	0	0	0	0	0	0	0	0	0	0	0	0	0
Chr1_3A_Tb427v9	569742	571118	Name=Similar to Tb427VSG-1366;ID=Tb427v9_000543600:pseudogene;has_internal_stop=true;has_frameshift=false;Target=Tb11.v5.1018.1 17 462;original_prot_length=476;Note=99.92 percent identity to VSG Tb427VSG-1366. The alignment length is 1266 nt, while the query VSG gene sequence is 1266 nt long. This is the most similar gene to Tb427VSG-1366 (Tb427VSG-1366 : GB Accession KC612867 : 1266nt : N-termin…	0	0	0	0	0	0	0	0	0	0	0	0	0	0	0	0	0	0	0	0	0	0	0	0	0	0	0	0	0	0	0	0	0	0	0	0	0	0	0	0	0	0	0	0	0	0
Chr1_3A_Tb427v9	572320	573962	Name=Similar to Tb427VSG-2287;ID=Tb427v9_000543700:pseudogene;has_internal_stop=true;has_frameshift=true;Target=Tb927.3.210:mRNA 15 562;original_prot_length=570;Note=95.67 percent identity to VSG Tb427VSG-2287. The alignment length is 809 nt, while the query VSG gene sequence is 810 nt long. This is the second most similar gene to Tb427VSG-2287 (Tb427VSG-2287 : GB Accession KC611561 : 810nt : C-t…	0	0	0	0	0	0	0	0	0	0	0	0	0	0	0	0	0	0	0	0	0	0	0	0	0	0	0	0	0	0	0	0	0	0	0	0	0	0	0	0	0	0	0	0	0	0
Chr1_3A_Tb427v9	585343	586938	Name=Tb427VSG-1115;ID=Tb427v9_000543900;Note=100.00 percent identity to VSG Tb427VSG-1115. The alignment length is 1379 nt 99.03 percent identity to VSG Tb427VSG-1372. The alignment length is 1233 nt, 100.00 percent identity to VSG Tb427VSG-2297. The alignment length is 570 nt, while the query VSG gene sequence is 1437 nt long. This is the most similar gene to Tb427VSG-1115 (Tb427VSG-1115 : GB Ac…	0	0	0	0	0	0	0	0	0	0	0	0	0	0	0	0	0	0	0	0	0	0	0	0	0	0	0	0	0	0	0	0	0	0	0	0	0	0	0	0	0	0	0	0	0	0
Chr1_3A_Tb427v9	609853	611352	Name=Similar to Tb427VSG-2210;ID=Tb427v9_000544600:pseudogene;has_internal_stop=true;has_frameshift=false;has_stop=true;Target=Tb927.9.570:mRNA 10 507;original_prot_length=507;Note=100.00 percent identity to VSG Tb427VSG-2210. The alignment length is 765 nt, while the query VSG gene sequence is 765 nt long. This is the most similar gene to Tb427VSG-2210 (Tb427VSG-2210 : GB Accession KC611507 : 76…	0	0	0	0	0	0	0	0	0	0	0	0	0	0	0	0	0	0	0	0	0	0	0	0	0	0	0	0	0	0	0	0	0	0	0	0	0	0	0	0	0	0	0	0	0	0
Chr1_3A_Tb427v9	617104	618642	Name=Similar to Tb427VSG-422;ID=Tb427v9_000544900:pseudogene;has_internal_stop=true;has_frameshift=false;Target=Tb10.v4.0163:mRNA 17 510;original_prot_length=512;Note=98.38 percent identity to VSG Tb427VSG-422. The alignment length is 1539 nt, while the query VSG gene sequence is 1539 nt long. This is the most similar gene to Tb427VSG-422 (Tb427VSG-422 : GB Accession KC613560 : 1539nt : Complete …	0	0	0	0	0	0	0	0	0	0	0	0	0	0	0	0	0	0	0	0	0	0	0	0	0	0	0	0	0	0	0	0	0	0	0	0	0	0	0	0	0	0	0	0	0	0
Chr1_3A_Tb427v9	622565	623842	Name=Tb427VSG-1354;ID=Tb427v9_000545000;Note=100.00 percent identity to VSG Tb427VSG-1354. The alignment length is 1278 nt, while the query VSG gene sequence is 1278 nt long. This is the most similar gene to Tb427VSG-1354 (Tb427VSG-1354 : GB Accession KC612855 : 1278nt : N-terminus partial : contig5167.) in the genome	0	0	0	0	0	0	0	0	0	0	0	0	0	0	0	0	0	0	0	0	0	0	0	0	0	0	0	0	0	0	0	0	0	0	0	0	0	0	0	0	0	0	0	0	0	0
Chr1_3A_Tb427v9	624583	626139	Name=Similar to Tb427VSG-695;ID=Tb427v9_000545100:pseudogene;has_internal_stop=false;has_frameshift=false;Target=Tb09.v4.0026:mRNA 8 509;original_prot_length=512;Note=100.00 percent identity to VSG Tb427VSG-695. The alignment length is 1557 nt, while the query VSG gene sequence is 1557 nt long. This is the most similar gene to Tb427VSG-695 (Tb427VSG-695 : GB Accession KC612446 : 1557nt : Complete…	0	0	0	0	0	0	0	0	0	0	0	0	0	0	0	0	0	0	0	0	0	0	0	0	0	0	0	0	0	0	0	0	0	0	0	0	0	0	0	0	0	0	0	0	0	0
Chr1_3A_Tb427v9	633283	634902	Name=Similar to Tb427VSG-340;ID=Tb427v9_000545400:pseudogene;has_internal_stop=true;has_frameshift=false;has_start=true;Target=Tb11.v5.0722.1 1 321;original_prot_length=339;Note=96.23 percent identity to VSG Tb427VSG-340. The alignment length is 1590 nt 96.02 percent identity to VSG Tb427VSG-1847. The alignment length is 804 nt, while the query VSG gene sequence is 1590 nt long. This is the most …	0	0	0	0	0	0	0	0	0	0	0	0	0	0	0	0	0	0	0	0	0	0	0	0	0	0	0	0	0	0	0	0	0	0	0	0	0	0	0	0	0	0	0	0	0	0
Chr1_3A_Tb427v9	637787	638371	Name=Tb427VSG-2254;ID=Tb427v9_000545500;Note=100.00 percent identity to VSG Tb427VSG-2254. The alignment length is 519 nt 96.92 percent identity to VSG Tb427VSG-2255. The alignment length is 585 nt, while the query VSG gene sequence is 519 nt long. This is the most similar gene to Tb427VSG-2254 (Tb427VSG-2254 : GB Accession KC611543 : 519nt : C-terminus partial : contig2565.) in the genome	0	0	0	0	0	0	0	0	0	0	0	0	0	0	0	0	0	0	0	0	0	0	0	0	0	0	0	0	0	0	0	0	0	0	0	0	0	0	0	0	0	0	0	0	0	0
Chr1_3A_Tb427v9	638372	639439	Name=Tb427VSG-1591;ID=Tb427v9_000545600;Note=99.81 percent identity to VSG Tb427VSG-1591. The alignment length is 1068 nt, while the query VSG gene sequence is 1068 nt long. This is the most similar gene to Tb427VSG-1591 (Tb427VSG-1591 : GB Accession KC613081 : 1068nt : N-terminus partial : contig4988.) in the genome	0	0	0	0	0	0	0	0	0	0	0	0	0	0	0	0	0	0	0	0	0	0	0	0	0	0	0	0	0	0	0	0	0	0	0	0	0	0	0	0	0	0	0	0	0	0
Chr1_3A_Tb427v9	645117	646556	Name=Tb427VSG-1110;ID=Tb427v9_000545800;Note=98.12 percent identity to VSG Tb427VSG-1110. The alignment length is 1440 nt 95.06 percent identity to VSG Tb427VSG-1879. The alignment length is 790 nt, while the query VSG gene sequence is 1440 nt long. This is the most similar gene to Tb427VSG-1110 (Tb427VSG-1110 : GB Accession KC612619 : 1440nt : N-terminus partial : contig5697.) in the genome	0	0	0	0	0	0	0	0	0	0	0	0	0	0	0	0	0	0	0	0	0	0	0	0	0	0	0	0	0	0	0	0	0	0	0	0	0	0	0	0	0	0	0	0	0	0
Chr1_3A_Tb427v9	655149	656611	Name=Similar to Tb427VSG-3810;ID=Tb427v9_000546200:pseudogene;has_internal_stop=true;has_frameshift=true;Target=Tb927.11.20300:mRNA 1 483;original_prot_length=483;Note=100.00 percent identity to VSG Tb427VSG-3810. The alignment length is 771 nt, while the query VSG gene sequence is 771 nt long. This is the most similar gene to Tb427VSG-3810 (Tb427VSG-3810 : GB Accession KC612396 : 771nt : Interna…	0	0	0	0	0	0	0	0	0	0	0	0	0	0	0	0	0	0	0	0	0	0	0	0	0	0	0	0	0	0	0	0	0	0	0	0	0	0	0	0	0	0	0	0	0	0
Chr1_3A_Tb427v9	658532	660115	Name=Tb427VSG-685;ID=Tb427v9_000546300;Note=97.35 percent identity to VSG Tb427VSG-685. The alignment length is 1587 nt, while the query VSG gene sequence is 1578 nt long. This is the second most similar gene to Tb427VSG-685 (Tb427VSG-685 : GB Accession KC613795 : 1578nt : Complete but extended : contig4095.) in the genome	0	2	0	4	0	0	0	0	0	2	0	0	0	0	0	0	0	0	0	0	0	0	0	0	2	0	0	0	0	0	0	0	0	0	0	0	0	0	0	0	0	6	0	0	0	0
Chr1_3A_Tb427v9	668631	670049	Name=Tb427VSG-3463;ID=Tb427v9_000546500;Note=100.00 percent identity to VSG Tb427VSG-3463. The alignment length is 930 nt, while the query VSG gene sequence is 930 nt long. This is the most similar gene to Tb427VSG-3463 (Tb427VSG-3463 : GB Accession KC612065 : 930nt : Internal partial : contig8261.) in the genome	0	0	0	0	0	0	0	0	0	0	0	0	0	0	0	0	0	0	0	0	0	0	0	0	0	0	0	0	0	0	0	0	0	0	0	0	0	0	0	0	0	0	0	0	0	0
Chr1_3A_Tb427v9	672083	673213	Name=Similar to Tb427VSG-1522;ID=Tb427v9_000546600;Note=99.73 percent identity to VSG Tb427VSG-1522. The alignment length is 1131 nt, while the query VSG gene sequence is 1131 nt long. This is the most similar gene to Tb427VSG-1522 (Tb427VSG-1522 : GB Accession KC613017 : 1131nt : N-terminus partial : contig2547.) in the genome;ratt_ortholog=Tb927.9.800	0	0	0	0	0	0	0	0	0	0	0	0	0	0	0	0	0	0	0	0	0	0	0	0	0	0	0	0	0	0	0	0	0	0	0	0	0	0	0	0	0	0	0	0	0	0
Chr1_3A_Tb427v9	700663	702243	Name=Similar to Tb427VSG-353;ID=Tb427v9_000548300;has_internal_stop=false;has_frameshift=false;has_start=true;has_stop=true;Target=Tb927.4.5400:mRNA 1 510;original_prot_length=510;Note=100.00 percent identity to VSG Tb427VSG-353. The alignment length is 1581 nt, while the query VSG gene sequence is 1581 nt long. This is the most similar gene to Tb427VSG-353 (Tb427VSG-353 : GB Accession KC613499 :…	0	0	0	0	0	0	0	0	0	0	0	0	0	0	0	0	0	0	0	0	0	0	0	0	0	0	0	0	0	0	0	0	0	0	0	0	0	0	0	0	0	0	0	0	0	0
Chr1_3A_Tb427v9	709185	710834	Name=Similar to Tb427VSG-311;ID=Tb427v9_000548800;Note=100.00 percent identity to VSG Tb427VSG-311. The alignment length is 1650 nt 98.36 percent identity to VSG Tb427VSG-2020. The alignment length is 1403 nt, while the query VSG gene sequence is 1650 nt long. This is the most similar gene to Tb427VSG-311 (Tb427VSG-311 : GB Accession KC613460 : 1650nt : Complete : contig6763.) in the genome;ratt_…	0	0	0	0	0	0	0	0	0	0	0	0	0	0	0	0	0	0	0	0	0	0	0	0	0	0	0	0	0	0	0	0	0	0	0	0	0	0	0	0	0	0	0	0	0	0
Chr1_3A_Tb427v9	713589	715157	Name=Tb427VSG-372;ID=Tb427v9_000548900;Note=100.00 percent identity to VSG Tb427VSG-372. The alignment length is 1569 nt, while the query VSG gene sequence is 1569 nt long. This is the most similar gene to Tb427VSG-372 (Tb427VSG-372 : GB Accession KC613517 : 1569nt : Complete : contig5574.) in the genome	0	0	0	0	0	0	0	0	0	0	0	0	0	0	0	0	0	0	0	0	0	0	0	0	0	0	0	0	0	0	0	0	0	0	0	0	0	0	0	0	0	0	0	0	0	0
Chr1_3A_Tb427v9	717633	719168	Name=Tb427VSG-434;ID=Tb427v9_000549100;Note=100.00 percent identity to VSG Tb427VSG-434. The alignment length is 1536 nt, while the query VSG gene sequence is 1536 nt long. This is the most similar gene to Tb427VSG-434 (Tb427VSG-434 : GB Accession KC613572 : 1536nt : Complete : contig7535.) in the genome	0	0	0	0	0	0	0	0	0	0	0	0	0	0	0	0	0	0	0	0	0	0	0	0	0	0	0	0	0	0	0	0	0	0	0	0	0	0	0	0	0	0	0	0	0	0
Chr1_3A_Tb427v9	721083	722659	Name=Similar to Tb427VSG-1446;ID=Tb427v9_000549200:pseudogene;has_internal_stop=true;has_frameshift=true;Target=Tb10.v4.0139:mRNA 26 531;original_prot_length=537;Note=100.00 percent identity to VSG Tb427VSG-1446. The alignment length is 1206 nt, while the query VSG gene sequence is 1206 nt long. This is the most similar gene to Tb427VSG-1446 (Tb427VSG-1446 : GB Accession KC612946 : 1206nt : N-ter…	0	0	0	0	0	0	0	0	0	0	0	0	0	0	0	0	0	0	0	0	0	0	0	0	0	0	0	0	0	0	0	0	0	0	0	0	0	0	0	0	0	0	0	0	0	0
Chr1_3A_Tb427v9	734609	735958	Name=Tb427VSG-1959;ID=Tb427v9_000549300;Note=100.00 percent identity to VSG Tb427VSG-1959. The alignment length is 1350 nt, while the query VSG gene sequence is 1350 nt long. This is the most similar gene to Tb427VSG-1959 (Tb427VSG-1959 : GB Accession KC613425 : 1350nt : N-terminus partial : contig7275.) in the genome	0	0	0	0	0	0	0	0	0	0	0	0	0	0	0	0	0	0	0	0	0	0	0	0	0	0	0	0	0	0	0	0	0	0	0	0	0	0	0	0	0	0	0	0	0	0
Chr1_3A_Tb427v9	740653	742302	Name=Tb427VSG-704;ID=Tb427v9_000549500;Note=100.00 percent identity to VSG Tb427VSG-704. The alignment length is 1542 nt, while the query VSG gene sequence is 1542 nt long. This is the most similar gene to Tb427VSG-704 (Tb427VSG-704 : GB Accession KC611301 : 1542nt : C-terminus partial : contig9184.) in the genome	0	0	0	0	0	0	0	0	0	0	0	0	0	0	0	0	0	0	0	0	0	0	0	0	0	0	0	0	0	0	0	0	0	0	0	0	0	0	0	0	0	0	0	0	0	0
Chr1_3A_Tb427v9	777537	778634	Name=Tb427VSG-1558;ID=Tb427v9_000550800;Note=100.00 percent identity to VSG Tb427VSG-1558. The alignment length is 1098 nt, while the query VSG gene sequence is 1098 nt long. This is the most similar gene to Tb427VSG-1558 (Tb427VSG-1558 : GB Accession KC613051 : 1098nt : N-terminus partial : contig3345.) in the genome	0	0	0	0	0	0	0	0	0	0	0	0	0	0	0	0	0	0	0	0	0	0	0	0	0	0	0	0	0	0	0	0	0	0	0	0	0	0	0	0	0	0	0	0	0	0
Chr1_3A_Tb427v9	781634	782461	Name=Tb427VSG-3653;ID=Tb427v9_000550900;Note=100.00 percent identity to VSG Tb427VSG-3653. The alignment length is 828 nt, while the query VSG gene sequence is 828 nt long. This is the most similar gene to Tb427VSG-3653 (Tb427VSG-3653 : GB Accession KC612245 : 828nt : Internal partial : contig3345.) in the genome	0	0	0	0	0	0	0	0	0	0	0	0	0	0	0	0	0	0	0	0	0	0	0	0	0	0	0	0	0	0	0	0	0	0	0	0	0	0	0	0	0	0	0	0	0	0
Chr1_3A_Tb427v9	790412	792007	Name=Tb427VSG-1071;ID=Tb427v9_000551200;Note=99.93 percent identity to VSG Tb427VSG-1071. The alignment length is 1464 nt, while the query VSG gene sequence is 1464 nt long. This is the most similar gene to Tb427VSG-1071 (Tb427VSG-1071 : GB Accession KC612580 : 1464nt : N-terminus partial : contig7351.) in the genome	0	0	0	0	0	0	0	0	0	0	0	0	0	0	0	0	0	0	0	0	0	0	0	0	0	0	0	0	0	0	0	0	0	0	0	0	0	0	0	0	0	0	0	0	0	0
Chr1_3A_Tb427v9	794495	795997	Name=Similar to Tb427VSG-3546;ID=Tb427v9_000551300:pseudogene;has_internal_stop=true;has_frameshift=false;Target=Tb927.9.17600:mRNA 25 535;original_prot_length=537;Note=100.00 percent identity to VSG Tb427VSG-3546. The alignment length is 996 nt, while the query VSG gene sequence is 996 nt long. This is the most similar gene to Tb427VSG-3546 (Tb427VSG-3546 : GB Accession KC612144 : 996nt : Intern…	0	0	0	0	0	0	0	0	0	0	0	0	0	0	0	0	0	0	0	0	0	0	0	0	0	0	0	0	0	0	0	0	0	0	0	0	0	0	0	0	0	0	0	0	0	0
Chr1_3A_Tb427v9	799111	800697	Name=Similar to Tb427VSG-1270;ID=Tb427v9_000551500:pseudogene;has_internal_stop=true;has_frameshift=false;has_stop=true;Target=Tb927.3.150:mRNA 1 535;original_prot_length=535;Note=97.60 percent identity to VSG Tb427VSG-1270. The alignment length is 1335 nt, while the query VSG gene sequence is 1335 nt long. This is the most similar gene to Tb427VSG-1270 (Tb427VSG-1270 : GB Accession KC612773 : 13…	0	0	0	0	0	0	0	0	0	0	0	0	0	0	0	0	0	0	0	0	0	0	0	0	0	0	0	0	0	0	0	0	0	0	0	0	0	0	0	0	0	0	0	0	0	0
Chr1_3A_Tb427v9	809870	811168	Name=Tb427VSG-1331;ID=Tb427v9_000551800;Note=99.23 percent identity to VSG Tb427VSG-1331. The alignment length is 1295 nt, while the query VSG gene sequence is 1293 nt long. This is the most similar gene to Tb427VSG-1331 (Tb427VSG-1331 : GB Accession KC612833 : 1293nt : N-terminus partial : contig4484.) in the genome	0	0	0	0	0	0	0	0	0	0	0	0	0	0	0	0	0	0	0	0	0	0	0	0	0	0	0	0	0	0	0	0	0	0	0	0	0	0	0	0	0	0	0	0	0	0
Chr1_3A_Tb427v9	814342	815850	Name=Similar to Tb427VSG-1217;ID=Tb427v9_000552000:pseudogene;has_internal_stop=true;has_frameshift=false;Target=Tb09.v4.0192:mRNA 3 489;original_prot_length=493;Note=100.00 percent identity to VSG Tb427VSG-1217. The alignment length is 1371 nt, while the query VSG gene sequence is 1371 nt long. This is the most similar gene to Tb427VSG-1217 (Tb427VSG-1217 : GB Accession KC612724 : 1371nt : N-ter…	0	0	0	0	0	0	0	0	0	0	0	0	0	0	0	0	0	0	0	0	0	0	0	0	0	0	0	0	0	0	0	0	0	0	0	0	0	0	0	0	0	0	0	0	0	0
Chr1_3A_Tb427v9	820878	822383	Name=Similar to Tb427VSG-1575;ID=Tb427v9_000552100:pseudogene;has_internal_stop=true;has_frameshift=false;Target=Tb11.0230:mRNA 26 519;original_prot_length=521;Note=98.61 percent identity to VSG Tb427VSG-1575. The alignment length is 1083 nt, while the query VSG gene sequence is 1083 nt long. This is the most similar gene to Tb427VSG-1575 (Tb427VSG-1575 : GB Accession KC613066 : 1083nt : N-termin…	0	0	0	0	0	0	0	0	0	0	0	0	0	0	0	0	0	0	0	0	0	0	0	0	0	0	0	0	0	0	0	0	0	0	0	0	0	0	0	0	0	0	0	0	0	0
Chr1_3A_Tb427v9	849917	850792	Name=Tb427VSG-2180;ID=Tb427v9_000552900;Note=99.76 percent identity to VSG Tb427VSG-2180. The alignment length is 825 nt, while the query VSG gene sequence is 825 nt long. This is the most similar gene to Tb427VSG-2180 (Tb427VSG-2180 : GB Accession KC611480 : 825nt : C-terminus partial incomplete : contig5731.) in the genome	0	0	0	0	0	0	0	0	0	0	0	0	0	0	0	0	0	0	0	0	0	0	0	0	0	0	0	0	0	0	0	0	0	0	0	0	0	0	0	0	0	0	0	0	0	0
Chr1_3A_Tb427v9	863806	865416	Name=Similar to Tb427VSG-3140;ID=Tb427v9_000553300:pseudogene;has_internal_stop=true;has_frameshift=false;Target=Tb927.8.130:mRNA 25 521;original_prot_length=526;Note=100.00 percent identity to VSG Tb427VSG-3140. The alignment length is 1197 nt, while the query VSG gene sequence is 1197 nt long. This is the most similar gene to Tb427VSG-3140 (Tb427VSG-3140 : GB Accession KC611753 : 1197nt : Inter…	0	0	0	0	0	0	0	0	0	0	0	0	0	0	0	0	0	0	0	0	0	0	0	0	0	0	0	0	0	0	0	0	0	0	0	0	0	0	0	0	0	0	0	0	0	0
Chr1_3A_Tb427v9	875098	876609	Name=Tb427VSG-471;ID=Tb427v9_000553700;Note=100.00 percent identity to VSG Tb427VSG-471. The alignment length is 1512 nt, while the query VSG gene sequence is 1512 nt long. This is the most similar gene to Tb427VSG-471 (Tb427VSG-471 : GB Accession KC613605 : 1512nt : Complete : contig6851.) in the genome	0	0	4	0	2	0	0	0	0	0	0	0	0	0	0	0	0	0	0	0	0	0	0	0	0	0	0	0	0	0	0	0	0	0	2	0	0	0	0	2	0	0	0	0	0	0
Chr1_3A_Tb427v9	885802	887169	Name=Tb427VSG-3127;ID=Tb427v9_000554000;Note=100.00 percent identity to VSG Tb427VSG-3127. The alignment length is 1144 nt 100.00 percent identity to VSG Tb427VSG-3127. The alignment length is 1144 nt, while the query VSG gene sequence is 1209 nt long. This is the most similar gene to Tb427VSG-3127 (Tb427VSG-3127 : GB Accession KC611740 : 1209nt : Internal partial : contig3213.) in the genome	0	0	0	0	0	0	0	0	0	0	0	0	0	0	0	0	0	0	0	0	0	0	0	0	0	0	0	0	0	0	0	0	0	0	0	0	0	0	0	0	0	0	0	0	0	0
Chr1_3A_Tb427v9	912287	913621	Name=Tb427VSG-688;ID=Tb427v9_000554800;Note=100.00 percent identity to VSG Tb427VSG-688. The alignment length is 1335 nt, while the query VSG gene sequence is 1335 nt long. This is the most similar gene to Tb427VSG-688 (Tb427VSG-688 : GB Accession KC611298 : 1335nt : C-terminus partial : contig5575.) in the genome	0	0	0	0	0	0	0	0	0	0	0	0	0	0	0	0	0	0	0	0	0	0	0	0	0	0	0	0	0	0	0	0	0	0	0	0	0	0	0	0	0	0	0	0	0	0
Chr1_3A_Tb427v9	920421	921884	Name=Similar to Tb427VSG-2294;ID=Tb427v9_000554900:pseudogene;has_internal_stop=false;has_frameshift=true;Target=Tb10.v4.0088:mRNA 9 496;original_prot_length=498;Note=96.42 percent identity to VSG Tb427VSG-2294. The alignment length is 838 nt, while the query VSG gene sequence is 837 nt long. This is the most similar gene to Tb427VSG-2294 (Tb427VSG-2294 : GB Accession KC611568 : 837nt : C-terminu…	0	0	0	0	0	0	0	0	0	0	0	0	0	0	0	0	0	0	0	0	0	0	0	0	0	0	0	0	0	0	0	0	0	0	0	0	0	0	0	0	0	0	0	0	0	0
Chr1_3A_Tb427v9	923482	924930	Name=Tb427VSG-3020;ID=Tb427v9_000555000;Note=100.00 percent identity to VSG Tb427VSG-3020. The alignment length is 1449 nt, while the query VSG gene sequence is 1449 nt long. This is the most similar gene to Tb427VSG-3020 (Tb427VSG-3020 : GB Accession KC611638 : 1449nt : Internal partial : contig5845.) in the genome	0	0	0	0	0	0	0	0	0	0	0	0	0	0	0	0	0	0	0	0	0	0	0	0	0	0	0	0	0	0	0	0	0	0	0	0	0	0	0	0	0	0	0	0	0	0
Chr1_3A_Tb427v9	934989	936414	Name=Similar to Tb427VSG-1647;ID=Tb427v9_000555300:pseudogene;has_internal_stop=false;has_frameshift=true;has_start=true;has_stop=true;Target=Tb09.v4.0031:mRNA 1 476;original_prot_length=476;Note=100.00 percent identity to VSG Tb427VSG-1647. The alignment length is 1017 nt, while the query VSG gene sequence is 1017 nt long. This is the most similar gene to Tb427VSG-1647 (Tb427VSG-1647 : GB Access…	0	0	0	0	0	0	0	0	0	0	0	0	0	0	0	0	0	0	0	0	0	0	0	0	0	0	0	0	0	0	0	0	0	0	0	0	0	0	0	0	0	0	0	0	0	0
Chr1_3A_Tb427v9	938348	939874	Name=Similar to Tb427VSG-766;ID=Tb427v9_000555400;Note=100.00 percent identity to VSG Tb427VSG-766. The alignment length is 1398 nt 100.00 percent identity to VSG Tb427VSG-3551. The alignment length is 468 nt, while the query VSG gene sequence is 1398 nt long. This is the most similar gene to Tb427VSG-766 (Tb427VSG-766 : GB Accession KC611307 : 1398nt : Complete almost : contig8464.) in the genom…	0	0	0	0	0	0	0	0	0	0	0	0	0	0	0	0	0	0	0	0	0	0	0	0	0	0	0	0	0	0	0	0	0	0	0	0	0	0	0	0	0	0	0	0	0	0
Chr1_3A_Tb427v9	948638	950160	Name=Similar to Tb427VSG-3444;ID=Tb427v9_000555700:pseudogene;has_internal_stop=true;has_frameshift=true;has_start=true;Target=Tb09.v4.0026:mRNA 1 509;original_prot_length=512;Note=100.00 percent identity to VSG Tb427VSG-3444. The alignment length is 1164 nt, while the query VSG gene sequence is 1164 nt long. This is the most similar gene to Tb427VSG-3444 (Tb427VSG-3444 : GB Accession KC612046 : …	0	0	0	0	0	0	0	0	0	0	0	0	0	0	0	0	0	0	0	0	0	0	0	0	0	0	0	0	0	0	0	0	0	0	0	0	0	0	0	0	0	0	0	0	0	0
Chr1_3A_Tb427v9	958964	960541	Name=Tb427VSG-358;ID=Tb427v9_000555900;Note=100.00 percent identity to VSG Tb427VSG-358. The alignment length is 1578 nt, while the query VSG gene sequence is 1578 nt long. This is the most similar gene to Tb427VSG-358 (Tb427VSG-358 : GB Accession KC613503 : 1578nt : Complete : contig4348.) in the genome	0	0	0	0	0	0	0	0	0	0	0	0	0	0	0	0	0	0	0	0	0	0	0	0	0	0	0	0	0	0	0	0	0	0	0	0	0	0	0	0	0	0	0	0	0	0
Chr1_3A_Tb427v9	983779	985215	Name=Tb427VSG-623;ID=Tb427v9_000556800;Note=100.00 percent identity to VSG Tb427VSG-623. The alignment length is 1437 nt, while the query VSG gene sequence is 1437 nt long. This is the most similar gene to Tb427VSG-623 (Tb427VSG-623 : GB Accession KC613749 : 1437nt : Complete : contig5649.) in the genome	0	0	0	0	0	0	0	0	0	0	0	0	0	0	0	0	0	0	0	0	0	0	0	0	0	0	0	0	0	0	0	0	0	0	0	0	0	0	0	0	0	0	0	0	0	0
Chr1_3A_Tb427v9	994224	995834	Name=Tb427VSG-3062;ID=Tb427v9_000557100;Note=100.00 percent identity to VSG Tb427VSG-3062. The alignment length is 1360 nt, while the query VSG gene sequence is 1381 nt long. This is the most similar gene to Tb427VSG-3062 (Tb427VSG-3062 : GB Accession KC611679 : 1383nt : Internal partial : contig9291.) in the genome	0	0	0	0	0	0	0	0	0	0	0	0	0	0	0	0	0	0	0	0	0	0	0	0	0	0	0	0	0	0	0	0	0	0	0	0	0	0	0	0	0	0	0	0	0	0
Chr1_3A_Tb427v9	998662	1000131	Name=Similar to Tb427VSG-2127;ID=Tb427v9_000557200:pseudogene;has_internal_stop=true;has_frameshift=false;has_start=true;Target=Tb927.1.05:mRNA 1 454;original_prot_length=527;Note=98.78 percent identity to VSG Tb427VSG-2127. The alignment length is 983 nt, while the query VSG gene sequence is 981 nt long. This is the most similar gene to Tb427VSG-2127 (Tb427VSG-2127 : GB Accession KC611431 : 981n…	0	0	0	0	0	0	0	0	0	0	0	0	0	0	0	0	0	0	0	0	0	0	0	0	0	0	0	0	0	0	0	0	0	0	0	0	0	0	0	0	0	0	0	0	0	0
Chr1_3A_Tb427v9	1004818	1006344	Name=Similar to Tb427VSG-1733;ID=Tb427v9_000557400:pseudogene;has_internal_stop=true;has_frameshift=true;Target=Tb927.9.270:mRNA 3 508;original_prot_length=509;Note=99.79 percent identity to VSG Tb427VSG-1733. The alignment length is 936 nt, while the query VSG gene sequence is 936 nt long. This is the most similar gene to Tb427VSG-1733 (Tb427VSG-1733 : GB Accession KC613215 : 936nt : N-terminus …	0	0	0	0	0	0	0	0	0	0	0	0	0	0	0	0	0	0	0	0	0	0	0	0	0	0	0	0	0	0	0	0	0	0	0	0	0	0	0	0	0	0	0	0	0	0
Chr1_3A_Tb427v9	1011965	1013656	Name=Similar to Tb427VSG-308;ID=Tb427v9_000557500:pseudogene;has_internal_stop=false;has_frameshift=false;Target=Tb11.v5.1047.1 12 524;original_prot_length=527;Note=99.47 percent identity to VSG Tb427VSG-308. The alignment length is 1693 nt, while the query VSG gene sequence is 1692 nt long. This is the most similar gene to Tb427VSG-308 (Tb427VSG-308 : GB Accession KC613457 : 1692nt : Complete : …	0	0	0	0	0	0	0	0	0	0	0	0	0	0	0	0	0	0	0	0	0	0	0	0	0	0	0	0	0	0	0	0	0	0	0	0	0	0	0	0	0	0	0	0	0	0
Chr1_3A_Tb427v9	1017793	1019310	Name=Similar to Tb427VSG-2171;ID=Tb427v9_000557700:pseudogene;has_internal_stop=true;has_frameshift=true;Target=Tb09.v4.0030:mRNA 7 500;original_prot_length=500;Note=100.00 percent identity to VSG Tb427VSG-2171. The alignment length is 852 nt, while the query VSG gene sequence is 852 nt long. This is the most similar gene to Tb427VSG-2171 (Tb427VSG-2171 : GB Accession KC611471 : 852nt : C-terminu…	0	0	0	0	0	0	0	0	0	0	0	0	0	0	0	0	0	0	0	0	0	0	0	0	0	0	0	0	0	0	0	0	0	0	0	0	0	0	0	0	0	0	0	0	0	0
Chr1_3A_Tb427v9	1057250	1058797	Name=Tb427VSG-696;ID=Tb427v9_000558600;Note=99.55 percent identity to VSG Tb427VSG-696. The alignment length is 1548 nt, while the query VSG gene sequence is 1548 nt long. This is the most similar gene to Tb427VSG-696 (Tb427VSG-696 : GB Accession KC612447 : 1548nt : Complete almost : contig4234.) in the genome	0	0	0	0	0	0	0	0	0	0	0	0	0	0	0	0	0	0	0	0	0	0	0	0	0	0	0	0	0	0	0	0	0	0	0	0	0	0	0	0	0	0	0	0	0	0
Chr1_3A_Tb427v9	1060411	1061259	Name=Tb427VSG-3781;ID=Tb427v9_000558700;Note=99.76 percent identity to VSG Tb427VSG-3781. The alignment length is 849 nt, while the query VSG gene sequence is 849 nt long. This is the most similar gene to Tb427VSG-3781 (Tb427VSG-3781 : GB Accession KC612369 : 849nt : Internal partial : contig1075.) in the genome	0	0	0	0	0	0	0	0	0	0	0	0	0	0	0	0	0	0	0	0	0	0	0	0	0	0	0	0	0	0	0	0	0	0	0	0	0	0	0	0	0	0	0	0	0	0
Chr1_3A_Tb427v9	1071068	1072366	Name=Similar to Tb427VSG-3350;ID=Tb427v9_000559100:pseudogene;has_internal_stop=true;has_frameshift=true;Target=Tb11.v5.0284.1 27 458;original_prot_length=501;Note=100.00 percent identity to VSG Tb427VSG-3350. The alignment length is 1008 nt, while the query VSG gene sequence is 1008 nt long. This is the most similar gene to Tb427VSG-3350 (Tb427VSG-3350 : GB Accession KC611953 : 1008nt : Internal…	0	0	0	0	0	0	0	0	0	0	0	0	0	0	0	0	0	0	0	0	0	0	0	0	0	0	0	0	0	0	0	0	0	0	0	0	0	0	0	0	0	0	0	0	0	0
Chr1_3A_Tb427v9	1073908	1075298	Name=Similar to Tb427VSG-2215;ID=Tb427v9_000559200:pseudogene;has_internal_stop=false;has_frameshift=true;Target=Tb11.1720.1 27 449;original_prot_length=528;Note=99.31 percent identity to VSG Tb427VSG-2215. The alignment length is 729 nt, while the query VSG gene sequence is 729 nt long. This is the most similar gene to Tb427VSG-2215 (Tb427VSG-2215 : GB Accession KC611512 : 729nt : C-terminus par…	0	0	0	0	0	0	0	0	0	0	0	0	0	0	0	0	0	0	0	0	0	0	0	0	0	0	0	0	0	0	0	0	0	0	0	0	0	0	0	0	0	0	0	0	0	0
Chr1_3A_Tb427v9	1092449	1093967	Name=Similar to Tb427VSG-3036;ID=Tb427v9_000559700:pseudogene;has_internal_stop=false;has_frameshift=true;Target=Tb927.9.17410:mRNA 16 482;original_prot_length=488;Note=100.00 percent identity to VSG Tb427VSG-3036. The alignment length is 1386 nt, while the query VSG gene sequence is 1386 nt long. This is the most similar gene to Tb427VSG-3036 (Tb427VSG-3036 : GB Accession KC611654 : 1386nt : Int…	0	0	0	0	0	0	0	0	0	0	0	0	0	0	0	0	0	0	0	0	0	0	0	0	0	0	0	0	0	0	0	0	0	0	0	0	0	0	0	0	0	0	0	0	0	0
Chr1_3A_Tb427v9	1105329	1106876	Name=Similar to Tb427VSG-407;ID=Tb427v9_000560100:pseudogene;has_internal_stop=false;has_frameshift=false;has_stop=true;Target=Tb927.11.19130:mRNA 32 521;original_prot_length=521;Note=99.94 percent identity to VSG Tb427VSG-407. The alignment length is 1548 nt, while the query VSG gene sequence is 1548 nt long. This is the most similar gene to Tb427VSG-407 (Tb427VSG-407 : GB Accession KC613546 : 1…	0	0	0	0	0	0	0	0	0	0	0	0	0	0	0	0	0	0	0	0	0	0	0	0	0	0	0	0	0	0	0	0	0	0	0	0	0	0	0	0	0	0	0	0	0	0
Chr1_3A_Tb427v9	1125225	1126637	Name=Tb427VSG-1151;ID=Tb427v9_000560800;Note=98.37 percent identity to VSG Tb427VSG-1151. The alignment length is 1413 nt, while the query VSG gene sequence is 1413 nt long. This is the most similar gene to Tb427VSG-1151 (Tb427VSG-1151 : GB Accession KC612659 : 1413nt : N-terminus partial : contig3365.) in the genome	0	0	0	0	0	0	0	0	0	0	0	0	0	0	0	0	0	0	0	0	0	0	0	0	0	0	0	0	0	0	0	0	0	0	0	0	0	0	0	0	0	0	0	0	0	0
Chr1_3A_Tb427v9	1136137	1137612	Name=Tb427VSG-537;ID=Tb427v9_000561000;Note=100.00 percent identity to VSG Tb427VSG-537. The alignment length is 1476 nt, while the query VSG gene sequence is 1476 nt long. This is the most similar gene to Tb427VSG-537 (Tb427VSG-537 : GB Accession KC613664 : 1476nt : Complete : contig6349.) in the genome	0	0	0	0	0	0	0	0	0	0	0	0	0	0	0	0	0	0	0	0	0	0	0	0	0	0	0	0	0	0	0	0	0	0	0	0	0	0	0	0	0	0	0	0	0	0
Chr1_3A_Tb427v9	1149362	1150937	Name=Similar to Tb427VSG-3739;ID=Tb427v9_000561200:pseudogene;has_internal_stop=true;has_frameshift=true;Target=Tb927.3.180:mRNA 1 517;original_prot_length=517;Note=99.27 percent identity to VSG Tb427VSG-3739. The alignment length is 823 nt, while the query VSG gene sequence is 822 nt long. This is the most similar gene to Tb427VSG-3739 (Tb427VSG-3739 : GB Accession KC612329 : 822nt : Internal pa…	0	0	0	0	0	0	0	0	0	0	0	0	0	0	0	0	0	0	0	0	0	0	0	0	0	0	0	0	0	0	0	0	0	0	0	0	0	0	0	0	0	0	0	0	0	0
Chr1_3A_Tb427v9	1157512	1158285	Name=Tb427VSG-1894;ID=Tb427v9_000561400;Note=100.00 percent identity to VSG Tb427VSG-1894. The alignment length is 774 nt, while the query VSG gene sequence is 774 nt long. This is the most similar gene to Tb427VSG-1894 (Tb427VSG-1894 : GB Accession KC613369 : 774nt : N-terminus partial : contig6405.) in the genome	0	0	0	0	0	0	0	0	0	0	0	0	0	0	0	0	0	0	0	0	0	0	0	0	0	0	0	0	0	0	0	0	0	0	0	0	0	0	0	0	0	0	0	0	0	0
Chr1_3A_Tb427v9	1161668	1163116	Name=Tb427VSG-3049;ID=Tb427v9_000561500;Note=99.79 percent identity to VSG Tb427VSG-3049. The alignment length is 1449 nt, while the query VSG gene sequence is 1449 nt long. This is the most similar gene to Tb427VSG-3049 (Tb427VSG-3049 : GB Accession KC611667 : 1449nt : Internal partial : contig3550.) in the genome	0	0	0	0	0	0	0	0	0	0	0	0	0	0	0	0	0	0	0	0	0	0	0	0	0	0	0	0	0	0	0	0	0	0	0	0	0	0	0	0	0	0	0	0	0	0
Chr1_3A_Tb427v9	1175829	1177049	Name=Tb427VSG-3157;ID=Tb427v9_000561800;Note=100.00 percent identity to VSG Tb427VSG-3157. The alignment length is 1221 nt, while the query VSG gene sequence is 1221 nt long. This is the most similar gene to Tb427VSG-3157 (Tb427VSG-3157 : GB Accession KC611770 : 1221nt : Internal partial : contig3789.) in the genome	0	0	0	0	0	0	0	0	0	0	0	0	0	0	0	0	0	0	0	0	0	0	0	0	0	0	0	0	0	0	0	0	0	0	0	0	0	0	0	0	0	0	0	0	0	0
Chr1_3A_Tb427v9	1181422	1182988	Name=Similar to Tb427VSG-1693;ID=Tb427v9_000561900:pseudogene;has_internal_stop=false;has_frameshift=true;Target=Tb927.5.5050:mRNA 1 521;original_prot_length=534;Note=99.79 percent identity to VSG Tb427VSG-1693. The alignment length is 945 nt, while the query VSG gene sequence is 948 nt long. This is the most similar gene to Tb427VSG-1693 (Tb427VSG-1693 : GB Accession KC613176 : 951nt : N-terminu…	0	0	0	0	0	0	0	0	0	0	0	0	0	0	0	0	0	0	0	0	0	0	0	0	0	0	0	0	0	0	0	0	0	0	0	0	0	0	0	0	0	0	0	0	0	0
Chr1_3A_Tb427v9	1188621	1189861	Name=Similar to Tb427VSG-3755;ID=Tb427v9_000562100:pseudogene;has_internal_stop=true;has_frameshift=true;Target=Tb11.v5.0909.1 1 248;original_prot_length=249;Note=97.60 percent identity to VSG Tb427VSG-3755. The alignment length is 751 nt, while the query VSG gene sequence is 771 nt long. This is the second most similar gene to Tb427VSG-3755 (Tb427VSG-3755 : GB Accession KC612345 : 771nt : Intern…	0	0	0	0	0	0	0	0	0	0	0	0	0	0	0	0	0	0	0	0	0	0	0	0	0	0	0	0	0	0	0	0	0	0	0	0	0	0	0	0	0	0	0	0	0	0
Chr1_3A_Tb427v9	1199058	1200521	Name=Tb427VSG-751;ID=Tb427v9_000562500;Note=99.25 percent identity to VSG Tb427VSG-751. The alignment length is 1464 nt, while the query VSG gene sequence is 1464 nt long. This is the most similar gene to Tb427VSG-751 (Tb427VSG-751 : GB Accession KC612491 : 1464nt : N-terminus partial : contig6477.) in the genome	0	0	0	0	0	0	0	0	0	0	0	0	0	0	0	0	0	0	0	0	0	0	0	0	0	0	0	0	0	0	0	0	0	0	0	0	0	0	0	0	0	0	0	0	0	0
Chr1_3A_Tb427v9	1206918	1208169	Name=Tb427VSG-3355;ID=Tb427v9_000562800;Note=99.11 percent identity to VSG Tb427VSG-3355. The alignment length is 1006 nt, while the query VSG gene sequence is 1005 nt long. This is the most similar gene to Tb427VSG-3355 (Tb427VSG-3355 : GB Accession KC611958 : 1005nt : Internal partial : contig6385.) in the genome	0	0	0	0	0	0	0	0	0	0	0	0	0	0	0	0	0	0	0	0	0	0	0	0	0	0	0	0	0	0	0	0	0	0	0	0	0	0	0	0	0	0	0	0	0	0
Chr1_3A_Tb427v9	1221993	1223000	Name=Tb427VSG-3410;ID=Tb427v9_000563500;Note=96.53 percent identity to VSG Tb427VSG-3410. The alignment length is 1009 nt, while the query VSG gene sequence is 1008 nt long. This is the most similar gene to Tb427VSG-3410 (Tb427VSG-3410 : GB Accession KC612012 : 1008nt : Internal partial : contig5888.) in the genome	0	0	0	0	0	0	0	0	0	0	0	0	0	0	0	0	0	0	0	0	0	0	0	0	0	0	0	0	0	0	0	0	0	0	0	0	0	0	0	0	0	0	0	0	0	0
Chr1_3A_Tb427v9	1225921	1226967	Name=Tb427VSG-2103;ID=Tb427v9_000563700;Note=100.00 percent identity to VSG Tb427VSG-2103. The alignment length is 1047 nt, while the query VSG gene sequence is 1047 nt long. This is the most similar gene to Tb427VSG-2103 (Tb427VSG-2103 : GB Accession KC611408 : 1047nt : C-terminus partial : contig5356.) in the genome	0	0	0	0	0	0	0	0	0	0	0	0	0	0	0	0	0	0	0	0	0	0	0	0	0	0	0	0	0	0	0	0	0	0	0	0	0	0	0	0	0	0	0	0	0	0
Chr1_3A_Tb427v9	1234293	1235282	Name=Tb427VSG-1669;ID=Tb427v9_000563800;Note=98.48 percent identity to VSG Tb427VSG-1669. The alignment length is 990 nt, while the query VSG gene sequence is 990 nt long. This is the most similar gene to Tb427VSG-1669 (Tb427VSG-1669 : GB Accession KC613154 : 990nt : N-terminus partial : contig5356.) in the genome	0	0	0	0	0	0	0	0	0	0	0	0	0	0	0	0	0	0	0	0	0	0	0	0	0	0	0	0	0	0	0	0	0	0	0	0	0	0	0	0	0	0	0	0	0	0
Chr1_3A_Tb427v9	1240657	1241970	Name=Tb427VSG-1307;ID=Tb427v9_000563900;Note=99.92 percent identity to VSG Tb427VSG-1307. The alignment length is 1314 nt, while the query VSG gene sequence is 1314 nt long. This is the most similar gene to Tb427VSG-1307 (Tb427VSG-1307 : GB Accession KC612809 : 1314nt : N-terminus partial : contig6767.) in the genome	0	0	0	0	0	0	0	0	0	0	0	0	0	0	0	0	0	0	0	0	0	0	0	0	0	0	0	0	0	0	0	0	0	0	0	0	0	0	0	0	0	0	0	0	0	0
Chr1_3A_Tb427v9	1246590	1248146	Name=Similar to Tb427VSG-389;ID=Tb427v9_000564200:pseudogene;has_internal_stop=false;has_frameshift=false;has_start=true;Target=Tb11.0710:mRNA 1 502;original_prot_length=515;Note=100.00 percent identity to VSG Tb427VSG-389. The alignment length is 1557 nt, while the query VSG gene sequence is 1557 nt long. This is the most similar gene to Tb427VSG-389 (Tb427VSG-389 : GB Accession KC613533 : 1557n…	0	0	0	0	0	0	0	0	0	0	0	0	0	0	0	0	0	0	0	0	0	0	0	0	0	0	0	0	0	0	0	0	0	0	0	0	0	0	0	0	0	0	0	0	0	0
Chr1_3A_Tb427v9	1251135	1251949	Name=Similar to Tb427VSG-3812;ID=Tb427v9_000564400:pseudogene;has_internal_stop=true;has_frameshift=true;Target=Tb11.v5.0934.1 1 272;original_prot_length=273;Note=96.97 percent identity to VSG Tb427VSG-3812. The alignment length is 692 nt, while the query VSG gene sequence is 705 nt long. This is the second most similar gene to Tb427VSG-3812 (Tb427VSG-3812 : GB Accession KC612398 : 705nt : Intern…	0	0	0	0	0	0	0	0	0	0	0	0	0	0	0	0	0	0	0	0	0	0	0	0	0	0	0	0	0	0	0	0	0	0	0	0	0	0	0	0	0	0	0	0	0	0
Chr1_3A_Tb427v9	1278343	1279300	Name=Tb427VSG-3440;ID=Tb427v9_000565100;Note=99.90 percent identity to VSG Tb427VSG-3440. The alignment length is 958 nt, while the query VSG gene sequence is 957 nt long. This is the most similar gene to Tb427VSG-3440 (Tb427VSG-3440 : GB Accession KC612042 : 957nt : Internal partial : contig6907.) in the genome	0	0	0	0	0	0	0	0	0	0	0	0	0	0	0	0	0	0	0	0	0	0	0	0	0	0	0	0	0	0	0	0	0	0	0	0	0	0	0	0	0	0	0	0	0	0
Chr1_3A_Tb427v9	1292647	1293609	Name=Tb427VSG-3495;ID=Tb427v9_000565400;Note=100.00 percent identity to VSG Tb427VSG-3495. The alignment length is 963 nt, while the query VSG gene sequence is 963 nt long. This is the most similar gene to Tb427VSG-3495 (Tb427VSG-3495 : GB Accession KC612097 : 963nt : Internal partial : contig6092.) in the genome	0	0	0	0	0	0	0	0	0	0	0	0	0	0	0	0	0	0	0	0	0	0	0	0	0	0	0	0	0	0	0	0	0	0	0	0	0	0	0	0	0	0	0	0	0	0
Chr1_3A_Tb427v9	1296903	1298509	Name=Similar to Tb427VSG-2351;ID=Tb427v9_000565500:pseudogene;has_internal_stop=true;has_frameshift=false;has_stop=true;Target=Tb11.v5.0125.1 25 451;original_prot_length=451;Note=100.00 percent identity to VSG Tb427VSG-2351. The alignment length is 1607 nt, while the query VSG gene sequence is 1607 nt long. This is the most similar gene to Tb427VSG-2351 (Tb427VSG-2351 : GB Accession KC669614 : 16…	0	0	0	0	0	0	0	0	0	0	0	0	0	0	0	0	0	0	0	0	0	0	0	0	0	0	0	0	0	0	0	0	0	0	0	0	0	0	0	0	0	0	0	0	0	0
Chr1_3A_Tb427v9	1300663	1301952	Name=Tb427VSG-1337;ID=Tb427v9_000565600;Note=98.37 percent identity to VSG Tb427VSG-1337. The alignment length is 1290 nt, while the query VSG gene sequence is 1290 nt long. This is the most similar gene to Tb427VSG-1337 (Tb427VSG-1337 : GB Accession KC612839 : 1290nt : N-terminus partial : contig7701.) in the genome	0	0	0	0	0	0	0	0	0	0	0	0	0	0	0	0	0	0	0	0	0	0	0	0	0	0	0	0	0	0	0	0	0	0	0	0	0	0	0	0	0	0	0	0	0	0
Chr1_3A_Tb427v9	1304367	1305866	Name=Similar to Tb427VSG-1431;ID=Tb427v9_000565700:pseudogene;has_internal_stop=true;has_frameshift=false;has_start=true;has_stop=true;Target=Tb927.6.5550:mRNA 1 500;original_prot_length=500;Note=100.00 percent identity to VSG Tb427VSG-1431. The alignment length is 1212 nt, while the query VSG gene sequence is 1212 nt long. This is the most similar gene to Tb427VSG-1431 (Tb427VSG-1431 : GB Access…	0	0	0	0	0	0	0	0	0	0	0	0	0	0	0	0	0	0	0	0	0	0	0	0	0	0	0	0	0	0	0	0	0	0	0	0	0	0	0	0	0	0	0	0	0	0
Chr1_3A_Tb427v9	1316148	1317660	Name=Similar to Tb427VSG-1116;ID=Tb427v9_000566100:pseudogene;has_internal_stop=true;has_frameshift=false;has_stop=true;Target=Tb927.9.270:mRNA 1 509;original_prot_length=509;Note=96.72 percent identity to VSG Tb427VSG-1116. The alignment length is 1435 nt, while the query VSG gene sequence is 1437 nt long. This is the third most similar gene to Tb427VSG-1116 (Tb427VSG-1116 : GB Accession KC61262…	0	0	0	0	0	0	0	0	0	0	0	0	0	0	0	0	0	0	0	0	0	0	0	0	0	0	0	0	0	0	0	0	0	0	0	0	0	0	0	0	0	0	0	0	0	0
Chr1_3A_Tb427v9	1326763	1328211	Name=Tb427VSG-1093;ID=Tb427v9_000566300;Note=100.00 percent identity to VSG Tb427VSG-1093. The alignment length is 1449 nt, while the query VSG gene sequence is 1449 nt long. This is the most similar gene to Tb427VSG-1093 (Tb427VSG-1093 : GB Accession KC612602 : 1449nt : N-terminus partial incomplete : contig4769.) in the genome	0	0	0	0	0	0	0	0	0	0	0	0	0	0	0	0	0	0	0	0	0	0	0	0	0	0	0	0	0	0	0	0	0	0	0	0	0	0	0	0	0	0	0	0	0	0
Chr1_3A_Tb427v9	1329782	1331458	Name=Similar to Tb427VSG-1452;ID=Tb427v9_000566500:pseudogene;has_internal_stop=true;has_frameshift=false;has_stop=true;Target=Tb09.v4.0026:mRNA 21 512;original_prot_length=512;Note=99.92 percent identity to VSG Tb427VSG-1452. The alignment length is 1197 nt, while the query VSG gene sequence is 1197 nt long. This is the most similar gene to Tb427VSG-1452 (Tb427VSG-1452 : GB Accession KC612951 : …	0	0	0	0	0	0	0	0	0	0	0	0	0	0	0	0	0	0	0	0	0	0	0	0	0	0	0	0	0	0	0	0	0	0	0	0	0	0	0	0	0	0	0	0	0	0
Chr1_3A_Tb427v9	1333678	1335177	Name=Tb427VSG-1662;ID=Tb427v9_000566700;Note=99.90 percent identity to VSG Tb427VSG-1662. The alignment length is 996 nt, while the query VSG gene sequence is 996 nt long. This is the most similar gene to Tb427VSG-1662 (Tb427VSG-1662 : GB Accession KC613148 : 996nt : N-terminus partial : contig7251.) in the genome	0	0	0	0	0	0	0	0	0	0	0	0	0	0	0	0	0	0	0	0	0	0	0	0	0	0	0	0	6	0	0	0	0	0	0	0	0	0	0	0	0	0	0	0	0	0
Chr1_3A_Tb427v9	1343781	1345251	Name=Similar to Tb427VSG-1691;ID=Tb427v9_000566800:pseudogene;has_internal_stop=true;has_frameshift=true;Target=Tb11.v5.0978.1 1 385;original_prot_length=385;Note=99.89 percent identity to VSG Tb427VSG-1691. The alignment length is 885 nt, while the query VSG gene sequence is 972 nt long. This is the most similar gene to Tb427VSG-1691 (Tb427VSG-1691 : GB Accession KC613174 : 972nt : N-terminus pa…	0	0	0	0	0	0	0	0	0	0	0	0	0	0	0	0	0	0	0	0	0	0	0	0	0	0	0	0	0	0	0	0	0	0	0	0	0	0	0	0	0	0	0	0	0	0
Chr1_3A_Tb427v9	1356427	1357740	Name=Similar to Tb427VSG-1432;ID=Tb427v9_000567100:pseudogene;has_internal_stop=false;has_frameshift=false;has_start=true;Target=Tb10.v4.0257:mRNA 1 443;original_prot_length=491;Note=99.92 percent identity to VSG Tb427VSG-1432. The alignment length is 1198 nt, while the query VSG gene sequence is 1210 nt long. This is the most similar gene to Tb427VSG-1432 (Tb427VSG-1432 : GB Accession KC612932 :…	0	0	0	0	0	0	0	0	0	0	0	0	0	0	0	0	0	0	0	0	0	0	0	0	0	0	0	0	0	0	0	0	0	0	0	0	0	0	0	0	0	0	0	0	0	0
Chr1_3A_Tb427v9	1359653	1360831	Name=Tb427VSG-1471;ID=Tb427v9_000567200;Note=100.00 percent identity to VSG Tb427VSG-1471. The alignment length is 1179 nt, while the query VSG gene sequence is 1179 nt long. This is the most similar gene to Tb427VSG-1471 (Tb427VSG-1471 : GB Accession KC612969 : 1179nt : N-terminus partial : contig9370.) in the genome	0	0	0	0	0	0	0	0	0	0	0	0	0	0	0	0	0	0	0	0	0	0	0	0	0	0	0	0	0	0	0	0	0	0	0	0	0	0	0	0	0	0	0	0	0	0
Chr1_3A_Tb427v9	1362207	1363226	Name=Tb427VSG-2109;ID=Tb427v9_000567300;Note=100.00 percent identity to VSG Tb427VSG-2109. The alignment length is 1020 nt, while the query VSG gene sequence is 1020 nt long. This is the most similar gene to Tb427VSG-2109 (Tb427VSG-2109 : GB Accession KC611414 : 1020nt : C-terminus partial : contig8722.) in the genome	0	0	0	0	0	0	0	0	0	0	0	0	0	0	0	0	0	0	0	0	0	0	0	0	0	0	0	0	0	0	0	0	0	0	0	0	0	0	0	0	0	0	0	0	0	0
Chr1_3A_Tb427v9	1365203	1366606	Name=Similar to Tb427VSG-2113;ID=Tb427v9_000567400:pseudogene;has_internal_stop=true;has_frameshift=false;Target=Tb927.11.20240:mRNA 21 472;original_prot_length=485;Note=100.00 percent identity to VSG Tb427VSG-2113. The alignment length is 1149 nt, while the query VSG gene sequence is 1149 nt long. This is the most similar gene to Tb427VSG-2113 (Tb427VSG-2113 : GB Accession KC611418 : 1149nt : C-…	0	0	0	0	0	0	0	0	0	0	0	0	0	0	0	0	0	0	0	0	0	0	0	0	0	0	0	0	0	0	0	0	0	0	0	0	0	0	0	0	0	0	0	0	0	0
Chr1_3A_Tb427v9	1370214	1371821	Name=Tb427VSG-794;ID=Tb427v9_000567500;Note=99.56 percent identity to VSG Tb427VSG-794. The alignment length is 1609 nt, while the query VSG gene sequence is 1608 nt long. This is the most similar gene to Tb427VSG-794 (Tb427VSG-794 : GB Accession KC613817 : 1608nt : Complete but extended : contig6084.) in the genome	0	0	0	0	0	0	0	0	0	0	0	0	0	0	0	0	0	0	0	0	0	0	0	0	0	0	0	0	0	0	0	0	0	0	0	0	0	0	0	0	0	0	0	0	0	0
Chr1_3A_Tb427v9	1374982	1376352	Name=Tb427VSG-1214;ID=Tb427v9_000567700;Note=99.11 percent identity to VSG Tb427VSG-1214. The alignment length is 1350 nt, while the query VSG gene sequence is 1350 nt long. This is the most similar gene to Tb427VSG-1214 (Tb427VSG-1214 : GB Accession KC612721 : 1350nt : N-terminus partial : contig2503.) in the genome	0	0	0	0	0	0	0	0	0	0	0	0	0	0	0	0	0	0	0	0	0	0	0	0	0	0	0	0	0	0	0	0	0	0	0	0	0	0	0	0	0	0	0	0	0	0
Chr1_3A_Tb427v9	1378192	1379586	Name=Similar to Tb427VSG-1794;ID=Tb427v9_000567900:pseudogene;has_internal_stop=true;has_frameshift=false;has_start=true;Target=Tb927.2.6410:mRNA 1 473;original_prot_length=477;Note=100.00 percent identity to VSG Tb427VSG-1794. The alignment length is 879 nt, while the query VSG gene sequence is 879 nt long. This is the most similar gene to Tb427VSG-1794 (Tb427VSG-1794 : GB Accession KC613272 : 8…	0	0	0	0	0	0	0	0	0	0	0	0	0	0	0	0	0	0	0	0	0	0	0	0	0	0	0	0	0	0	0	0	0	0	0	0	0	0	0	0	0	0	0	0	0	0
Chr1_3A_Tb427v9	1381444	1383039	Name=Tb427VSG-800;ID=Tb427v9_000568000;Note=100.00 percent identity to VSG Tb427VSG-800. The alignment length is 1596 nt, while the query VSG gene sequence is 1596 nt long. This is the most similar gene to Tb427VSG-800 (Tb427VSG-800 : GB Accession KC613823 : 1596nt : Complete but extended : contig4343.) in the genome	0	0	0	0	0	0	0	0	0	0	0	0	0	0	0	0	0	0	0	0	0	0	0	0	0	0	0	0	0	0	0	0	0	0	0	0	0	0	0	0	0	0	0	0	0	0
Chr1_3A_Tb427v9	1469948	1471537	Name=Similar to Tb427VSG-1165;ID=Tb427v9_000570700:pseudogene;has_internal_stop=false;has_frameshift=true;Target=Tb10.v4.0152:mRNA 2 535;original_prot_length=542;Note=99.04 percent identity to VSG Tb427VSG-1165. The alignment length is 1350 nt, while the query VSG gene sequence is 1350 nt long. This is the most similar gene to Tb427VSG-1165 (Tb427VSG-1165 : GB Accession KC612673 : 1350nt : N-term…	0	0	0	0	71	0	2	0	0	16	0	0	0	39	0	0	0	0	0	0	0	20	0	0	0	0	0	0	0	0	0	0	0	0	0	0	0	0	0	0	0	0	0	0	0	0
Chr1_3A_Tb427v9	1477975	1478928	Name=Tb427VSG-3430;ID=Tb427v9_000570800;Note=99.69 percent identity to VSG Tb427VSG-3430. The alignment length is 954 nt, while the query VSG gene sequence is 954 nt long. This is the most similar gene to Tb427VSG-3430 (Tb427VSG-3430 : GB Accession KC612032 : 954nt : Internal partial : contig4078.) in the genome	0	0	0	0	0	0	0	0	0	0	0	0	0	0	0	0	0	0	0	0	0	0	0	0	0	0	0	0	0	0	0	0	0	0	0	0	0	0	0	0	0	0	0	0	0	0
Chr1_3A_Tb427v9	1481979	1483235	Name=Tb427VSG-1384;ID=Tb427v9_000571000;Note=100.00 percent identity to VSG Tb427VSG-1384. The alignment length is 1257 nt, while the query VSG gene sequence is 1257 nt long. This is the most similar gene to Tb427VSG-1384 (Tb427VSG-1384 : GB Accession KC612885 : 1257nt : N-terminus partial : contig4078.) in the genome	0	0	0	0	0	0	0	0	0	0	0	0	0	0	0	0	0	0	0	0	0	0	0	0	0	0	0	0	0	0	0	0	0	0	0	0	0	0	0	0	0	0	0	0	0	0
Chr1_3A_Tb427v9	1488324	1489811	Name=Tb427VSG-3185;ID=Tb427v9_000571100;Note=100.00 percent identity to VSG Tb427VSG-3185. The alignment length is 1149 nt, while the query VSG gene sequence is 1149 nt long. This is the most similar gene to Tb427VSG-3185 (Tb427VSG-3185 : GB Accession KC611798 : 1149nt : Internal partial : contig4078.) in the genome	0	0	0	0	0	0	0	0	0	0	0	0	0	0	0	0	0	0	0	0	0	0	0	0	0	0	0	0	0	0	0	0	0	0	0	0	0	0	0	0	0	0	0	0	0	0
Chr1_3A_Tb427v9	1492328	1493922	Name=Similar to Tb427VSG-1617;ID=Tb427v9_000571200:pseudogene;has_internal_stop=true;has_frameshift=true;Target=Tb927.8.460:mRNA 9 525;original_prot_length=526;Note=99.42 percent identity to VSG Tb427VSG-1617. The alignment length is 1038 nt, while the query VSG gene sequence is 1038 nt long. This is the most similar gene to Tb427VSG-1617 (Tb427VSG-1617 : GB Accession KC613106 : 1038nt : N-termin…	0	0	0	0	0	0	0	0	0	0	0	0	0	0	0	0	0	0	0	0	0	0	0	0	0	0	0	0	0	0	0	0	0	0	0	0	0	0	0	0	0	0	0	0	0	0
Chr1_3A_Tb427v9	1497767	1499059	Name=Tb427VSG-1330;ID=Tb427v9_000571400;Note=99.69 percent identity to VSG Tb427VSG-1330. The alignment length is 1293 nt, while the query VSG gene sequence is 1293 nt long. This is the most similar gene to Tb427VSG-1330 (Tb427VSG-1330 : GB Accession KC612832 : 1293nt : N-terminus partial : contig3925.) in the genome	0	0	0	0	0	0	0	0	0	0	0	0	0	0	0	0	0	0	0	0	0	0	0	0	0	0	0	0	0	0	0	0	0	0	0	0	0	0	0	0	0	0	0	0	0	0
Chr1_3A_Tb427v9	1500498	1501826	Name=Tb427VSG-2024;ID=Tb427v9_000571500;Note=96.09 percent identity to VSG Tb427VSG-2024. The alignment length is 1329 nt 98.99 percent identity to VSG Tb427VSG-3714. The alignment length is 796 nt, while the query VSG gene sequence is 1329 nt long. This is the second most similar gene to Tb427VSG-2024 (Tb427VSG-2024 : GB Accession KC611332 : 1329nt : C-terminus partial extended : contig1713.) in…	0	0	0	0	0	0	0	0	0	0	0	0	0	0	0	0	0	0	0	0	0	0	0	0	0	0	0	0	0	0	0	0	0	0	0	0	0	0	0	0	0	0	0	0	0	0
Chr1_3A_Tb427v9	1508267	1509361	Name=Tb427VSG-3244;ID=Tb427v9_000571800;Note=100.00 percent identity to VSG Tb427VSG-3244. The alignment length is 1095 nt, while the query VSG gene sequence is 1095 nt long. This is the most similar gene to Tb427VSG-3244 (Tb427VSG-3244 : GB Accession KC611853 : 1095nt : Internal partial : contig4896.) in the genome	0	0	0	0	0	0	0	0	0	0	0	0	0	0	0	0	0	0	0	0	0	0	0	0	0	0	0	0	0	0	0	0	0	0	0	0	0	0	0	0	0	0	0	0	0	0
Chr1_3A_Tb427v9	1518474	1519856	Name=Tb427VSG-1203;ID=Tb427v9_000572000;Note=98.92 percent identity to VSG Tb427VSG-1203. The alignment length is 1383 nt, while the query VSG gene sequence is 1383 nt long. This is the most similar gene to Tb427VSG-1203 (Tb427VSG-1203 : GB Accession KC612710 : 1383nt : N-terminus partial : contig2426.) in the genome	0	0	0	0	0	0	0	0	0	0	0	0	0	0	0	0	0	0	0	0	0	0	0	0	0	0	0	0	0	0	0	0	0	0	0	0	0	0	0	0	0	0	0	0	0	0
Chr1_3A_Tb427v9	1528891	1530405	Name=Tb427VSG-2004;ID=Tb427v9_000572200;Note=96.87 percent identity to VSG Tb427VSG-2004. The alignment length is 1469 nt 97.10 percent identity to VSG Tb427VSG-2073. The alignment length is 1137 nt, while the query VSG gene sequence is 1518 nt long. This is the second most similar gene to Tb427VSG-2004 (Tb427VSG-2004 : GB Accession KC611315 : 1518nt : C-terminus partial : contig2372.) in the gen…	0	0	0	0	0	0	0	0	0	0	0	0	0	0	0	0	0	0	0	0	0	0	0	0	0	0	0	0	0	0	0	0	0	0	0	0	0	0	0	0	0	0	0	0	0	0
Chr1_3A_Tb427v9	1532142	1533721	Name=Similar to Tb427VSG-682;ID=Tb427v9_000572300:pseudogene;has_internal_stop=false;has_frameshift=true;Target=Tb927.11.20490:mRNA 1 513;original_prot_length=515;Note=97.35 percent identity to VSG Tb427VSG-682. The alignment length is 1586 nt 99.03 percent identity to VSG Tb427VSG-3469. The alignment length is 924 nt, while the query VSG gene sequence is 1584 nt long. This is the second most sim…	0	0	0	0	0	0	0	0	0	0	0	0	0	0	0	0	0	0	0	0	0	0	0	0	0	0	0	0	0	0	0	0	0	0	0	0	0	0	0	0	0	0	0	0	0	0
Chr1_3A_Tb427v9	1536208	1537716	Name=Tb427VSG-481;ID=Tb427v9_000572500;Note=100.00 percent identity to VSG Tb427VSG-481. The alignment length is 1509 nt, while the query VSG gene sequence is 1509 nt long. This is the most similar gene to Tb427VSG-481 (Tb427VSG-481 : GB Accession KC612426 : 1509nt : Complete almost : contig8456.) in the genome	0	0	0	0	0	0	0	0	0	0	0	0	0	0	0	0	0	0	0	0	0	0	0	0	0	0	0	0	0	0	0	0	0	0	0	0	0	0	0	0	0	0	0	0	0	0
Chr1_3A_Tb427v9	1538915	1540450	Name=Tb427VSG-1019;ID=Tb427v9_000572600;Note=100.00 percent identity to VSG Tb427VSG-1019. The alignment length is 1536 nt, while the query VSG gene sequence is 1536 nt long. This is the most similar gene to Tb427VSG-1019 (Tb427VSG-1019 : GB Accession KC612531 : 1536nt : N-terminus partial incomplete : contig8456.) in the genome	0	0	0	0	0	0	0	0	0	0	0	0	0	0	0	0	0	0	0	0	0	0	0	0	0	0	0	0	0	0	0	0	0	0	0	0	0	0	0	0	0	0	0	0	0	0
Chr1_3A_Tb427v9	1549479	1550993	Name=Similar to Tb427VSG-1108;ID=Tb427v9_000573000:pseudogene;has_internal_stop=true;has_frameshift=false;Target=Tb11.0170:mRNA 10 519;original_prot_length=525;Note=96.89 percent identity to VSG Tb427VSG-1108. The alignment length is 1445 nt, while the query VSG gene sequence is 1440 nt long. This is the second most similar gene to Tb427VSG-1108 (Tb427VSG-1108 : GB Accession KC612617 : 1440nt : N…	0	0	0	0	0	0	0	0	0	0	0	0	0	0	0	0	0	0	0	0	0	0	0	0	0	0	0	0	0	0	0	0	0	0	0	0	0	0	0	0	0	0	0	0	0	0
Chr1_3A_Tb427v9	1553103	1554490	Name=Similar to Tb427VSG-1365;ID=Tb427v9_000573200:pseudogene;has_internal_stop=true;has_frameshift=true;Target=Tb10.v4.0135:mRNA 1 461;original_prot_length=471;Note=99.29 percent identity to VSG Tb427VSG-1365. The alignment length is 1266 nt, while the query VSG gene sequence is 1266 nt long. This is the second most similar gene to Tb427VSG-1365 (Tb427VSG-1365 : GB Accession KC612866 : 1266nt : …	0	0	0	0	0	0	0	0	0	0	0	0	0	0	0	0	0	0	0	0	0	0	0	0	0	0	0	0	0	0	0	0	0	0	0	0	0	0	0	0	0	0	0	0	0	0
Chr1_3A_Tb427v9	1561609	1562996	Name=Similar to Tb427VSG-1365;ID=Tb427v9_000573300:pseudogene;has_internal_stop=true;has_frameshift=true;Target=Tb10.v4.0135:mRNA 1 461;original_prot_length=471;Note=99.37 percent identity to VSG Tb427VSG-1365. The alignment length is 1266 nt, while the query VSG gene sequence is 1266 nt long. This is the most similar gene to Tb427VSG-1365 (Tb427VSG-1365 : GB Accession KC612866 : 1266nt : N-termi…	0	0	0	0	0	0	0	0	0	0	0	0	0	0	0	0	0	0	0	0	0	0	0	0	0	0	0	0	0	0	0	0	0	0	0	0	0	0	0	0	0	0	0	0	0	0
Chr1_3A_Tb427v9	1573418	1574089	Name=Tb427VSG-1940;ID=Tb427v9_000573700;Note=98.96 percent identity to VSG Tb427VSG-1940. The alignment length is 672 nt, while the query VSG gene sequence is 672 nt long. This is the most similar gene to Tb427VSG-1940 (Tb427VSG-1940 : GB Accession KC613411 : 672nt : N-terminus partial : contig2417.) in the genome	0	0	0	0	0	0	0	0	0	0	0	0	0	0	0	0	0	0	0	0	0	0	0	0	0	0	0	0	0	0	0	0	0	0	0	0	0	0	0	0	0	0	0	0	0	0
Chr1_3A_Tb427v9	1575751	1577103	Name=Tb427VSG-1243;ID=Tb427v9_000573800;Note=100.00 percent identity to VSG Tb427VSG-1243. The alignment length is 1353 nt, while the query VSG gene sequence is 1353 nt long. This is the most similar gene to Tb427VSG-1243 (Tb427VSG-1243 : GB Accession KC612747 : 1353nt : N-terminus partial : contig2417.) in the genome	0	0	0	0	0	0	0	0	0	0	0	0	0	0	0	0	0	0	0	0	0	0	0	0	0	0	0	0	0	0	0	0	0	0	0	0	0	0	0	0	0	0	0	0	0	0
Chr1_3A_Tb427v9	1591260	1592605	Name=Similar to Tb427VSG-3468;ID=Tb427v9_000574100:pseudogene;has_internal_stop=false;has_frameshift=true;Target=Tb927.11.18490.1 23 340;original_prot_length=342;Note=100.00 percent identity to VSG Tb427VSG-3468. The alignment length is 1191 nt, while the query VSG gene sequence is 1191 nt long. This is the most similar gene to Tb427VSG-3468 (Tb427VSG-3468 : GB Accession KC612070 : 1191nt : Inter…	0	0	0	0	0	0	0	0	0	0	0	0	0	0	0	0	0	0	0	0	0	0	0	0	0	0	0	0	0	0	0	0	0	0	0	0	0	0	0	0	0	0	0	0	0	0
Chr1_3A_Tb427v9	1594658	1595902	Name=Tb427VSG-1397;ID=Tb427v9_000574200;Note=100.00 percent identity to VSG Tb427VSG-1397. The alignment length is 1245 nt, while the query VSG gene sequence is 1245 nt long. This is the most similar gene to Tb427VSG-1397 (Tb427VSG-1397 : GB Accession KC612898 : 1245nt : N-terminus partial : contig7391.) in the genome	0	0	0	0	0	0	0	0	0	0	0	0	0	0	0	0	0	0	0	0	0	0	0	0	0	0	0	0	0	0	0	0	0	0	0	0	0	0	0	0	0	0	0	0	0	0
Chr1_3A_Tb427v9	1597536	1598844	Name=Similar to Tb427VSG-3571;ID=Tb427v9_000574300:pseudogene;has_internal_stop=true;has_frameshift=true;Target=Tb11.v5.0125.1 20 451;original_prot_length=451;Note=98.96 percent identity to VSG Tb427VSG-3571. The alignment length is 868 nt, while the query VSG gene sequence is 873 nt long. This is the most similar gene to Tb427VSG-3571 (Tb427VSG-3571 : GB Accession KC612167 : 873nt : Internal par…	0	0	0	0	0	0	0	0	0	0	0	0	0	0	0	0	0	0	0	0	0	0	0	0	0	0	0	0	0	0	0	0	0	0	0	0	0	0	0	0	0	0	0	0	0	0
Chr1_3A_Tb427v9	1600762	1602423	Name=Similar to Tb427VSG-3005;ID=Tb427v9_000574500:pseudogene;has_internal_stop=true;has_frameshift=false;has_start=true;Target=Tb09.v4.0051:mRNA 1 466;original_prot_length=494;Note=99.47 percent identity to VSG Tb427VSG-3005. The alignment length is 1512 nt, while the query VSG gene sequence is 1512 nt long. This is the most similar gene to Tb427VSG-3005 (Tb427VSG-3005 : GB Accession KC611623 : …	0	0	0	0	0	0	0	0	0	0	0	0	0	0	0	0	0	0	0	0	0	0	0	0	0	0	0	0	0	0	0	0	0	0	0	0	0	0	0	0	0	0	0	0	0	0
Chr1_3A_Tb427v9	1603384	1604853	Name=Tb427VSG-551;ID=Tb427v9_000574600;Note=100.00 percent identity to VSG Tb427VSG-551. The alignment length is 1470 nt, while the query VSG gene sequence is 1470 nt long. This is the most similar gene to Tb427VSG-551 (Tb427VSG-551 : GB Accession KC613678 : 1470nt : Complete : contig4952.) in the genome	0	0	0	0	0	0	0	0	0	0	0	0	0	0	0	0	0	0	0	0	0	0	0	0	0	0	0	0	0	0	0	0	0	0	0	0	0	0	0	0	0	0	0	0	0	0
Chr1_3A_Tb427v9	1618109	1619628	Name=Similar to Tb427VSG-1904;ID=Tb427v9_000575000:pseudogene;has_internal_stop=true;has_frameshift=true;Target=Tb10.v4.0142:mRNA 29 536;original_prot_length=537;Note=95.95 percent identity to VSG Tb427VSG-1904. The alignment length is 765 nt, while the query VSG gene sequence is 765 nt long. This is the second most similar gene to Tb427VSG-1904 (Tb427VSG-1904 : GB Accession KC613379 : 765nt : N-…	0	0	0	0	0	0	0	0	0	0	0	0	0	0	0	0	0	0	0	0	0	0	0	0	0	0	0	0	0	0	0	0	0	0	0	0	0	0	0	0	0	0	0	0	0	0
Chr1_3A_Tb427v9	1622394	1623890	Name=Tb427VSG-3731;ID=Tb427v9_000575200;Note=99.56 percent identity to VSG Tb427VSG-3731. The alignment length is 904 nt, while the query VSG gene sequence is 903 nt long. This is the most similar gene to Tb427VSG-3731 (Tb427VSG-3731 : GB Accession KC612322 : 903nt : Internal partial : contig1813.) in the genome	0	0	0	0	0	0	0	0	0	0	0	0	0	0	0	0	0	0	0	0	0	0	0	0	0	0	0	0	0	0	0	0	0	0	0	0	0	0	0	0	0	0	0	0	0	0
Chr1_3A_Tb427v9	1633729	1635157	Name=Similar to Tb427VSG-1550;ID=Tb427v9_000575600:pseudogene;has_internal_stop=false;has_frameshift=true;Target=Tb927.9.17410:mRNA 31 473;original_prot_length=488;Note=100.00 percent identity to VSG Tb427VSG-1550. The alignment length is 1101 nt, while the query VSG gene sequence is 1104 nt long. This is the most similar gene to Tb427VSG-1550 (Tb427VSG-1550 : GB Accession KC613043 : 1104nt : N-t…	0	0	0	0	0	0	0	0	0	0	0	0	0	0	0	0	0	0	0	0	0	0	0	0	0	0	0	0	0	0	0	0	0	0	0	0	0	0	0	0	0	0	0	0	0	0
Chr1_3A_Tb427v9	1641766	1642581	Name=Tb427VSG-1852;ID=Tb427v9_000575900;Note=99.88 percent identity to VSG Tb427VSG-1852. The alignment length is 816 nt, while the query VSG gene sequence is 816 nt long. This is the most similar gene to Tb427VSG-1852 (Tb427VSG-1852 : GB Accession KC613329 : 816nt : N-terminus partial : contig4413.) in the genome	0	0	0	0	0	0	0	0	0	0	0	0	0	0	0	0	0	0	0	0	0	0	0	0	0	0	0	0	0	0	0	0	0	0	0	0	0	0	0	0	0	0	0	0	0	0
Chr1_3A_Tb427v9	1644155	1645427	Name=Similar to Tb427VSG-3457;ID=Tb427v9_000576000:pseudogene;has_internal_stop=false;has_frameshift=true;Target=Tb927.11.18530.1 32 441;original_prot_length=444;Note=100.00 percent identity to VSG Tb427VSG-3457. The alignment length is 933 nt, while the query VSG gene sequence is 933 nt long. This is the most similar gene to Tb427VSG-3457 (Tb427VSG-3457 : GB Accession KC612059 : 933nt : Internal…	0	0	0	0	0	0	0	0	0	0	0	0	0	0	0	0	0	0	0	0	0	0	0	0	0	0	0	0	0	0	0	0	0	0	0	0	0	0	0	0	0	0	0	0	0	0
Chr1_3A_Tb427v9	1646791	1647738	Name=Tb427VSG-3666;ID=Tb427v9_000576100;Note=98.10 percent identity to VSG Tb427VSG-3666. The alignment length is 948 nt, while the query VSG gene sequence is 948 nt long. This is the most similar gene to Tb427VSG-3666 (Tb427VSG-3666 : GB Accession KC612258 : 948nt : Internal partial : contig76.) in the genome	0	0	0	0	0	0	0	0	0	0	0	0	0	0	0	0	0	0	0	0	0	0	0	0	0	0	0	0	0	0	0	0	0	0	0	0	0	0	0	0	0	0	0	0	0	0
Chr1_3A_Tb427v9	1660880	1662022	Name=Tb427VSG-3585;ID=Tb427v9_000576500;Note=100.00 percent identity to VSG Tb427VSG-3585. The alignment length is 867 nt, while the query VSG gene sequence is 867 nt long. This is the most similar gene to Tb427VSG-3585 (Tb427VSG-3585 : GB Accession KC612179 : 867nt : Internal partial : contig7364.) in the genome	0	0	0	0	0	0	0	0	0	0	0	0	0	0	0	0	0	0	0	0	0	0	0	0	0	0	0	0	0	0	0	0	0	0	0	0	0	0	0	0	0	0	0	0	0	0
Chr1_3A_Tb427v9	1667837	1668814	Name=Tb427VSG-3398;ID=Tb427v9_000576800;Note=100.00 percent identity to VSG Tb427VSG-3398. The alignment length is 978 nt, while the query VSG gene sequence is 978 nt long. This is the most similar gene to Tb427VSG-3398 (Tb427VSG-3398 : GB Accession KC612000 : 978nt : Internal partial : contig3285.) in the genome	0	0	0	0	0	0	0	0	0	0	0	0	0	0	0	0	0	0	0	0	0	0	0	0	0	0	0	0	0	0	0	0	0	0	0	0	0	0	0	0	0	0	0	0	0	0
[truncated: 2,039 more rows]
[truncated: 396 more columns]

## Sheet: VSGs. Norm by in-silico counts
Chromosome	Start	End	Attributes	B6_	C6_	D6_	B12_	C12_	D12_	L1701091_A6_	L1701121_C12_	L1701451_T1C6_	L1701457_T1C12_	L1701463_T1D6_	L1701469_T1D12_	L1701547_T2C6_	L1701553_T2C12_	L1701559_T2D6_	L1701565_T2D12_	L1701643_T3C6_	L1701649_T3C12_	L1701655_T3D6_	L1701661_T3D12_	L1701103_B6_	L1701127_D6_	L1701133_D12_	A1_	A2_	A3_	A4_	A5_	B1_	B2_	B3_	B4_	B5_	C1_	C2_	C3_	C4_	C5_	D1_	D2_	D3_	D4_	D5_	E1_	E3_	E5_
[truncated: 2,803 more rows]
[truncated: 395 more columns]

[truncated: 4 more sheets: VSGs. Norm by mapped reads, VSGs. As % of VSG-norm counts, Feature enrichment, Gene capture]
