# Supplementary material for: Genome organization and DNA accessibility control antigenic variation in trypanosomes
Source: Nature. 2018 Oct 17;563(7729):121–5. doi: 10.1038/s41586-018-0619-8 (PMC6784898; doi:10.1038/s41586-018-0619-8)
Supplement: Supplementary file 5 — Genome quality assessment. [file 41586_2018_619_MOESM5_ESM.xlsx]

## Sheet: Table Summary
Supplementary Table S3
Genome quality assessment
Sheet name	Content
Genome qual assessment	This table contains the number and % of correct based per chromosome from our Trypanosoma brucei Lister 427 assembled genome, as assessed by the approach described under "Assessment of genome assembly quality" in the Supplementary Information section.

## Sheet: Genome qual assessment
		Unique mapping		Repetitive mapping
Scaffold / Chromosome	Length of Scaffold	Correct bases	% correct	Correct bases	% correct
Chr11_5B_Tb427v9	14617	12118	82.9035	12118	82.9035
Chr11_5A_Tb427v9	32091	30888	96.2513	30888	96.2513
Chr11_core_Tb427v9	4641017	4505802	97.0865	4638739	99.9509
Chr11_3A_Tb427v9	1073039	1060372	98.8195	1064460	99.2005
Chr11_3B_Tb427v9	904837	882280	97.5071	895322	98.9484
Chr10_5A_Tb427v9	59010	56810	96.2718	56810	96.2718
Chr10_5B_Tb427v9	76643	67415	87.9598	67415	87.9598
Chr10_core_Tb427v9	4026652	3867072	96.0369	4024768	99.9532
Chr10_3A_Tb427v9	1616208	1573668	97.3679	1603607	99.2203
Chr10_3B_Tb427v9	966996	962103	99.494	962103	99.494
Chr9_5A_Tb427v9	336938	327200	97.1099	331081	98.2617
Chr9_5B_Tb427v9	101245	94510	93.3478	94510	93.3478
Chr9_core_Tb427v9	2195699	2081881	94.8163	2189781	99.7305
Chr9_3A_Tb427v9	1485653	1455686	97.9829	1468652	98.8557
Chr9_3B_Tb427v9	512696	503951	98.2943	507738	99.033
Chr8_5A_Tb427v9	780833	776630	99.4617	777708	99.5998
Chr8_5B_Tb427v9	788244	776706	98.5362	781314	99.1208
Chr8_core_Tb427v9	2351258	2183061	92.8465	2344459	99.7108
Chr8_3A_Tb427v9	504335	463578	91.9187	497216	98.5884
Chr8_3B_Tb427v9	20419	16312	79.8864	16312	79.8864
Chr7_5A_Tb427v9	863730	839520	97.197	861321	99.7211
Chr7_core_Tb427v9	2294564	2237395	97.5085	2278774	99.3119
Chr6_core_Tb427v9	1304049	1234970	94.7027	1301659	99.8167
Chr6_3A_Tb427v9	1329588	1293348	97.2743	1311012	98.6029
Chr6_3B_Tb427v9	1075595	1072603	99.7218	1072603	99.7218
Chr5_core_Tb427v9	1443502	1379497	95.566	1435665	99.4571
Chr5_3A_Tb427v9	539047	527146	97.7922	532180	98.7261
Chr5_3B_Tb427v9	374854	357830	95.4585	368893	98.4098
Chr4_5A_Tb427v9	85425	85063	99.5762	85063	99.5762
Chr4_5B_Tb427v9	50079	49254	98.3526	49254	98.3526
Chr4_core_Tb427v9	1413084	1361250	96.3319	1401153	99.1557
Chr4_3A_Tb427v9	930487	902808	97.0253	928971	99.8371
Chr4_3B_Tb427v9	285419	284302	99.6086	284302	99.6086
Chr3_5A_Tb427v9	500974	482107	96.2339	482468	96.306
Chr3_5B_Tb427v9	25796	20656	80.0744	20656	80.0744
Chr3_core_Tb427v9	1460286	1388909	95.1121	1459118	99.92
Chr3_3A_Tb427v9	129844	129437	99.6865	129437	99.6865
Chr2_5A_Tb427v9	201303	198994	98.853	198994	98.853
Chr2_core_Tb427v9	882805	819959	92.8811	880536	99.743
Chr1_5A_Tb427v9	223312	214209	95.9236	218366	97.7852
Chr1_5B_Tb427v9	100461	92845	92.4189	96341	95.8989
Chr1_core_Tb427v9	844354	762402	90.2941	840375	99.5288
Chr1_3A_Tb427v9	2154587	2098267	97.386	2133117	99.0035
Chr1_3B_Tb427v9	745474	714169	95.8007	736845	98.8425
BES1_Tb427v9	78688	74953	95.2534	74953	95.2534
BES2_Tb427v9	82593	53609	64.9074	79557	96.3241
BES3_Tb427v9	64896	62273	95.9581	62273	95.9581
BES4_Tb427v9	68369	67221	98.3209	67850	99.2409
BES5_Tb427v9	67333	54170	80.4509	66359	98.5535
BES7_Tb427v9	88165	86454	98.0593	86454	98.0593
BES10_Tb427v9	41883	37726	90.0747	40856	97.5479
BES11_Tb427v9	66711	65837	98.6899	65837	98.6899
BES12_Tb427v9	48228	36601	75.8916	39011	80.8887
BES13_Tb427v9	64108	61881	96.5262	61881	96.5262
BES14_Tb427v9	77387	76419	98.7491	76419	98.7491
BES15_Tb427v9	90948	90289	99.2754	90289	99.2754
BES17_Tb427v9	86348	75493	87.4288	75493	87.4288
Total	42672706	41087909	96.2862	42359336	99.2656
