# Supplementary material for: Genome organization and DNA accessibility control antigenic variation in trypanosomes
Source: Nature. 2018 Oct 17;563(7729):121–5. doi: 10.1038/s41586-018-0619-8 (PMC6784898; doi:10.1038/s41586-018-0619-8)
Supplement: Supplementary file 6 — Oligo lists. [file 41586_2018_619_MOESM6_ESM.xlsx]

## Sheet: Table Summary
Supplementary Table S4
Oligo lists
Sheet name	Content
oligos used for rRNA depletion	List of oligos used for rRNA depletion during the RNA-seq library preparation
Primers	List of oligos used for cloning, library amplification and 3C-PCR
FISH probes	List of FISH probes.

## Sheet: oligos used for rRNA depletion
Legend
Oligonucleotide name	Sequence (5'-3' end)
anti-18S/1-50	GACTTTTGCTTCCTCTATTGAAGCAATATCGGTGAACTTTCGGTCGCCCG		Special Notation
anti-18S/51-100	AGACGAGCGACGGTCCGATCACCTGTATTGCACCATCATCGGAAACAACG		*	phosphorothioate bond
anti-18S/101-150	ACGGGCGGTGTGTACAAATGGCAGGGACGTAATCGGCACAGTTTGATGAG		Dig	Digoxigenin
anti-18S/151-200	CTGCGCCTACGAGACATTCCTCGTTGCGCGACCAATAATTGCAATACTCG		N	C6 (5´ end) or C7 (3 end) linker
anti-18S/201-250	GTCCCAAGTGGGTCTACGTGATTCCGTGGTTTCCCCGCTCTTTTGATCAA
anti-18S/251-300	GCGGGAGCGACATTGTGAAGTGCCGCTCGGACTCTTGTTCTCACTGACAT
anti-18S/301-350	TGTAGTGCGCGTGTCGCCCAGAACATTGAGGAGCATCACAGACCTGCTGT
anti-18S/351-400	TGCCCAAAATCTCACCTTGCGCGAAAAGCAAGGAATCCCGCAGAGAAGGG
anti-18S/401-450	GCCTGTAAAAAGAAGGATGACGACCACCGTTGGGGAAAAAATCCCCGCCG
anti-18S/451-500	GAGGGACTGCTGTCCTGTGTGGACAATCCCGGCACCTACTGGGCAGCTTG
anti-18S/501-550	GATCTCGTCCGTTGACGGAATCAACCAAACAAATCACTCCACCGACCAAA
anti-18S/551-600	AGCGGCCATGCACCACCATTCAGGGGATCGAGAAAGAACACTCCATCTGT
anti-18S/601-650	CAATCCTCACCCTGTCCGGATCTGGTAAAGTTCCCCGTGTTGAGTCAAAT
anti-18S/651-700	TAAACCGCACGCTCCACGTCTTGTGGTGCCATTCCGTCAATTTCTTTAAG
anti-18S/701-750	TTTCACTCTTGCGAACGTACTCCCCCCTGAGACTGTAACCTCCAAGCTTT
anti-18S/751-800	CGCGTGAAGAAGTAAGAAACGTGCTGAGGATATTCCCGTAAAAAACCCCG
anti-18S/801-850	GAAGAACCTCAAAAGAGGGAACCGGGGGTGATAGAATAGGCACGTAAATT
anti-18S/851-900	GATAAATAAATTGGGGCCGAGGGTCGGCACAAAAGGCCGCCACACGGGCA
anti-18S/901-950	CCCAATGATGTTCCCCAATTCATGGGTGTCATGGTTTGCAGTGTGGACTA
anti-18S/951-1000	CAATGGTCTCTAATCATCTTTGATCCCCACACTTTGGTTCTTGATTGAGG
anti-18S/1001-1050	AAGGTATCCTTGAAGAATGCCTTCGCTGTAGTTCGTCTTGGTGCGGTCTA
anti-18S/1051-1100	AGAATTTCACCTCTGACGCACCAGTACGTTCTCCCCCGAACTACCCTCCT
anti-18S/1101-1150	TCATTCCTGGAAGCCGCGCGTCGCAATGAATGTAAAAAAACATCACGAAG
anti-18S/1151-1200	AGCCGAATGTGCGCGCCACAAAAATGAGACACGAAACACCGACCCAAGGC
anti-18S/1201-1250	ACGCGGCCCCATAATCTCCCAAGGACTTCTAAAACCAACAAAAGCCGAAA
anti-18S/1251-1300	CGGTGGCCCCAGGGCTGATGCTTCGTTATCCCATGCTTTGTAATTCAAGT
anti-18S/1301-1350	CGGCAGACTGCTTTGGTCGCACTTTTTTGGTCACAGTAAAATTCACGGAC
anti-18S/1351-1400	GCCCCCTCGCATGCATGACATGCGTGAAAGTGAGGAGGAACCGCTCCCGT
anti-18S/1401-1450	GTTTCTTGTATCTGAGTGTGTTCACGGGCCACGAGGGCGTGGGTCAAAAC
anti-18S/1451-1500	ACGTCCGAGGTGGACGGGACTGGCACGGCACAAAACTACGTGGCCCACAG
anti-18S/1501-1550	TTCAACTACGAACCCTTTAACAGCAACAGCATTAATATACGCTTTTGGAG
anti-18S/1551-1600	CTGGAATTACCGCGGGTGCTGGCACCAGACTTGTCCTCCAATTGTTACTC
anti-18S/1601-1650	GATATTGGATGGGTTTGAGTATCCCCCATTGAAAACAACCATGCACTAGG
anti-18S/1651-1700	GCACGGTCGGCTCTATTTCTTTTCGCTGCCTCATCGTATTTTTTCGACAT
anti-18S/1701-1750	TGGGCAATTTGCGCGCCTGCTGCCCTCCGTAGAAGTGGTAGCTATTTCTC
anti-18S/1751-1800	AGGCTCCCTCTCCGGAATCGAACCCTAATCCCCCGCTCCCGTCAACGCCA
anti-18S/1801-1850	TGGCAGTCCACTACACGGCCATCACTGGCTGATAGGGCAGTTGTTCGTCA
anti-18S/1851-1900	GTAGACGCCGAGCAACAAGGCTCGGCTTTCGCACAGAATGAATTGAGTCA
anti-18S/1901-1950	ACACGTCTGAGTGTTACTGCCCCCGGGTGGAGGCGTTGGTTCTAATTTCA
anti-18S/1951-2000	TTCATTCGCTGGACGTCCCATCGCCACGACAAGTGCGTAAACACAAGCCG
anti-18S/2001-2050	CGACATAGAAAAAGAGAGCGTCCGATTGGTTCATGTATTAGCTTGGCGTT
anti-18S/2051-2100	TCGCCAAGTTATCCAGTAATGCGGAGACCGCAAAATTTTGGCGGCAGATT
anti-18S/2101-2150	ACGTCTGATGTAATGAGCCATGCGCAGATTCCTGCAATGCAGTGATTCTG
anti-18S/2151-2188	AGGCATGCATGGCTAAGTCCTTGAAACAAGCATATGAC
anti-M1/1-50	ACACCCCAGGTTTTTGCTTTAATGCGCCGAACTCACAACAAAGGACAGTA
anti-M1/51-100	CGTAGGGTGAGCTGCATTTTTCAATCTTGAGCCCCCGCTCCGAGTAACGC
anti-M1/101-150	GAGAAGTCGAGAGGCCCAAGCCCCAGCAAGGCCGGAGATGTGGATTATGG
anti-M1/151-200	TGAAAAGAAAGCTCACCGTGGGAGGATGGATGGGTCACCTGGCAAGTGTT
anti-M2/1-50	CGGGCACCCGGTCTTGGGACTGGTTTCTGGCTTAGAGGCGTTCAGCCGAG
anti-M2/51-100	AACCACCGTGCGATAGCGTCGGAGCACTTGCCCTTCGACAAACTCCAGAA
anti-M2/101-150	ACCAGAGGCACGGCATGGGAGTTCCTCTCGTACTACCCCATACTTCCCTC
anti-M2/151-182	ACGATGCCTGCGAGATCCCTTCACAATCTCAC
anti-M3/1-50	ATTCGACACTGAGAAATGTGGCATGCACGGGGATGGCTCGAGAGAGCTTC
anti-M3/51-100	TCCCATGCGCCGTTTGCGTTCAAAGATTGGGCAATGAAATGATTCTGCAA
anti-M3/101-150	TTGATACCACTTATCGCACTTTGCTGCGTTCTTCAACGAAATAGGAAGCC
anti-M3/151-172	AAGTCATCCATCGCGACACGTT
anti-M4/1-50	AAAAGTCCCTGAGCATGAAATTCCAAGCATCAAGGTTCAGCGCCTCGGGA
anti-M4/51-100	CGTAAAGTGCCCCTCGAGCCCCACGGTCGTGGAGCGTGCCGCTCATGCCA
anti-M4/101-136	GCCCATGCATGTACTCTCGTTTGGAGAGGGACAAAA
anti-M5/1-50	AGAGTACAACACCCCGGGTTCCAGCGCCATCACTGATCGCCGTACTAACG
anti-M5/51-100	AGGCCTGTGGCCGCTTAACTTCACAAATCGGACGGGATATGGTGCATTCG
anti-M6/1-50	GATCTTGTGAAAATGAAGGTACTGGGCGCCGACAAGGGCGGGCAGAGCCC
anti-M6/51-78	ACCAGATAAGAGAAGTGGCGATTCGAGA
anti-28S alpha/1-50	TCCCACATGCAATTTCTTTTTGGAATATCATCCCAGGTTCTCTGTTGCCC
anti-28S alpha/51-100	CTTTTCAGATAAGCCGGTAAAACACACAAACCCCAAAAAAGGGAGAAGTG
anti-28S alpha/101-150	CGCCGACCACCTTCACTTTCCTAACAAAACGGTGTAACGTTGTGCTCAGT
anti-28S alpha/151-200	GACCGAACAACTCGTGTACGAGTGCCGTTGGCACGAAATCCTTCCCCGCT
anti-28S alpha/201-250	CCAGTATCCAACGTTGCATTTAAGAAAAAATATTCCGTTAGATCTTTGCT
anti-28S alpha/251-300	ACGCCAACCAAGATCTGCACTAGAGGCGGGTCCATCCGAGGCTCGCGCCA
anti-28S alpha/301-350	TCGGCTTCGTCCTCACCCCCACGCCACGTCTACATCGGGAGGGCTACACT
anti-28S alpha/351-400	TTCTCACAAAGAAATATAGCCGCCCTCACCAAAGGAATAATGGGCAATCA
anti-28S alpha/401-450	CGCACATGGGGCTTAAGCGTCATCCATTTTCGGGGCCGGTGGATTCGGTT
anti-28S alpha/451-500	GGTGAGTTGTTACACACTCCTTAGCGGATGCCGACTTCCATGGCCACCGT
anti-28S alpha/501-550	CCAACTGTCCCTATCCACCAACACCCTTTTCACGTATCGAGAATGAGCCC
anti-28S alpha/551-600	ACAAGTTTTGACGCCACATATCCCTAAGCGGTTCATTCCGCATCGCCTGC
anti-28S alpha/601-650	TCCGCTTACCGAAGAAGGCCCACTTGGTGCCTCAATTCTTATGTACCCAA
anti-28S alpha/651-700	AAGCCTTGTTAAAATAACTAAGGCTGGGTTGTTTGCACATTTAAAGTTTG
anti-28S alpha/701-750	AGAATAGGTCGATATTACAAGAACACCAATGCCTCTAATCATTTGCTTTA
anti-28S alpha/751-800	CCGCACAATACTTCTTAAAGACAAGCACCAGCTATCCTGAGGGAAACTTC
anti-28S alpha/801-850	GACGTGAACCAGCTACTAGGTGGTTCGATGAGTCTTTCGCTCCGATACCC
anti-28S alpha/851-900	AAATCGTACGAGCGATTTGCACGTCAGCATCGCTACAGGCCTCCACCGGG
anti-28S alpha/901-950	GTTTCCCCGGGCTTCACCTTGTTCAGGCATAGTTCACCACCTTTCGGGTC
anti-28S alpha/951-1000	CAAACAGGCACACTCGCGCGCAGCCCACGGGGGGCCGGCCGGCGTTGGGC
anti-28S alpha/1001-1050	AAAAACACAAAAAAGAGAAATTGCGCACGCCACGGGTGTAAAATCACACC
anti-28S alpha/1051-1100	TCCCTTTCAGTACGAGAAAAGAGTTCTCACATACATACTCCTCCCTTGCG
anti-28S alpha/1101-1150	CGTCTGTTTGACTCCTTGGTCCGTGTTTCAAGACGGGTGGGGGCACCCCA
anti-28S alpha/1151-1200	TTTCCATCGCCAGCGTCGAGACGCACGGACAGGGAAGGAGGAAGAGAGTG
anti-28S alpha/1201-1250	AGAGAAAAAACCCACACACAACACACCGACCCTTTATTCCGCCCACTCAC
anti-28S alpha/1251-1300	GCACCCCATGACCTCAAAAGAGAAACCCGCACAGTGAAAACCCACCGGAT
anti-28S alpha/1301-1350	GTTGAGCCCCGGAAGGAAATTGCGCGGCGAGGTTGGGTCTGGCCGTAAAA
anti-28S alpha/1351-1400	AAAAAGAAATGGAGGTACTTCCATTGTCGTTGTCACGATTTCAGGTTCTA
anti-28S alpha/1401-1450	TGTCACTCTCTTTCCAAAGTACTTTTCAAACTTTCGCTCACGCTACTTGT
anti-28S alpha/1451-1500	TCGCTATCGGTCTTCCTACTCTATATTTAACCTTGGCAGACAAATACCTG
anti-28S alpha/1501-1550	CCGGCTTGACACTGCATTCCCAAACAGTGCTACTCTCTTGGACCGAACAT
anti-28S alpha/1551-1600	GAGGAGGCGCGTAGGCTCCGTGGCTAAGGAATGTAATGGGCTGACACCTT
anti-28S alpha/1601-1650	CTTTGGCTCAATACTCACATGAAGGGTTGTAAATGTGTTCAGCAACGGGT
anti-28S alpha/1651-1700	TTGCTTTGCAATTGAATTCCGCCACGCCTGCACCAGCCCTATAAGAACGG
anti-28S alpha/1701-1750	CCACAAAAATGGTGCCACAGTTCGAGGTCATGTAAGACCCGATTCGGCAA
anti-28S alpha/1751-1800	CGAGTTGAATCCCTCTTCGCTCGCCGCTGACTGAGAGAATCACGGTTGTT
anti-28S alpha/1801-1863	TTCTTTTCCTCCGCTGAGTAATATGCTTAAGTTTAGCGGGTGGTCCTGCC
anti-28S beta/1-50	AGCGCCAAGCACATGCCACCGAACGGCAGACCCAGAAAAAAACGGACTGC
anti-28S beta/51-100	CTCCGCTTTGCGCGGATAATCTTTTACTCGCAATCTCCAGCCAAGTAGGG
anti-28S beta/101-150	TAAAACCAACCTGTCTCACGACGGTCTAAACCCAGCTCACGTTCCCTGTC
anti-28S beta/151-200	AGTGGGTGAACAATCCAACCCTTAGCGTCTTCTGCGGCGCTAGGTTAGGA
anti-28S beta/201-250	AGAGCCGACATCGAAGGATCAAAAAGCGACGTCGCTATGAACGCTTGGCC
anti-28S beta/251-300	GCCACAAGCCAGTTATCCCTGTGGTAATTATTCTGACACCTCTGGTATGA
anti-28S beta/301-350	TTTGTTCATATTTCCTGTTCTTCGCAAAGGATCGCTGGCCTTGCTTTCGC
anti-28S beta/351-400	AGTCTCGATTCGTACTGGAAATCGTTAATCAAGCAAGCATTTACGCTTGT
anti-28S beta/401-450	GTTCCACGTGAGATTTCTGTTCCCACTGAGCTCGCCTTAGGACACCTGCG
anti-28S beta/451-500	TTGTCGTGTAACAGATATGCCGCCCCAGCCAAACTCCCCATCTGGCAGAT
anti-28S beta/501-550	GTCTCGAAACAAGACTCCGGAGAAGAAACGAAAAGTTCCCACCCCGTTGG
anti-28S beta/551-600	CGCAGTAGTTCCGCACGGCTGGGCGACCACGGGTCACCAGCCCTCAAACG
anti-28S beta/601-650	CCCAAAAAAGGGAGAAAGAGAGAAAAGGAGAAACGGAGAGAAGGATAAAA
anti-28S beta/651-700	AACCAACACCCCTCCCGTGGCGGTGAAAGAAACACCACAATTATGCCCAG
anti-28S beta/701-750	CCTAGACGGCGCACAGCCCGAAGACTGCGCAAAACAACCATTGGTCTCTT
anti-28S beta/751-800	CATTCGATAAGTGAAGCAACGTTCCGAGTGGTGGTATTTCATTTGAGCTT
anti-28S beta/801-850	GCGCTTCCACCTATACTACACCTCCAAAGTCGCCGCACAGAGCCAGACTG
anti-28S beta/851-900	GAGTCAAACTCAACAGGGTCTTCTTTCCCCGCTTAGCCCTTCAAGTCCGT
anti-28S beta/901-950	TCCCTTGACTGTCGTGTCGCTAGATAGTAACTCGGGACAGAGGGAATCTC
anti-28S beta/951-1000	ATTAATCCATTCATGCGCGTCTCTAATTGGAAGACGAGGCATTTGGCTAC
anti-28S beta/1001-1050	CTTAAGAGAGTCATAGTTACTCCCGCCGTTTACCCGCGCGTCGGTGAATC
anti-28S beta/1051-1100	TCGTCACGTTGACATTCAGAGCACTGGGCAGAAATCAGTTTGCGACATAC
anti-28S beta/1101-1150	ACCACTTGGATGCATCACAAACCTATGTTTTAATTATACAGTTGGATTCC
anti-28S beta/1151-1200	CCGCCGTAAGCAGTTCTGAGTTGGCAATTTGTAGGTGCGCAACCAAAAAA
anti-28S beta/1201-1250	GGAAGCGAAAACACCTGCGCGGGAGTGAGACGTAAAAACAACACACCAGA
anti-28S beta/1251-1300	AGGAGGTTAGTAGATACGGCTCGGGAGGGTAGCCTTCACGTTCCGAGCAA
anti-28S beta/1301-1350	AACGGTCGCCGCGTATGTGCTAAGGCGCGAACGCCAAAACAACAAAACGC
anti-28S beta/1351-1400	AGAAAACGGCCGCGCACGAAAGGACACTGGCCCTCCTGTGGACCCCCACT
anti-28S beta/1401-1450	TTGCCCTCAGAGCCAATGCTTCTTGCGAACTTACGCATCTATTTTGCCGA
anti-28S beta/1451-1500	CTTCCCTGAGTGTACCTTTCTCTATGTACCAGAGCATTCGATGCTTGGGG
anti-28S beta/1501-1536	ACCTGATGCGGTGATGAGTACGGTCTGCAGTTGGGA

## Sheet: Primer
Oligo name	Sequence (5'-3' end)
H3.V_01_F	AGGGCGAATTGGGCCCAGAAATACCTCATTACGTACCA		Special Notation
H3.V_02_R	GCATTATACGCGGCCGCGAATATAATCTAAGATATATATATATATATATCTTTTTACTTAATCTCT		*	phosphorothioate bond
H3.V_03_F	AAAACCTGCAGGATGTAAATGTGCAGGAGATG		Dig	Digoxigenin
H3.V_04_R	AAAAGGATCCGAAAACAGCGAAAGGGAAAA		N	C6 (5´ end) or C7 (3 end) linker
H3.V_05_F	AGGGCGAATTGGGCCCAGAAATACCTCATTACGTACCA
H3.V_06_R	GCATTATACGCGGCCGCGAATATAATCTAAGATATATATATATATATATCTTTTTACTTAATCTCT
H3.V_07_F	GATCGGGTAGTTAAGAGCTCGCGCAAATGAAGAAAATAACACCG
H3.V_08_R	GCTTTTTCATGCTAGCTTAGTTACGCTCGCCTCGGA
H3.V_09	AGCTTATGGAGGTGCA CACGAACCAGGACCCGCTGGACGCCGAGGTGCACACGAACCAGGACCCGCTGGACGGATCCGGATCAGGATCTGGATCAGGATCGGGTAGTGAGCT
H3.V_10	CACTACCC GATCCTGATCCAGATCCTGATCCGGATCCGTCCAGCGGGTCCTGGTTCGTGTGCACCTCGGCGTCCAGCGGGTCCTGGTTCGTGTGCACCTCCATA
H4.V_11_F	ATCGGGATCCGCAAGGAAGCGAGCGTAATA
H4.V_12_R	GATCCCTGCAGGCGTTCACTACTCCATACAAC
H4.V_13_F	TAAGTTGGATAAGCTGTGTAGCGGCTGGGGTTG
H4.V_14_R	GAGAACGTGTACCGGCTCGGGTTGCTTGTGATTTT
Scc1_15_F	GATCCAGCTGCCTATCGGTGCCTGTTTGTT
Scc1_16_R	GATCAAGCTTCCTTCGGGAATGCTTACTCC
Scc1_17_F	GATCGGATCCGACAAGAACGACCCAACGAA
Scc1_18_R	GATCCCTGCAGGCCCCGGCGCAAATATGTA
Scc1_19_F	GATCGGGCCCCCTATCGGTGCCTGTTTGTT
Scc1_20_R	GATCGCGGCCGCCTTGTTTTATTCAAGTGCAATATTTTACCTTCGGGAATGCTT
Scc1_21_F	GATCGAGCTCTTCTACTCAACCTACGTGCTGACGA
Scc1_22_R	GATCGCTAGCCAGGGCAATGGGAACCAC
Library amplification oligos	Sequence (5'-3' end)
TruSeq PCR primer cocktail_F	AATGATACGGCGACCACCGA*G
TruSeq PCR primer cocktail_R	CAAGCAGAAGACGGCATACGA*G
Genome phasing	Sequence (5'-3' end)
Chr6_core_F	GGATTACACTACGGGGCGAAA
Chr6_3A_R	TCTGTCCCTCCTTCTTCGGT
Chr6_3B_R	AAATCCGCCGGATAGACGAC
Chr9_core_F	TCAAACAAGTCACTGTTAACCACT
Chr9_3A_R	CTTCCACTTTCACCTCCGCA
Chr9_3B_R	ACAGTGTACACCTACCCCTACT

## Sheet: FISH probes
FISH probe name	Sequence (5'-3' end)
Telomere-Dig	Dig/N/TTAGGGTTAGGGTTAGGGTTAGGGTTAGGG		Special Notation
			Dig	Digoxigenin
			N	C6 (5´ end) or C7 (3 end) linker
